# Supplementary material for: Two common profiles exist for genomic oligonucleotide frequencies
Source: BMC Res Notes. 2012 Nov 17;5:639. doi: 10.1186/1756-0500-5-639 (PMC3532236; doi:10.1186/1756-0500-5-639)
Supplement: Additional file 1 — List of genomes and sequences analyzed. Excel spreadsheets containing the list of prokaryotes, eukaryotes, mitochondria, chloroplasts, plasmids, viruses and phages studied. [file 1756-0500-5-639-S1.xls]

## Sheet: Prokaryotes
Additional file 1. List of genomes and sequences analyzed (prokaryotes)
Prokaryotic genome (species name)		Domaina	GC%	cWCb	RefSeq accession number
1	Acaryochloris marina MBIC11017		47.2539	0.998762	NC_009925.1
2	Acholeplasma laidlawii PG-8A		31.9278	0.999888	NC_010163.1
3	Acidiphilium cryptum JF-5		67.9927	0.999059	NC_009484.1
4	Acidithiobacillus ferrooxidans ATCC 53993		58.8505	0.998749	NC_011206.1
5	Acidobacteria bacterium Ellin345		58.3838	0.999914	NC_008009.1
6	Acidothermus cellulolyticus 11B		66.9074	0.999818	NC_008578.1
7	Acidovorax avenae subsp. citrulli AAC00-1		68.5323	0.999915	NC_008752.1
8	Acidovorax sp. JS42		66.1725	0.999917	NC_008782.1
9	Acinetobacter baumannii ACICU		39.0313	0.999672	NC_010611.1
10	Acinetobacter sp. ADP1		40.4296	0.999535	NC_005966.1
11	Actinobacillus pleuropneumoniae L20		41.2995	0.99948	NC_009053.1
12	Actinobacillus succinogenes 130Z		44.9186	0.999565	NC_009655.1
13	Aeromonas hydrophila subsp. hydrophila ATCC 7966		61.5484	0.999824	NC_008570.1
14	Aeromonas salmonicida subsp. salmonicida A449		58.5112	0.999649	NC_009348.1
15	Aeropyrum pernix K1	A	56.3113	0.994362	NC_000854.2
16	Agrobacterium tumefaciens str. C58		59.3332	0.998451	NC_003062.2, NC_003063.2
17	Akkermansia muciniphila ATCC BAA-835		55.7624	0.998912	NC_010655.1
18	Alcanivorax borkumensis SK2		54.7278	0.999394	NC_008260.1
19c	Aliivibrio salmonicida LFI1238, chromosome 1		39.2284	0.993875	NC_011312.1
20c	Aliivibrio salmonicida LFI1238, chromosome 2		38.2377	0.998677	NC_011313.1
21	Alkalilimnicola ehrlichei MLHE-1		67.5313	0.999906	NC_008340.1
22	Alkaliphilus metalliredigens QYMF		36.822	0.999587	NC_009633.1
23	Alkaliphilus oremlandii OhILAs		36.2573	0.998061	NC_009922.1
24	Alteromonas macleodii 'Deep ecotype'		44.8787	0.998956	NC_011138.1
25	Anabaena variabilis ATCC 29413		41.4214	0.99898	NC_007413.1
26	Anaeromyxobacter dehalogenans 2CP-C		74.9053	0.999893	NC_007760.1
27	Anaeromyxobacter sp. Fw109-5		73.5314	0.999923	NC_009675.1
28	Anaeromyxobacter sp. K		74.8407	0.999895	NC_011145.1
29	Anaplasma marginale str. St. Maries		49.7627	0.988513	NC_004842.2
30	Anaplasma phagocytophilum HZ		41.6359	0.989193	NC_007797.1
31	Aquifex aeolicus VF5		43.4762	0.998792	NC_000918.1
32	Archaeoglobus fulgidus DSM 4304	A	48.5817	0.998477	NC_000917.1
33	Arcobacter butzleri RM4018		27.0452	0.999892	NC_009850.1
34	Arthrobacter aurescens TC1		62.343	0.999744	NC_008711.1
35	Arthrobacter sp. FB24		65.4662	0.999859	NC_008541.1
36	Aster yellows witches'-broom phytoplasma AYWB		26.8863	0.999028	NC_007716.1
37	Azoarcus sp. BH72		67.9164	0.999736	NC_008702.1
38	Azoarcus sp. EbN1		65.1215	0.999938	NC_006513.1
39	Azorhizobium caulinodans ORS 571		67.319	0.999636	NC_009937.1
40	Bacillus amyloliquefaciens FZB42		46.4757	0.999712	NC_009725.1
41	Bacillus anthracis str. 'Ames Ancestor'		35.3772	0.999602	NC_007530.2
42	Bacillus cereus ATCC 10987		35.5762	0.999908	NC_003909.8
43	Bacillus clausii KSM-K16		44.7533	0.99938	NC_006582.1
44	Bacillus halodurans C-125		43.6855	0.997686	NC_002570.2
45	Bacillus licheniformis ATCC 14580 (Novozymes Biotech)		46.1944	0.999724	NC_006270.3
46	Bacillus pumilus SAFR-032		41.2869	0.999838	NC_009848.1
47	Bacillus subtilis subsp. subtilis str. 168		43.5178	0.999605	NC_000964.2
48	Bacillus thuringiensis serovar konkukian str. 97-27		35.4053	0.999705	NC_005957.1
49	Bacillus weihenstephanensis KBAB4		35.5616	0.99939	NC_010184.1
50	Bacteroides fragilis NCTC 9343		43.1906	0.999542	NC_003228.3
51	Bacteroides thetaiotaomicron VPI-5482		42.8372	0.998747	NC_004663.1
52	Bacteroides vulgatus ATCC 8482		42.2015	0.999459	NC_009614.1
53	Bartonella bacilliformis KC583		38.2387	0.989336	NC_008783.1
54	Bartonella henselae str. Houston-1		38.2303	0.994707	NC_005956.1
55	Bartonella quintana str. Toulouse		38.7968	0.997812	NC_005955.1
56	Bartonella tribocorum CIP 105476		38.8561	0.981994	NC_010161.1
57	Baumannia cicadellinicola str. Hc (Homalodisca coagulata)		33.2348	0.999837	NC_007984.1
58	Bdellovibrio bacteriovorus HD100		50.6455	0.99937	NC_005363.1
59	Beijerinckia indica subsp. indica ATCC 9039		57.0599	0.999804	NC_010581.1
60	Bifidobacterium adolescentis ATCC 15703		59.1843	0.998967	NC_008618.1
61	Bifidobacterium longum NCC2705		60.1198	0.999608	NC_004307.2
62	Bordetella avium 197N		61.5826	0.999785	NC_010645.1
63	Bordetella bronchiseptica RB50		68.077	0.999631	NC_002927.3
64	Bordetella parapertussis 12822		68.1	0.999032	NC_002928.3
65	Bordetella pertussis Tohama I		67.7206	0.999631	NC_002929.2
66	Bordetella petrii DSM 12804		65.4828	0.999566	NC_010170.1
67	Borrelia afzelii PKo		28.3111	0.9995	NC_008277.1
68	Borrelia burgdorferi B31		28.5933	0.999446	NC_001318.1
69	Borrelia duttonii Ly		27.586	0.999444	NC_011229.1
70	Borrelia garinii PBi		28.3048	0.999509	NC_006156.1
71	Borrelia hermsii DAH		29.8277	0.999267	NC_010673.1
72	Borrelia recurrentis A1		27.5182	0.999579	NC_011244.1
73	Borrelia turicatae 91E135		29.119	0.999042	NC_008710.1
74	Bradyrhizobium japonicum USDA 110		64.0594	0.999973	NC_004463.1
75	Bradyrhizobium sp. BTAi1		64.9201	0.999948	NC_009485.1
76	Bradyrhizobium sp. ORS278		65.5104	0.99997	NC_009445.1
77	Brucella abortus biovar 1 str. 9-941		57.2193	0.99968	NC_006932.1, NC_006933.1
78	Brucella canis ATCC 23365		57.2427	0.999324	NC_010103.1, NC_010104.1
79	Brucella melitensis 16M		57.2223	0.999329	NC_003317.1, NC_003318.1
80	Brucella ovis ATCC 25840		57.2027	0.999467	NC_009504.1, NC_009505.1
81	Brucella suis 1330		57.2513	0.999334	NC_004310.3, NC_004311.2
82	Buchnera aphidicola str. APS (Acyrthosiphon pisum)		26.3125	0.998807	NC_002528.1
83	Buchnera aphidicola str. Bp (Baizongia pistaciae)		25.3414	0.999666	NC_004545.1
84	Buchnera aphidicola str. Cc (Cinara cedri)		20.097	0.998964	NC_008513.1
85	Buchnera aphidicola str. Sg (Schizaphis graminum)		25.3306	0.999133	NC_004061.1
86c	Burkholderia ambifaria MC40-6, chromosome 1		66.8984	0.999791	NC_010551.1
87c	Burkholderia ambifaria MC40-6, chromosome 2		66.5423	0.999894	NC_010552.1
88c	Burkholderia ambifaria MC40-6, chromosome 3		65.8663	0.999787	NC_010557.1
89	Burkholderia cenocepacia AU 1054		66.9251	0.999964	NC_008060.1, NC_008061.1, NC_008062.1
90	Burkholderia cepacia AMMD		66.7807	0.999961	NC_008390.1, NC_008391.1, NC_008392.1
91	Burkholderia mallei ATCC 23344		68.4855	0.99959	NC_006348.1, NC_006349.2
92c	Burkholderia multivorans ATCC 17616, chromosome 1		66.8693	0.999912	NC_010084.1
93c	Burkholderia multivorans ATCC 17616, chromosome 2		67.1318	0.999858	NC_010086.1
94c	Burkholderia multivorans ATCC 17616, chromosome 3		65.7752	0.999654	NC_010087.1
95	Burkholderia phymatum STM815		62.7215	0.999327	NC_010622.1, NC_010623.1
96	Burkholderia phytofirmans PsJN		62.3464	0.999947	NC_010681.1, NC_010676.1
97	Burkholderia pseudomallei 1106a		68.258	0.999817	NC_009076.1, NC_009078.1
98c	Burkholderia sp. 383, chromosome 1		66.2051	0.999806	NC_007510.1
99c	Burkholderia sp. 383, chromosome 2		66.7298	0.999919	NC_007511.1
100c	Burkholderia sp. 383, chromosome 3		65.2748	0.999871	NC_007509.1
101	Burkholderia thailandensis E264		67.6281	0.999069	NC_007651.1, NC_007650.1
102	Burkholderia vietnamiensis G4		66.5926	0.999916	NC_009256.1, NC_009255.1, NC_009254.1
103c	Burkholderia xenovorans LB400, chromosome 1		62.7559	0.999804	NC_007951.1
104c	Burkholderia xenovorans LB400, chromosome 2		62.8355	0.999912	NC_007952.1
105c	Burkholderia xenovorans LB400, chromosome 3		61.7271	0.999657	NC_007953.1
106	Caldicellulosiruptor saccharolyticus DSM 8903		35.2541	0.973177	NC_009437.1
107	Caldivirga maquilingensis IC-167	A	43.0958	0.999784	NC_009954.1
108	Campylobacter concisus 13826		39.4289	0.999567	NC_009802.1
109	Campylobacter curvus 525.92		44.5353	0.998502	NC_009715.1
110	Campylobacter fetus subsp. fetus 82-40		33.3075	0.99631	NC_008599.1
111	Campylobacter hominis ATCC BAA-381		31.7332	0.999936	NC_009714.1
112	Campylobacter jejuni RM1221		30.3061	0.999801	NC_003912.7
113	Candidatus Amoebophilus asiaticus 5a2		35.045	0.999305	NC_010830.1
114	Candidatus Blochmannia floridanus		27.3832	0.997085	NC_005061.1
115	Candidatus Blochmannia pennsylvanicus str. BPEN		29.5647	0.996185	NC_007292.1
116	Candidatus Carsonella ruddii PV		16.5644	0.999829	NC_008512.1
117	Candidatus Desulfococcus oleovorans Hxd3 (Desulfococcus oleovorans Hxd3)		56.1686	0.999183	NC_009943.1
118	Candidatus Desulforudis audaxviator MP104C		60.8471	0.998743	NC_010424.1
119	Candidatus Korarchaeum cryptofilum OPF8	A	49.0007	0.993242	NC_010482.1
120	Candidatus Methanoregula boonei 6A8	A	54.5136	0.999194	NC_009712.1
121	Candidatus Pelagibacter ubique HTCC1062		29.6831	0.999644	NC_007205.1
122	Candidatus Phytoplasma australiense		27.4247	0.998368	NC_010544.1
123	Candidatus Phytoplasma mali		21.3937	0.996483	NC_011047.1
124	Candidatus Protochlamydia amoebophila UWE25		34.7173	0.999825	NC_005861.1
125	Candidatus Ruthia magnifica str. Cm (Calyptogena magnifica)		34.0334	0.999459	NC_008610.1
126	Candidatus Sulcia muelleri GWSS		22.4408	0.999546	NC_010118.1
127	Candidatus Vesicomyosocius okutanii HA		31.5949	0.999095	NC_009465.1
128	Carboxydothermus hydrogenoformans Z-2901		42.0497	0.999828	NC_007503.1
129	Caulobacter crescentus CB15		67.214	0.999859	NC_002696.2
130	Caulobacter sp. K31		67.4633	0.999827	NC_010338.1
131	Cellvibrio japonicus Ueda107		51.9912	0.996671	NC_010995.1
132	Chlamydia muridarum Nigg		40.3365	0.999395	NC_002620.2
133	Chlamydia trachomatis 434/Bu		41.3291	0.999374	NC_010287.1
134	Chlamydophila abortus S26/3		39.8664	0.999452	NC_004552.2
135	Chlamydophila caviae GPIC		39.2229	0.999592	NC_003361.3
136	Chlamydophila felis Fe/C-56		39.3754	0.999553	NC_007899.1
137	Chlamydophila pneumoniae AR39		40.5726	0.998753	NC_002179.2
138	Chlorobaculum parvum NCIB 8327		55.7961	0.999368	NC_011027.1
139	Chlorobium chlorochromatii CaD3		44.2782	0.998259	NC_007514.1
140	Chlorobium limicola DSM 245		51.3168	0.996281	NC_010803.1
141	Chlorobium phaeobacteroides BS1		48.9271	0.997199	NC_010831.1
142	Chlorobium tepidum TLS		56.5296	0.997737	NC_002932.3
143	Chloroflexus aurantiacus J-10-fl		56.6972	0.999492	NC_010175.1
144	Chloroherpeton thalassium ATCC 35110		45.0389	0.999651	NC_011026.1
145	Chromobacterium violaceum ATCC 12472		64.8337	0.999819	NC_005085.1
146	Chromohalobacter salexigens DSM 3043		63.9119	0.999234	NC_007963.1
147	Citrobacter koseri ATCC BAA-895		53.8278	0.989173	NC_009792.1
148	Clavibacter michiganensis subsp. michiganensis NCPPB 382		72.6642	0.999886	NC_009480.1
149	Clostridium acetobutylicum ATCC 824		30.9258	0.99991	NC_003030.1
150	Clostridium beijerinckii NCIMB 8052		29.8556	0.998748	NC_009617.1
151	Clostridium botulinum A str. ATCC 19397		28.2053	0.996194	NC_009697.1
152	Clostridium difficile 630		29.0605	0.999639	NC_009089.1
153	Clostridium kluyveri DSM 555		32.0204	0.998337	NC_009706.1
154	Clostridium novyi NT		28.8557	0.999359	NC_008593.1
155	Clostridium perfringens ATCC 13124		28.3792	0.996355	NC_008261.1
156	Clostridium phytofermentans ISDg		35.3485	0.999081	NC_010001.1
157	Clostridium tetani E88		28.7493	0.998301	NC_004557.1
158	Clostridium thermocellum ATCC 27405		38.9866	0.9997	NC_009012.1
159	Colwellia psychrerythraea 34H		38.0054	0.999904	NC_003910.7
160	Coprothermobacter proteolyticus DSM 5265		44.7701	0.988299	NC_011295.1
161	Corynebacterium diphtheriae NCTC 13129		53.4785	0.999164	NC_002935.2
162	Corynebacterium efficiens YS-314		63.14	0.99972	NC_004369.1
163	Corynebacterium glutamicum ATCC 13032		53.8103	0.997985	NC_003450.3
164	Corynebacterium jeikeium K411		61.3954	0.997972	NC_007164.1
165	Corynebacterium urealyticum DSM 7109		64.1852	0.99861	NC_010545.1
166	Coxiella burnetii Dugway 5J108-111		42.4358	0.998396	NC_009727.1
167	Cupriavidus taiwanensis		67.6792	0.999905	NC_010528.1, NC_010530.1
168	Cyanothece sp. ATCC 51142		37.9309	0.999683	NC_010546.1, NC_010547.1
169	Cytophaga hutchinsonii ATCC 33406		38.8465	0.99976	NC_008255.1
170	Dechloromonas aromatica RCB		59.2472	0.999506	NC_007298.1
171	Dehalococcoides ethenogenes 195		48.8503	0.995729	NC_002936.3
172	Dehalococcoides sp. BAV1		47.1726	0.997589	NC_009455.1
173	Dehalococcoides sp. CBDB1		47.0259	0.998762	NC_007356.1
174	Deinococcus geothermalis DSM 11300		66.6362	0.999748	NC_008025.1
175	Deinococcus radiodurans R1		66.967	0.999821	NC_001263.1, NC_001264.1
176	Delftia acidovorans SPH-1		66.4763	0.999583	NC_010002.1
177	Desulfitobacterium hafniense Y51		47.3599	0.934934	NC_007907.1
178	Desulfotalea psychrophila LSv54		46.8112	0.988452	NC_006138.1
179	Desulfotomaculum reducens MI-1		42.2753	0.998569	NC_009253.1
180	Desulfovibrio desulfuricans G20		57.8361	0.999021	NC_007519.1
181	Desulfovibrio vulgaris subsp. vulgaris DP4		63.0119	0.999823	NC_008751.1
182	Dichelobacter nodosus VCS1703A		44.3957	0.99777	NC_009446.1
183	Dictyoglomus thermophilum H-6-12		33.741	0.992441	NC_011297.1
184	Dinoroseobacter shibae DFL 12		66.0155	0.99995	NC_009952.1
185	Ehrlichia canis str. Jake		28.9577	0.999756	NC_007354.1
186	Ehrlichia chaffeensis str. Arkansas		30.1007	0.998696	NC_007799.1
187	Ehrlichia ruminantium str. Gardel		27.5126	0.999458	NC_006831.1
188	Elusimicrobium minutum Pei191		39.9521	0.998875	NC_010644.1
189	Enterobacter sakazakii ATCC BAA-894		56.7671	0.999644	NC_009778.1
190	Enterobacter sp. 638		52.9818	0.999221	NC_009436.1
191	Enterococcus faecalis V583		37.5274	0.999064	NC_004668.1
192	Erwinia carotovora subsp. atroseptica SCRI1043 (Pectobacterium atrosepticum SCRI1043)		50.9673	0.998849	NC_004547.2
193	Erwinia tasmaniensis		53.7318	0.999437	NC_010694.1
194	Erythrobacter litoralis HTCC2594		63.0685	0.999847	NC_007722.1
195	Escherichia coli 536		50.5175	0.998429	NC_008253.1
196	Exiguobacterium sibiricum 255-15		47.7183	0.999431	NC_010556.1
197	Fervidobacterium nodosum Rt17-B1		34.9893	0.995695	NC_009718.1
198	Finegoldia magna ATCC 29328		32.3128	0.99765	NC_010376.1
199	Flavobacterium johnsoniae UW101		34.1129	0.999026	NC_009441.1
200	Flavobacterium psychrophilum JIP02/86		32.5394	0.996697	NC_009613.1
201	Francisella novicida U112 (Francisella tularensis subsp. novicida U112)		32.475	0.999281	NC_008601.1
202	Francisella philomiragia subsp. philomiragia ATCC 25017		32.5733	0.999362	NC_010336.1
203	Francisella tularensis subsp. holarctica FTNF002-00		32.1615	0.998603	NC_009749.1
204	Frankia alni ACN14a		72.8281	0.99997	NC_008278.1
205	Frankia sp. CcI3		70.0788	0.999928	NC_007777.1
206	Frankia sp. EAN1pec		71.1536	0.99994	NC_009921.1
207	Fusobacterium nucleatum subsp. nucleatum ATCC 25586		27.1516	0.996208	NC_003454.1
208	Geobacillus kaustophilus HTA426		52.0862	0.999038	NC_006510.1
209	Geobacillus thermodenitrificans NG80-2		49.0097	0.99828	NC_009328.1
210	Geobacter bemidjiensis Bem		60.2667	0.999491	NC_011146.1
211	Geobacter lovleyi SZ		54.7705	0.999287	NC_010814.1
212	Geobacter metallireducens GS-15		59.5095	0.998733	NC_007517.1
213	Geobacter sulfurreducens PCA		60.9373	0.999449	NC_002939.4
214	Geobacter uraniireducens Rf4		54.2382	0.997174	NC_009483.1
215	Gloeobacter violaceus PCC 7421		61.9979	0.999824	NC_005125.1
216	Gluconacetobacter diazotrophicus PAl 5		66.4311	0.999724	NC_010125.1
217	Gluconobacter oxydans 621H		61.0722	0.993999	NC_006677.1
218	Gramella forsetii KT0803		36.6108	0.998061	NC_008571.1
219	Granulibacter bethesdensis CGDNIH1		59.0721	0.999457	NC_008343.1
220	Haemophilus ducreyi 35000HP		38.2205	0.989102	NC_002940.2
221	Haemophilus influenzae 86-028NP		38.1567	0.999918	NC_007146.2
222	Haemophilus somnus 129PT		37.1974	0.999879	NC_008309.1
223	Hahella chejuensis KCTC 2396		53.8697	0.999147	NC_007645.1
224c	Haloarcula marismortui ATCC 43049, chromosome I	A	62.3639	0.999928	NC_006396.1
225c	Haloarcula marismortui ATCC 43049, chromosome II	A	57.229	0.991203	NC_006397.1
226	Halobacterium salinarum R1	A	68.0148	0.999874	NC_010364.1
227	Halobacterium sp. NRC-1	A	67.913	0.999884	NC_002607.1
228	Haloquadratum walsbyi DSM 16790	A	47.8639	0.998165	NC_008212.1
229	Halorhodospira halophila SL1		67.9817	0.964507	NC_008789.1
230	Helicobacter acinonychis str. Sheeba		38.1775	0.998971	NC_008229.1
231	Helicobacter hepaticus ATCC 51449		35.9313	0.997657	NC_004917.1
232	Helicobacter pylori 26695		38.8732	0.997819	NC_000915.1
233	Heliobacterium modesticaldum Ice1		56.9752	0.99153	NC_010337.1
234	Herminiimonas arsenicoxydans		54.2949	0.999742	NC_009138.1
235	Herpetosiphon aurantiacus ATCC 23779		50.7157	0.999096	NC_009972.1
236	Hydrogenobaculum sp. Y04AAS1		34.847	0.998549	NC_011126.1
237	Hyperthermus butylicus DSM 5456	A	53.7367	0.998217	NC_008818.1
238	Hyphomonas neptunium ATCC 15444		61.9303	0.999756	NC_008358.1
239	Idiomarina loihiensis L2TR		47.0402	0.958852	NC_006512.1
240	Ignicoccus hospitalis KIN4/I		56.5203	0.999448	NC_009776.1
241	Jannaschia sp. CCS1		62.3322	0.997138	NC_007802.1
242	Janthinobacterium sp. Marseille		54.2342	0.99952	NC_009659.1
243	Kineococcus radiotolerans SRS30216		74.435	0.999817	NC_009664.1
244	Klebsiella pneumoniae 342		57.2861	0.99939	NC_011283.1
245	Kocuria rhizophila DC2201		71.1638	0.999805	NC_010617.1
246	Lactobacillus acidophilus NCFM		34.7146	0.997893	NC_006814.3
247	Lactobacillus brevis ATCC 367		46.2189	0.955513	NC_008497.1
248	Lactobacillus casei BL23		46.3357	0.999479	NC_010999.1
249	Lactobacillus delbrueckii subsp. bulgaricus ATCC 11842		49.719	0.997617	NC_008054.1
250	Lactobacillus fermentum IFO 3956		51.469	0.989008	NC_010610.1
251	Lactobacillus gasseri ATCC 33323		35.2596	0.996659	NC_008530.1
252	Lactobacillus helveticus DPC 4571		37.077	0.996369	NC_010080.1
253	Lactobacillus johnsonii NCC 533		34.6112	0.997903	NC_005362.1
254	Lactobacillus plantarum WCFS1		44.4667	0.999444	NC_004567.1
255	Lactobacillus reuteri F275		38.8726	0.997567	NC_009513.1
256	Lactobacillus sakei subsp. sakei 23K		41.2576	0.999447	NC_007576.1
257	Lactobacillus salivarius UCC118		32.9412	0.999381	NC_007929.1
258	Lactococcus lactis subsp. cremoris MG1363		35.7456	0.999091	NC_009004.1
259	Lawsonia intracellularis PHE/MN1-00		33.2845	0.999377	NC_008011.1
260	Legionella pneumophila str. Corby		38.4785	0.993774	NC_009494.1
261	Leifsonia xyli subsp. xyli str. CTCB07		67.676	0.999784	NC_006087.1
262	Leptospira biflexa serovar Patoc strain 'Patoc 1 (Paris)'		38.9219	0.99981	NC_010602.1, NC_010843.1
263	Leptospira borgpetersenii serovar Hardjo-bovis JB197		40.244	0.999834	NC_008510.1, NC_008511.1
264	Leptospira interrogans serovar Copenhageni str. Fiocruz L1-130		35.0443	0.999961	NC_005823.1, NC_005824.1
265	Leptothrix cholodnii SP-6		68.8997	0.99976	NC_010524.1
266	Leuconostoc citreum KM20		38.9891	0.998862	NC_010471.1
267	Leuconostoc mesenteroides subsp. mesenteroides ATCC 8293		37.7103	0.998428	NC_008531.1
268	Listeria innocua Clip11262		37.439	0.999275	NC_003212.1
269	Listeria monocytogenes EGD-e		37.981	0.999374	NC_003210.1
270	Listeria welshimeri serovar 6b str. SLCC5334		36.352	0.99957	NC_008555.1
271	Lysinibacillus sphaericus C3-41		37.2893	0.993744	NC_010382.1
272	Magnetococcus sp. MC-1		54.1675	0.992634	NC_008576.1
273	Magnetospirillum magneticum AMB-1		65.0935	0.998844	NC_007626.1
274	Mannheimia succiniciproducens MBEL55E		42.538	0.996094	NC_006300.1
275	Maricaulis maris MCS10		62.7276	0.999923	NC_008347.1
276	Marinobacter aquaeolei VT8		57.2721	0.989969	NC_008740.1
277	Marinomonas sp. MWYL1		42.5941	0.998926	NC_009654.1
278	Mesoplasma florum L1		27.0205	0.999768	NC_006055.1
279	Mesorhizobium loti MAFF303099		62.7471	0.998144	NC_002678.2
280	Mesorhizobium sp. BNC1		61.0668	0.999604	NC_008254.1
281	Metallosphaera sedula DSM 5348	A	46.2253	0.990626	NC_009440.1
282	Methanobrevibacter smithii ATCC 35061	A	31.0342	0.991078	NC_009515.1
283c	Methanocaldococcus jannaschii DSM 2661	A	31.4263	0.962074	NC_000909.1
284c	Methanocaldococcus jannaschii DSM 2661, extrachromosomal	A	28.1901	0.999312	NC_001732.1
285	Methanococcoides burtonii DSM 6242	A	40.7581	0.997609	NC_007955.1
286	Methanococcus aeolicus Nankai-3	A	30.0375	0.999763	NC_009635.1
287	Methanococcus maripaludis C5	A	33.0026	0.998559	NC_009135.1
288	Methanococcus vannielii SB	A	31.3283	0.999714	NC_009634.1
289	Methanocorpusculum labreanum Z	A	50.0066	0.999147	NC_008942.1
290	Methanoculleus marisnigri JR1	A	62.0629	0.999554	NC_009051.1
291	Methanopyrus kandleri AV19	A	61.1592	0.999372	NC_003551.1
292	Methanosaeta thermophila PT	A	53.5453	0.998149	NC_008553.1
293	Methanosarcina acetivorans C2A	A	42.6809	0.998807	NC_003552.1
294	Methanosarcina barkeri str. Fusaro	A	39.276	0.999155	NC_007355.1
295	Methanosarcina mazei Go1	A	41.4849	0.999577	NC_003901.1
296	Methanosphaera stadtmanae DSM 3091	A	27.6337	0.998716	NC_007681.1
297	Methanospirillum hungatei JF-1	A	45.149	0.99553	NC_007796.1
298	Methanothermobacter thermautotrophicus str. Delta H	A	49.5439	0.998067	NC_000916.1
299	Methylacidiphilum infernorum V4		45.4828	0.998766	NC_010794.1
300	Methylibium petroleiphilum PM1		69.1978	0.999774	NC_008825.1
301	Methylobacillus flagellatus KT		55.7191	0.999102	NC_007947.1
302	Methylobacterium extorquens PA1		68.1839	0.999873	NC_010172.1
303	Methylobacterium populi BJ001		69.3901	0.999931	NC_010725.1
304	Methylobacterium radiotolerans JCM 2831		71.5021	0.999923	NC_010505.1
305	Methylobacterium sp. 4-46		71.5831	0.999973	NC_010511.1
306	Methylococcus capsulatus str. Bath		63.5846	0.999771	NC_002977.6
307	Microcystis aeruginosa NIES-843		42.3306	0.999837	NC_010296.1
308	Moorella thermoacetica ATCC 39073		55.7915	0.999028	NC_007644.1
309	Mycobacterium abscessus		64.131	0.999802	NC_010397.1
310	Mycobacterium avium 104		68.9881	0.999806	NC_008595.1
311	Mycobacterium bovis AF2122/97		65.633	0.999522	NC_002945.3
312	Mycobacterium gilvum PYR-GCK		67.9166	0.999926	NC_009338.1
313	Mycobacterium leprae TN		57.7967	0.998149	NC_002677.1
314	Mycobacterium marinum M		65.7266	0.999697	NC_010612.1
315	Mycobacterium smegmatis str. MC2 155		67.4028	0.999936	NC_008596.1
316	Mycobacterium sp. JLS		68.3564	0.999951	NC_009077.1
317	Mycobacterium sp. KMS		68.4377	0.999973	NC_008705.1
318	Mycobacterium sp. MCS		68.4534	0.999972	NC_008146.1
319	Mycobacterium tuberculosis CDC1551		65.6068	0.999547	NC_002755.2
320	Mycobacterium ulcerans Agy99		65.4727	0.999656	NC_008611.1
321	Mycobacterium vanbaalenii PYR-1		67.7931	0.999956	NC_008726.1
322	Mycoplasma agalactiae PG2		29.7071	0.995412	NC_009497.1
323	Mycoplasma arthritidis 158L3-1		30.7095	0.993536	NC_011025.1
324	Mycoplasma capricolum subsp. capricolum ATCC 27343		23.7704	0.999705	NC_007633.1
325	Mycoplasma gallisepticum R		31.45	0.999287	NC_004829.1
326	Mycoplasma genitalium G37		31.6891	0.997143	NC_000908.2
327	Mycoplasma hyopneumoniae 232		28.5612	0.999467	NC_006360.1
328	Mycoplasma mobile 163K		24.9513	0.999901	NC_006908.1
329	Mycoplasma mycoides subsp. mycoides SC str. PG1		23.9656	0.999104	NC_005364.2
330	Mycoplasma penetrans HF-2		25.7175	0.999744	NC_004432.1
331	Mycoplasma pneumoniae M129		40.008	0.991686	NC_000912.1
332	Mycoplasma pulmonis UAB CTIP		26.6365	0.999185	NC_002771.1
333	Mycoplasma synoviae 53		28.4952	0.995765	NC_007294.1
334	Myxococcus xanthus DK 1622		68.8912	0.999906	NC_008095.1
335	Nanoarchaeum equitans Kin4-M	A	31.5595	0.999896	NC_005213.1
336	Natranaerobius thermophilus JW/NM-WN-LF		36.3223	0.999489	NC_010718.1
337	Natronomonas pharaonis DSM 2160	A	63.4402	0.999689	NC_007426.1
338	Neisseria gonorrhoeae FA 1090		52.6897	0.998379	NC_002946.2
339	Neisseria meningitidis 053442		51.7003	0.998826	NC_010120.1
340	Neorickettsia sennetsu str. Miyayama		41.0843	0.998321	NC_007798.1
341	Nitratiruptor sp. SB155-2		39.6886	0.999702	NC_009662.1
342	Nitrobacter hamburgensis X14		61.7138	0.999931	NC_007964.1
343	Nitrobacter winogradskyi Nb-255		62.049	0.999712	NC_007406.1
344	Nitrosococcus oceani ATCC 19707		50.3176	0.997309	NC_007484.1
345	Nitrosomonas europaea ATCC 19718		50.7182	0.981935	NC_004757.1
346	Nitrosomonas eutropha C91		48.4863	0.99958	NC_008344.1
347	Nitrosopumilus maritimus SCM1	A	34.1675	0.997629	NC_010085.1
348	Nitrosospira multiformis ATCC 25196		53.9426	0.999288	NC_007614.1
349	Nocardia farcinica IFM 10152		70.8334	0.999971	NC_006361.1
350	Nocardioides sp. JS614		71.652	0.999692	NC_008699.1
351	Nostoc punctiforme PCC 73102		41.415	0.999915	NC_010628.1
352	Nostoc sp. PCC 7120		41.3475	0.999801	NC_003272.1
353	Novosphingobium aromaticivorans DSM 12444		65.1528	0.999891	NC_007794.1
354	Oceanobacillus iheyensis HTE831		35.6813	0.999816	NC_004193.1
355	Ochrobactrum anthropi ATCC 49188		56.1191	0.99479	NC_009667.1, NC_009668.1
356	Oenococcus oeni PSU-1		37.8889	0.999393	NC_008528.1
357	Oligotropha carboxidovorans OM5		62.3995	0.999828	NC_011386.1
358	Onion yellows phytoplasma OY-M		27.7366	0.996982	NC_005303.1
359	Opitutus terrae PB90-1		65.3411	0.999153	NC_010571.1
360	Orientia tsutsugamushi Boryong		30.531	0.999914	NC_009488.1
361	Parabacteroides distasonis ATCC 8503		45.0596	0.996818	NC_009615.1
362	Paracoccus denitrificans PD1222		66.7508	0.999907	NC_008686.1, NC_008687.1
363	Parvibaculum lavamentivorans DS-1		62.3281	0.995136	NC_009719.1
364	Pasteurella multocida subsp. multocida str. Pm70		40.4049	0.997011	NC_002663.1
365	Pediococcus pentosaceus ATCC 25745		37.3578	0.999615	NC_008525.1
366	Pelobacter carbinolicus DSM 2380		55.1137	0.999066	NC_007498.2
367	Pelobacter propionicus DSM 2379		59.0242	0.999469	NC_008609.1
368	Pelodictyon luteolum DSM 273		57.33	0.996474	NC_007512.1
369	Pelodictyon phaeoclathratiforme BU-1		48.0776	0.995918	NC_011060.1
370	Pelotomaculum thermopropionicum SI		52.9611	0.99788	NC_009454.1
371	Petrotoga mobilis SJ95		34.1232	0.999291	NC_010003.1
372	Phenylobacterium zucineum HLK1		71.3464	0.999892	NC_011144.1
373	Photobacterium profundum SS9		41.7048	0.999827	NC_006370.1, NC_006371.1
374	Photorhabdus luminescens subsp. laumondii TTO1		42.8254	0.995891	NC_005126.1
375	Picrophilus torridus DSM 9790	A	35.9704	0.999167	NC_005877.1
376	Polaromonas naphthalenivorans CJ2		62.5251	0.999874	NC_008781.1
377	Polaromonas sp. JS666		62.4723	0.999853	NC_007948.1
378	Polynucleobacter necessarius STIR1		45.5574	0.999096	NC_010531.1
379	Polynucleobacter sp. QLW-P1DMWA-1		44.8341	0.998664	NC_009379.1
380	Porphyromonas gingivalis ATCC 33277		48.3593	0.997846	NC_010729.1
381	Prochlorococcus marinus str. AS9601		31.3215	0.999887	NC_008816.1
382	Prochlorococcus marinus str. MIT 9211		38.0073	0.999349	NC_009976.1
383	Prochlorococcus marinus str. MIT 9215		31.145	0.999652	NC_009840.1
384	Prochlorococcus marinus str. MIT 9301		31.3399	0.999744	NC_009091.1
385	Prochlorococcus marinus str. MIT 9303		50.0076	0.994173	NC_008820.1
386	Prochlorococcus marinus str. MIT 9312		31.2105	0.999935	NC_007577.1
387	Prochlorococcus marinus str. MIT 9313		50.7398	0.896323	NC_005071.1
388	Prochlorococcus marinus str. MIT 9515		30.7942	0.999863	NC_008817.1
389	Prochlorococcus marinus str. NATL1A		34.9793	0.999861	NC_008819.1
390	Prochlorococcus marinus str. NATL2A		35.123	0.999797	NC_007335.2
391	Prochlorococcus marinus subsp. marinus str. CCMP1375		36.4421	0.999774	NC_005042.1
392	Prochlorococcus marinus subsp. pastoris str. CCMP1986		30.7992	0.999693	NC_005072.1
393	Propionibacterium acnes KPA171202		60.0107	0.999615	NC_006085.1
394	Prosthecochloris aestuarii DSM 271		50.0951	0.997747	NC_011059.1
395	Prosthecochloris vibrioformis DSM 265 (Chlorobium phaeovibrioides DSM 265)		52.9917	0.992212	NC_009337.1
396	Proteus mirabilis HI4320		38.8997	0.999728	NC_010554.1
397	Pseudoalteromonas atlantica T6c		44.6161	0.999686	NC_008228.1
398d	Pseudoalteromonas haloplanktis TAC125, chromosome I		40.2348	0.999794	NC_007481.1
399d	Pseudoalteromonas haloplanktis TAC125, chromosome II		39.3672	0.988757	NC_007482.1
400	Pseudomonas aeruginosa PA7		66.4494	0.999968	NC_009656.1
401	Pseudomonas entomophila L48		64.1597	0.999789	NC_008027.1
402	Pseudomonas fluorescens Pf0-1		60.5207	0.999593	NC_007492.1
403	Pseudomonas fluorescens Pf-5		63.3049	0.999374	NC_004129.6
404	Pseudomonas mendocina ymp		64.6761	0.999879	NC_009439.1
405	Pseudomonas putida F1		61.8619	0.999849	NC_009512.1
406	Pseudomonas stutzeri A1501		63.8785	0.999935	NC_009434.1
407	Pseudomonas syringae pv. phaseolicola 1448A		58.015	0.999574	NC_005773.3
408	Pseudomonas syringae pv. syringae B728a		59.2328	0.999752	NC_007005.1
409	Psychrobacter arcticus 273-4		42.8002	0.999299	NC_007204.1
410	Psychrobacter cryohalolentis K5		42.2913	0.999568	NC_007969.1
411	Psychrobacter sp. PRwf-1		44.8749	0.998739	NC_009524.1
412	Psychromonas ingrahamii 37		40.0863	0.999799	NC_008709.1
413	Pyrobaculum aerophilum str. IM2	A	51.3625	0.989573	NC_003364.1
414	Pyrobaculum arsenaticum DSM 13514	A	55.0509	0.998698	NC_009376.1
415	Pyrobaculum calidifontis JCM 11548	A	57.1508	0.999027	NC_009073.1
416	Pyrobaculum islandicum DSM 4184	A	49.599	0.999193	NC_008701.1
417	Pyrococcus abyssi GE5	A	44.7139	0.998982	NC_000868.1
418	Pyrococcus furiosus DSM 3638	A	40.7699	0.999829	NC_003413.1
419	Pyrococcus horikoshii OT3	A	41.879	0.997132	NC_000961.1
420	Ralstonia eutropha H16		66.5991	0.999932	NC_008313.1, NC_008314.1
421	Ralstonia eutropha JMP134		64.8038	0.999961	NC_007347.1, NC_007348.1
422	Ralstonia metallidurans CH34		63.7327	0.99986	NC_007973.1, NC_007974.1
423c	Ralstonia pickettii 12J, chromosome 1		63.4343	0.999921	NC_010682.1
424c	Ralstonia pickettii 12J, chromosome 2		64.4979	0.999769	NC_010678.1
425	Ralstonia solanacearum GMI1000		67.037	0.999311	NC_003295.1
426	Renibacterium salmoninarum ATCC 33209		56.2713	0.99734	NC_010168.1
427	Rhizobium etli CFN 42		61.2722	0.995225	NC_007761.1
428	Rhizobium leguminosarum bv. trifolii WSM2304		61.5309	0.994064	NC_011369.1
429	Rhodobacter sphaeroides 2.4.1		69.0067	0.999495	NC_007493.1, NC_007494.1
430	Rhodococcus sp. RHA1		67.5158	0.999824	NC_008268.1
431	Rhodoferax ferrireducens T118		59.8793	0.999782	NC_007908.1
432	Rhodopirellula baltica SH 1		55.4033	0.997798	NC_005027.1
433	Rhodopseudomonas palustris BisA53		64.4427	0.999919	NC_008435.1
434	Rhodopseudomonas palustris HaA2		66.0384	0.999901	NC_007778.1
435	Rhodospirillum centenum SW		70.4613	0.999844	NC_011420.1
436	Rhodospirillum rubrum ATCC 11170		65.448	0.999971	NC_007643.1
437	Rickettsia akari str. Hartford		32.3347	0.99959	NC_009881.1
438	Rickettsia bellii OSU 85-389		31.6282	0.999688	NC_009883.1
439	Rickettsia canadensis str. McKiel		31.0539	0.999709	NC_009879.1
440	Rickettsia conorii str. Malish 7		32.4388	0.999547	NC_003103.1
441	Rickettsia felis URRWXCal2		32.4504	0.998525	NC_007109.1
442	Rickettsia massiliae MTU5		32.5434	0.999217	NC_009900.1
443	Rickettsia prowazekii str. Madrid E		29.0003	0.999547	NC_000963.1
444	Rickettsia rickettsii str. Iowa		32.4468	0.999583	NC_010263.1
445	Rickettsia typhi str. Wilmington		28.9194	0.999407	NC_006142.1
446	Roseiflexus castenholzii DSM 13941		60.6901	0.999881	NC_009767.1
447	Roseiflexus sp. RS-1		60.3873	0.999887	NC_009523.1
448	Roseobacter denitrificans OCh 114		58.9687	0.999706	NC_008209.1
449	Rubrobacter xylanophilus DSM 9941		70.4766	0.999653	NC_008148.1
450	Saccharophagus degradans 2-40		45.8261	0.999805	NC_007912.1
451	Saccharopolyspora erythraea NRRL 2338		71.146	0.999938	NC_009142.1
452	Salinibacter ruber DSM 13855		66.2167	0.999922	NC_007677.1
453	Salinispora arenicola CNS-205		69.5185	0.999701	NC_009953.1
454	Salinispora tropica CNB-440		69.461	0.99993	NC_009380.1
455	Salmonella enterica subsp. enterica serovar Typhi str. CT18		52.0927	0.999681	NC_003198.1
456	Salmonella typhimurium LT2		52.2215	0.99934	NC_003197.1
457	Serratia proteamaculans 568		55.0736	0.999691	NC_009832.1
458	Shewanella amazonensis SB2B		53.5864	0.999051	NC_008700.1
459	Shewanella baltica OS155		46.2834	0.999464	NC_009052.1
460	Shewanella denitrificans OS217		45.1492	0.999157	NC_007954.1
461	Shewanella frigidimarina NCIMB 400		41.5841	0.999858	NC_008345.1
462	Shewanella halifaxensis HAW-EB4		44.5909	0.99919	NC_010334.1
463	Shewanella loihica PV-4		53.667	0.999471	NC_009092.1
464	Shewanella oneidensis MR-1		45.9608	0.999286	NC_004347.1
465	Shewanella pealeana ATCC 700345		44.662	0.999217	NC_009901.1
466	Shewanella putrefaciens CN-32		44.4516	0.999086	NC_009438.1
467	Shewanella sediminis HAW-EB3		46.0779	0.998787	NC_009831.1
468	Shewanella sp. ANA-3		48.055	0.999045	NC_008577.1
469	Shewanella sp. MR-4		47.8945	0.999204	NC_008321.1
470	Shewanella sp. MR-7		47.8658	0.998492	NC_008322.1
471	Shewanella sp. W3-18-1		44.6333	0.999662	NC_008750.1
472	Shewanella woodyi ATCC 51908		43.701	0.998775	NC_010506.1
473	Shigella boydii CDC 3083-94		51.3327	0.998772	NC_010658.1
474	Shigella dysenteriae Sd197		51.2497	0.996671	NC_007606.1
475	Shigella flexneri 2a str. 2457T		50.9057	0.999321	NC_004741.1
476	Shigella sonnei Ss046		51.0098	0.99951	NC_007384.1
477	Silicibacter pomeroyi DSS-3		64.2229	0.99983	NC_003911.11
478	Silicibacter sp. TM1040		60.4129	0.999745	NC_008044.1
479	Sinorhizobium medicae WSM419		61.5022	0.999507	NC_009636.1
480	Sinorhizobium meliloti 1021		62.7289	0.99955	NC_003047.1
481	Sodalis glossinidius str. 'morsitans'		54.699	0.997273	NC_007712.1
482	Solibacter usitatus Ellin6076		61.9025	0.999799	NC_008536.1
483	Sorangium cellulosum 'So ce 56'		71.3757	0.999974	NC_010162.1
484	Sphingomonas wittichii RW1		68.3975	0.999972	NC_009511.1
485	Sphingopyxis alaskensis RB2256		65.5015	0.999717	NC_008048.1
486	Staphylococcus aureus RF122		32.7787	0.999803	NC_007622.1
487	Staphylococcus epidermidis ATCC 12228		32.0952	0.996982	NC_004461.1
488	Staphylococcus haemolyticus JCSC1435		32.7926	0.999097	NC_007168.1
489	Staphylococcus saprophyticus subsp. saprophyticus ATCC 15305		33.2399	0.999752	NC_007350.1
490	Staphylothermus marinus F1	A	35.7265	0.986294	NC_009033.1
491	Stenotrophomonas maltophilia K279a		66.324	0.999794	NC_010943.1
492	Streptococcus agalactiae 2603V/R		35.6466	0.999153	NC_004116.1
493	Streptococcus equi subsp. zooepidemicus MGCS10565		41.8397	0.998644	NC_011134.1
494	Streptococcus gordonii str. Challis substr. CH1		40.5068	0.999052	NC_009785.1
495	Streptococcus mutans UA159		36.825	0.999065	NC_004350.1
496	Streptococcus pneumoniae CGSP14		39.4622	0.997941	NC_010582.1
497	Streptococcus pyogenes M1 GAS		38.5135	0.997556	NC_002737.1
498	Streptococcus sanguinis SK36		43.4002	0.999718	NC_009009.1
499	Streptococcus suis 05ZYH33		41.1097	0.991696	NC_009442.1
500	Streptococcus thermophilus CNRZ1066		39.0814	0.998815	NC_006449.1
501	Streptomyces avermitilis MA-4680		70.7166	0.999811	NC_003155.4
502	Streptomyces coelicolor A3(2)		72.1187	0.999834	NC_003888.3
503	Streptomyces griseus subsp. griseus NBRC 13350		72.2274	0.999916	NC_010572.1
504	Sulfolobus acidocaldarius DSM 639	A	36.7076	0.999658	NC_007181.1
505	Sulfolobus solfataricus P2	A	35.7872	0.999236	NC_002754.1
506	Sulfolobus tokodaii str. 7	A	32.7867	0.999385	NC_003106.2
507	Sulfurihydrogenibium sp. YO3AOP1		32.0274	0.999413	NC_010730.1
508	Sulfurimonas denitrificans DSM 1251		34.462	0.998512	NC_007575.1
509	Sulfurovum sp. NBC37-1		43.8715	0.999289	NC_009663.1
510	Symbiobacterium thermophilum IAM 14863		68.6684	0.999813	NC_006177.1
511	Synechococcus elongatus PCC 6301		55.4843	0.999732	NC_006576.1
512	Synechococcus sp. CC9311		52.4473	0.999352	NC_008319.1
513	Synechococcus sp. CC9605		59.2176	0.999623	NC_007516.1
514	Synechococcus sp. CC9902		54.1645	0.99896	NC_007513.1
515	Synechococcus sp. JA-2-3B'a(2-13)		58.4503	0.999676	NC_007776.1
516	Synechococcus sp. JA-3-3Ab		60.2373	0.999882	NC_007775.1
517	Synechococcus sp. PCC 7002		49.631	0.999594	NC_010475.1
518	Synechococcus sp. RCC307		60.8435	0.999863	NC_009482.1
519	Synechococcus sp. WH 7803		60.236	0.999606	NC_009481.1
520	Synechococcus sp. WH 8102		59.4126	0.999505	NC_005070.1
521	Synechocystis sp. PCC 6803		47.7203	0.999374	NC_000911.1
522	Syntrophobacter fumaroxidans MPOB		59.9487	0.999537	NC_008554.1
523	Syntrophomonas wolfei subsp. wolfei str. Goettingen		44.8659	0.997843	NC_008346.1
524	Syntrophus aciditrophicus SB		51.46	0.997792	NC_007759.1
525	Thermoanaerobacter pseudethanolicus ATCC 33223		34.5128	0.999079	NC_010321.1
526	Thermoanaerobacter sp. X514		34.5187	0.975746	NC_010320.1
527	Thermoanaerobacter tengcongensis MB4		37.5709	0.999838	NC_003869.1
528	Thermobifida fusca YX		67.5029	0.999855	NC_007333.1
529	Thermococcus kodakarensis KOD1	A	51.9955	0.998974	NC_006624.1
530	Thermodesulfovibrio yellowstonii DSM 11347		34.1289	0.999656	NC_011296.1
531	Thermofilum pendens Hrk 5	A	57.6657	0.998153	NC_008698.1
532	Thermoplasma acidophilum DSM 1728	A	45.9944	0.996946	NC_002578.1
533	Thermoplasma volcanium GSS1	A	39.9185	0.999237	NC_002689.2
534	Thermoproteus neutrophilus V24Sta	A	59.9106	0.997881	NC_010525.1
535	Thermosipho melanesiensis BI429		31.3999	0.99886	NC_009616.1
536	Thermosynechococcus elongatus BP-1		53.9179	0.999592	NC_004113.1
537	Thermotoga lettingae TMO		38.697	0.998957	NC_009828.1
538	Thermotoga maritima MSB8		46.2477	0.995411	NC_000853.1
539	Thermotoga petrophila RKU-1		46.1012	0.995362	NC_009486.1
540	Thermotoga sp. RQ2		46.1777	0.995415	NC_010483.1
541	Thermus thermophilus HB27		69.4373	0.999493	NC_005835.1
542	Thiobacillus denitrificans ATCC 25259		66.0672	0.999904	NC_007404.1
543	Thiomicrospira crunogena XCL-2		43.13	0.995181	NC_007520.2
544	Treponema denticola ATCC 35405		37.8738	0.999284	NC_002967.9
545	Treponema pallidum subsp. pallidum SS14		52.7603	0.996551	NC_010741.1
546	Trichodesmium erythraeum IMS101		34.1434	0.999942	NC_008312.1
547	Tropheryma whipplei str. Twist		46.332	0.982009	NC_004572.3
548	Uncultured methanogenic archaeon RC-I	A	54.603	0.998111	NC_009464.1
549	Ureaplasma parvum serovar 3 str. ATCC 27815		25.4965	0.99934	NC_010503.1
550	Ureaplasma urealyticum serovar 10 str. ATCC 33699		25.7742	0.998736	NC_011374.1
551	Verminephrobacter eiseniae EF01-2		65.2791	0.999901	NC_008786.1
552	Vibrio cholerae O1 biovar eltor str. N16961		47.4871	0.996839	NC_002505.1, NC_002506.1
553c	Vibrio fischeri ES114, chromosome I		38.953	0.999715	NC_006840.2
554c	Vibrio fischeri ES114, chromosome II		37.0228	0.997352	NC_006841.2
555	Vibrio harveyi ATCC BAA-1116		45.4449	0.999534	NC_009783.1, NC_009784.1
556	Vibrio parahaemolyticus RIMD 2210633		45.3732	0.998899	NC_004603.1, NC_004605.1
557	Vibrio vulnificus CMCP6		46.6908	0.998984	NC_004459.2, NC_004460.1
558	Wigglesworthia glossinidia endosymbiont of Glossina brevipalpis		22.4789	0.999946	NC_004344.2
559	Wolbachia endosymbiont of Drosophila melanogaster		35.2348	0.99928	NC_002978.6
560	Wolbachia endosymbiont strain TRS of Brugia malayi		34.1791	0.993204	NC_006833.1
561	Wolbachia pipientis (Wolbachia endosymbiont of Culex quinquefasciatus Pel)		34.1902	0.999373	NC_010981.1
562	Wolinella succinogenes DSM 1740		48.458	0.996729	NC_005090.1
563	Xanthobacter autotrophicus Py2		67.4647	0.997478	NC_009720.1
564	Xanthomonas axonopodis pv. citri str. 306		64.7719	0.999924	NC_003919.1
565	Xanthomonas campestris pv. campestris str. 8004		64.957	0.999861	NC_007086.1
566	Xanthomonas oryzae pv. oryzae KACC10331		63.6933	0.999918	NC_006834.1
567	Xylella fastidiosa 9a5c		52.6741	0.764212	NC_002488.3
568	Yersinia enterocolitica subsp. enterocolitica 8081		47.2711	0.999663	NC_008800.1
569	Yersinia pestis Angola		47.598	0.992422	NC_010159.1
570	Yersinia pseudotuberculosis IP 31758		47.5376	0.998272	NC_009708.1
571	Zymomonas mobilis subsp. mobilis ZM4		46.3283	0.958253	NC_006526.1
a Archaea or Bacteria, A denotes an archaeon.
b The correlation coefficient between trinucleotide frequency profiles of the Watson and Crick strands.
c Individual chromosomes in multi-chromosomed prokaryotic genomes were analyzed separately when there is a difference of at least 1.0% of GC content.
d One chromosome replicates unidirectionally. Individual chromosomes were also analyzed separately. The trinucleotide frequency profiles of the individual chromosomes are highly correlated
(r = 0.996); neither of them is a member of a common class.

## Sheet: Eukaryotes
Additional file 1. List of genomes and sequences analyzed (eukaryotes)
Eukaryotic nuclear genome (species name)		GC%	RefSeq accession number/version
1	Ashbya gossypii (Eremothecium gossypii) ATCC 10895	51.94	NC_005782.1, NC_005783.4, NC_005784.2, NC_005785.4, NC_005786.1, NC_005787.4, NC_005788.3
2	Encephalitozoon cuniculi GB-M1	47.3125	NC_003242.2, NC_003229.1, NC_003230.1, NC_003231.1, NC_003232.1, NC_003233.1, NC_003234.1, NC_003235.1, NC_003238.2, NC_003236.1, NC_003237.1
3	Homo sapiens	40.7512	hg17
4	Mus musculus	40.28	mm3
5	Ostreococcus lucimarinus CCE9901	60.437	NC_009355.1–NC_009375.1
6	Yarrowia lipolytica CLIB122	49.054	NC_006067.1–NC_006072.1

## Sheet: Mitochondria
Additional file 1. List of genomes and sequences analyzed (mitochondria)
Mitochondrial genome		GC%	RefSeq accession number	cWC
1	Acanthamoeba castellanii mitochondrion	29.3958	NC_001637.1	0.894929
2	Alligator mississippiensis mitochondrion	43.0314	NC_001922.1	-0.215704
3	Allomyces macrogynus mitochondrion	39.4975	NC_001715.1	0.861951
4	Ambystoma laterale mitochondrion	34.1663	NC_006330.1	0.766724
5	Anguilla anguilla mitochondrion	41.1677	NC_006531.1	0.102503
6	Apis mellifera ligustica mitochondrion	15.1441	NC_001566.1	0.980456
7	Aplysia californica mitochondrion	33.6333	NC_005827.1	0.70935
8	Aplysina fulva mitochondrion	32.8642	NC_010203.1	0.98666
9	Arabidopsis thaliana mitochondrion	44.7695	NC_001284.2	0.991776
10	Arthroderma uncinatum mitochondrion	23.4525	NC_012828.1	0.944527
11	Ascaris suum mitochondrion	28.0333	NC_001327.1	0.0784517
12	Aspergillus niger mitochondrion	26.9018	NC_007445.1	0.958124
13	Aspergillus oryzae mitochondrion	26.1523	NC_008282.1	0.959902
14	Aspergillus terreus NIH2624 mitochondrial	27.4926	NT_165950.1	0.952164
15	Babesia bovis T2Bo mitochondrion	29.5087	NC_009902.1	0.989727
16	Balaenoptera borealis mitochondrion	40.4205	NC_006929.1	-0.0063622
17	Batrachoseps wrightorum mitochondrion	35.6785	NC_006333.1	0.668866
18	Beta vulgaris subsp. vulgaris mitochondrion	43.8578	NC_002511.2	0.998176
19	Blanus cinereus mitochondrion	44.322	NC_012433.1	-0.424251
20	Blastocladiella emersonii mitochondrion	35.0903	NC_011360.1	0.929664
21	Boa constrictor mitochondrion	38.4872	NC_007398.1	-0.0643232
22	Bombina orientalis mitochondrion	42.2032	NC_006689.1	0.100572
23	Bombyx mori mitochondrion	18.6793	NC_002355.1	0.965202
24	Bos taurus mitochondrion	39.4173	NC_006853.1	0.156878
25	Brachionus plicatilis mitochondrion part I	36.1427	NC_010472.1	0.728391
26	Branchiostoma lanceolatum mitochondrion	37.3375	NC_001912.1	0.518444
27	Brassica napus mitochondrion	45.1858	NC_008285.1	0.997092
28	Brettanomyces custersianus mitochondrion	21.036	NC_013145.1	0.929153
29	Bunostomum phlebotomum mitochondrion	22.9475	NC_012308.1	0.311073
30	Caenorhabditis elegans mitochondrion	23.7785	NC_001328.1	0.588648
31	Cafeteria roenbergensis mitochondrion	27.262	NC_000946.1	0.938218
32	Candida castellii mitochondrion	12.5761	NC_012620.1	0.998837
33	Candida neerlandica mitochondrion	24.3801	NC_011133.1	0.985558
34	Canis lupus familiaris mitochondrion	39.6545	NC_002008.4	0.252711
35	Carica papaya mitochondrion	45.1171	NC_012116.1	0.997297
36	Cervus nippon centralis mitochondrion	37.9644	NC_006993.1	0.377835
37	Chaetosphaeridium globosum mitochondrion	34.408	NC_004118.1	0.994797
38	Chamaeleo dilepis mitochondrion	37.1454	NC_012436.1	0.153226
39	Chamaeleo zeylanicus mitochondrion	39.2472	NC_012444.1	-0.0630917
40	Chara vulgaris mitochondrion	40.8994	NC_005255.1	0.989612
41	Chlamydomonas eugametos mitochondrion	34.6072	NC_001872.1	0.865036
42	Chlamydomonas reinhardtii mitochondrion	45.2024	NC_001638.1	0.942273
43	Chlamys farreri mitochondrion	41.1523	NC_012138.1	0.126832
44	Chlorokybus atmophyticus mitochondrion	39.7982	NC_009630.1	0.991839
45	Ciconia ciconia mitochondrion	46.3365	NC_002197.1	-0.469192
46	Cordyceps brongniartii mitochondrion	27.336	NC_011194.1	0.965562
47	Crassostrea gigas mitochondrion	36.6495	NC_001276.1	0.57667
48	Cucumaria miniata mitochondrion	36.1729	NC_005929.1	0.510911
49	Cyanidioschyzon merolae mitochondrion	27.0653	NC_000887.3	0.991863
50	Cycas taitungensis mitochondrion	46.9189	NC_010303.1	0.995475
51	Daphnia pulex mitochondrion	37.7421	NC_000844.1	0.917061
52	Dekkera bruxellensis mitochondrion	15.2015	NC_013147.1	0.997961
53	Dictyostelium citrinum mitochondrion	27.0043	NC_007787.1	0.669766
54	Dictyostelium discoideum mitochondrion	27.426	NC_000895.1	0.606927
55	Dictyostelium fasciculatum mitochondrion	25.4916	NC_010653.1	0.794668
56	Dictyota dichotoma mitochondrion	36.5215	NC_007685.1	0.46138
57	Didelphis virginiana mitochondrion	33.1831	NC_001610.1	0.685367
58	Diphyllobothrium nihonkaiense mitochondrion	32.247	NC_009463.1	0.156712
59	Discosoma sp. CASIZ 168916 mitochondrion	38.9537	NC_008072.1	0.263036
60	Dosidicus gigas mitochondrion	30.678	NC_009734.1	0.721195
61	Drosophila melanogaster mitochondrion	17.8409	NC_001709.1	0.990377
62	Drosophila sechellia mitochondrion	22.4281	NC_005780.1	0.981421
63	Dunaliella salina mitochondrion	34.4217	NC_012930.1	0.904614
64	Epidermophyton floccosum mitochondrion	23.4261	NC_007394.1	0.957939
65	Equus caballus mitochondrion	41.9568	NC_001640.1	-0.194397
66	Eremias brenchleyi mitochondrion	41.572	NC_011764.1	0.12738
67	Falco peregrinus mitochondrion	44.4598	NC_000878.1	-0.42265
68	Felis catus mitochondrion	40.3316	NC_001700.1	0.119008
69	Gallus gallus mitochondrion	45.9613	NC_001323.1	-0.458275
70	Gibberella zeae mitochondrion	31.8356	NC_009493.1	0.959315
71	Glomus intraradices mitochondrion	37.181	NC_012056.1	0.954843
72	Gorilla gorilla mitochondrion	43.889	NC_001645.1	-0.345357
73	Haemoproteus sp. jb1.JA27 mitochondrion	32.0268	NC_012423.1	0.886582
74	Haemoproteus sp. jb2.SEW5141 mitochondrion	32.0938	NC_012425.1	0.899682
75	Halisarca dujardini mitochondrion	37.8103	NC_010212.1	0.506128
76	Harpochytrium sp. JEL105 mitochondrion	36.2117	NC_004623.1	0.469594
77	Hemiselmis andersenii mitochondrion	28.7236	NC_010637.1	0.940639
78	Heteronotia binoei mitochondrion	43.7702	NC_010292.1	-0.408289
79	Homo sapiens mitochondrion	44.3626	NC_012920.1	-0.404302
80	Hyaloraphidium curvatum mitochondrion	43.1825	NC_003048.1	0.357709
81	Hydra magnipapillata mitochondrion chromosome 1	22.431	NC_011220.1	0.881548
82	Hyla japonica mitochondrion	39.9098	NC_010232.1	0.378611
83	Hypocrea jecorina mitochondrion	27.2442	NC_003388.1	0.971057
84	Kaloula pulchra mitochondrion	40.9456	NC_006405.1	0.152256
85	Kluyveromyces lactis mitochondrion	26.1423	NC_006077.1	0.996534
86	Laminaria digitata mitochondrion	35.1401	NC_004024.1	0.698671
87	Leucocytozoon fringillinarum mitochondrion	32.0761	NC_012451.1	0.871563
88	Leucocytozoon majoris mitochondrion	32.4357	NC_012450.1	0.87297
89	Leucocytozoon sabrazesi mitochondrion	32.9739	NC_009336.1	0.884665
90	Limulus polyphemus mitochondrion	32.4324	NC_003057.1	0.486263
91	Macaca mulatta mitochondrion	43.2263	NC_005943.1	-0.360636
92	Macropus robustus mitochondrion	39.1809	NC_001794.1	0.115839
93	Marchantia polymorpha mitochondrion	42.409	NC_001660.1	0.984236
94	Megaceros aenigmaticus mitochondrion	46.0072	NC_012651.1	0.99079
95	Meretrix meretrix mitochondrion	31.6403	NC_013188.1	0.295147
96	Metarhizium anisopliae mitochondrion	28.3954	NC_008068.1	0.944567
97	Microsporum canis mitochondrion	24.149	NC_012832.1	0.936454
98	Mimachlamys nobilis mitochondrion	40.6669	NC_011608.1	-0.0236912
99	Moniliophthora perniciosa mitochondrion	31.8882	NC_005927.1	0.990322
100	Monoblepharella sp. JEL15 mitochondrion	39.3242	NC_004624.1	0.730114
101	Monosiga brevicollis mitochondrion	14.015	NC_004309.1	0.95779
102	Mortierella verticillata mitochondrion	27.8832	NC_006838.1	0.986662
103	Mus musculus mitochondrion	36.7446	NC_005089.1	0.33945
104	Naegleria gruberi mitochondrion	22.2398	NC_002573.1	0.869109
105	Nakaseomyces bacillisporus mitochondrion	10.8894	NC_012621.1	0.998352
106	Nephroselmis olivacea mitochondrion	32.8041	NC_008239.1	0.993694
107	Nicotiana tabacum mitochondrion	44.9587	NC_006581.1	0.996041
108	Ochromonas danica mitochondrion	26.2313	NC_002571.1	0.95806
109	Octopus ocellatus mitochondrion	22.83	NC_007896.1	0.852479
110	Okamejei kenojei mitochondrion	42.3875	NC_007173.1	-0.0280731
111	Oltmannsiellopsis viridis mitochondrion	33.3944	NC_008256.1	0.985021
112	Onychiurus orientalis mitochondrion	30.8944	NC_006074.1	0.885803
113	Orchesella villosa mitochondrion	27.821	NC_010534.1	0.951357
114	Oryza sativa Indica Group mitochondrion	43.8371	NC_007886.1	0.996654
115	Pan troglodytes mitochondrion	43.6873	NC_001643.1	-0.352443
116	Paracoccidioides brasiliensis mitochondrion	21.0557	NC_007935.1	0.989541
117	Parahaemoproteus vireonis mitochondrion	31.3276	NC_012447.1	0.890974
118	Paramecium aurelia mitochondrion	41.239	NC_001324.1	0.576227
119	Paraspadella gotoi mitochondrion	27.166	NC_006083.1	0.929336
120	Penaeus monodon mitochondrion	29.3856	NC_002184.1	0.956483
121	Penicillium marneffei mitochondrion	24.6289	NC_005256.1	0.962107
122	Physarum polycephalum mitochondrion	25.933	NC_002508.1	0.98559
123	Physcomitrella patens mitochondrion	40.5685	NC_007945.1	0.977742
124	Phytophthora ramorum mitochondrion	21.982	NC_009384.1	0.993009
125	Phytophthora sojae mitochondrion	21.6977	NC_009385.1	0.993038
126	Pichia canadensis mitochondrion	18.1447	NC_001762.1	0.990184
127	Placozoan sp. BZ49 mitochondrion	39.9419	NC_008833.2	0.98819
128	Plasmodium falciparum mitochondrion	31.5904	NC_002375.1	0.874717
129	Plasmodium juxtanucleare mitochondrion	31.2936	NC_008279.1	0.890441
130	Plasmodium knowlesi mitochondrion	30.5187	NC_007232.1	0.902844
131	Plasmodium mexicanum mitochondrion	31.0132	NC_009960.2	0.897818
132	Plasmodium simium mitochondrion	30.5342	NC_007233.1	0.901992
133	Platysternon megacephalum mitochondrion	38.6021	NC_007970.1	0.200222
134	Plethodon cinereus mitochondrion	36.465	NC_006343.1	0.55671
135	Pleurotus ostreatus mitochondrion	26.3537	NC_009905.1	0.992143
136	Pleurozia purpurea mitochondrion	45.371	NC_013444.1	0.976777
137	Podospora anserina mitochondrion	29.8667	NC_001329.2	0.966488
138	Polytomella capuana mitochondrion	57.1934	NC_010357.1	0.87378
139	Porphyra purpurea mitochondrion	33.4857	NC_002007.1	0.897463
140	Prototheca wickerhamii mitochondrion	25.8242	NC_001613.1	0.988213
141	Pseudendoclonium akinetum mitochondrion	39.3377	NC_005926.1	0.995202
142	Pylaiella littoralis mitochondrion	37.9903	NC_003055.1	0.854158
143	Rattus norvegicus strain BN/SsNHsdMCW mitochondrion	38.5705	NC_001665.2	0.127419
144	Rattus rattus mitochondrion	38.0987	NC_012374.1	0.211679
145	Reclinomonas americana mitochondrion	26.1234	NC_001823.1	0.976282
146	Rhagophthalmus lufengensis mitochondrion	20.3729	NC_010969.1	0.89921
147	Rhizophydium sp. 136 mitochondrion	22.9712	NC_003053.1	0.98624
148	Rhizopus oryzae mitochondrion	26.1693	NC_006836.1	0.998865
149	Saccharina angustata mitochondrion	35.2294	NC_013473.1	0.693864
150	Saccharina japonica mitochondrion	35.3002	NC_013476.1	0.692544
151	Saccharina religiosa mitochondrion	35.3029	NC_013477.1	0.693452
152	Saccharomyces castellii mitochondrion	20.386	NC_003920.1	0.99377
153	Saccharomyces cerevisiae mitochondrion	17.1091	NC_001224.1	0.996347
154	Saccharomyces pastorianus Weihenstephan 34/70 mitochondrion	19.0824	NC_012145.1	0.993169
155	Schizophyllum commune mitochondrion	21.8614	NC_003049.1	0.996594
156	Schizosaccharomyces japonicus mitochondrion	19.7579	NC_004332.1	0.894119
157	Schizosaccharomyces octosporus mitochondrion	24.0424	NC_004312.1	0.97509
158	Schizosaccharomyces pombe mitochondrion	30.0911	NC_001326.1	0.959233
159	Siderastrea radians mitochondrion	36.8649	NC_008167.1	0.360697
160	Smittium culisetae mitochondrion	18.4983	NC_006837.1	0.992824
161	Sorghum bicolor mitochondrion	43.727	NC_008360.1	0.996134
162	Spizellomyces punctatus mitochondrion chromosome 1	31.7882	NC_003052.1	0.98668
163	Suberites domuncula mitochondrion	35.5399	NC_010496.1	0.792665
164	Sus scrofa mitochondrion	39.4571	NC_000845.1	0.0105828
165	Testudo graeca mitochondrion	37.286	NC_007692.1	0.194454
166	Tetrahymena malaccensis mitochondrion	19.901	NC_008337.1	0.986364
167	Tetrahymena paravorax mitochondrion	18.4879	NC_008338.1	0.99335
168	Tetrahymena pigmentosa mitochondrion	18.5444	NC_008339.1	0.989046
169	Tetrahymena pyriformis mitochondrion	21.321	NC_000862.1	0.977473
170	Theileria parva mitochondrion	29.9915	NC_011005.1	0.985984
171	Tilletia indica mitochondrion	28.8609	NC_009880.1	0.996152
172	Tilletia walkeri mitochondrion	28.7876	NC_010651.1	0.996774
173	Trichophyton rubrum mitochondrion	23.5094	NC_012824.1	0.934972
174	Tripsacum dactyloides mitochondrion	43.9252	NC_008362.1	0.998704
175	Triticum aestivum mitochondrion	44.352	NC_007579.1	0.998104
176	Ustilago maydis mitochondrion	31.2036	NC_008368.1	0.99637
177	Vitis vinifera mitochondrion	44.1446	NC_012119.1	0.998362
178	Watasenia scintillans mitochondrion	30.752	NC_007893.1	0.826761
179	Xenopus laevis mitochondrion	36.9851	NC_001573.1	0.500222
180	Zea luxurians mitochondrion	43.9336	NC_008333.1	0.997262
181	Zea mays subsp. mays mitochondrion	43.9331	NC_007982.1	0.998465
182	Zea perennis mitochondrion	43.8849	NC_008331.1	0.998213

## Sheet: Chloroplasts
Additional file 1. List of genomes and sequences analyzed (chloroplasts)
Chloroplast genome		GC%	RefSeq accession number	cWC
1	Acorus americanus chloroplast	38.5934	NC_010093.1	0.991232
2	Acorus calamus plastid	38.5988	NC_007407.1	0.991229
3	Adiantum capillus-veneris chloroplast	42.0069	NC_004766.1	0.978275
4	Aethionema cordifolium chloroplast	36.6187	NC_009265.1	0.992127
5	Aethionema grandiflorum chloroplast	36.814	NC_009266.1	0.991618
6	Agrostis stolonifera chloroplast	38.4518	NC_008591.1	0.998969
7	Alsophila spinulosa chloroplast	40.4344	NC_012818.1	0.98279
8	Amborella trichopoda chloroplast	38.337	NC_005086.1	0.988249
9	Aneura mirabilis chloroplast	40.6233	NC_010359.1	0.992991
10	Angiopteris evecta chloroplast	35.4806	NC_008829.1	0.988322
11	Anthoceros formosae chloroplast	32.9023	NC_004543.1	0.999321
12	Arabidopsis thaliana chloroplast	36.2938	NC_000932.1	0.992659
13	Arabis hirsuta chloroplast	36.3962	NC_009268.1	0.992028
14	Atropa belladonna chloroplast	37.5641	NC_004561.1	0.992387
15	Aureococcus anophagefferens chloroplast	35.987	NC_012898.1	0.942503
16	Aureoumbra lagunensis chloroplast	33.6389	NC_012903.1	0.980853
17	Babesia bovis T2Bo apicoplast	22.0156	NC_011395.1	0.924504
18	Bambusa oldhamii chloroplast	38.9214	NC_012927.1	0.999304
19	Barbarea verna chloroplast	36.4339	NC_009269.1	0.992414
20	Bigelowiella natans plastid	30.2088	NC_008408.1	0.987711
21	Brachypodium distachyon chloroplast	38.5704	NC_011032.1	0.999007
22	Bryopsis hypnoides chloroplast	33.1206	NC_013359.1	0.976155
23	Buxus microphylla chloroplast	38.068	NC_009599.1	0.990377
24	Calycanthus floridus var. glaucus chloroplast	39.2684	NC_004993.1	0.988273
25	Capsella bursa-pastoris chloroplast	36.5545	NC_009270.1	0.992101
26	Carica papaya chloroplast	36.8907	NC_010323.1	0.994068
27	Ceratophyllum demersum chloroplast	38.2222	NC_009962.1	0.991656
28	Chaetosphaeridium globosum chloroplast	29.6243	NC_004115.1	0.999567
29	Chara vulgaris chloroplast	26.1922	NC_008097.1	0.998504
30	Chlamydomonas reinhardtii chloroplast	34.455	NC_005353.1	0.999009
31	Chloranthus spicatus chloroplast	38.8878	NC_009598.1	0.995937
32	Chlorella vulgaris chloroplast	31.5597	NC_001865.1	0.999282
33	Chlorokybus atmophyticus chloroplast	36.2086	NC_008822.1	0.989773
34	Cicer arietinum chloroplast	33.9063	NC_011163.1	0.995045
35	Citrus sinensis chloroplast	38.4821	NC_008334.1	0.991818
36	Coffea arabica chloroplast	37.4314	NC_008535.1	0.99188
37	Coix lacryma-jobi chloroplast	38.4603	NC_013273.1	0.999319
38	Crucihimalaya wallichii chloroplast	36.4223	NC_009271.1	0.992606
39	Cryptomeria japonica chloroplast	35.3797	NC_010548.1	0.996548
40	Cucumis sativus chloroplast	37.0789	NC_007144.1	0.991407
41	Cuscuta exaltata chloroplast	38.1159	NC_009963.1	0.989207
42	Cuscuta gronovii chloroplast	37.7167	NC_009765.1	0.9693
43	Cuscuta obtusiflora chloroplast	37.835	NC_009949.1	0.996528
44	Cuscuta reflexa chloroplast	38.2206	NC_009766.1	0.988444
45	Cyanidioschyzon merolae strain 10D chloroplast	37.6293	NC_004799.1	0.929043
46	Cyanidium caldarium chloroplast	32.7314	NC_001840.1	0.904521
47	Cyanophora paradoxa cyanelle	30.4678	NC_001675.1	0.992684
48	Cycas taitungensis chloroplast	39.4526	NC_009618.1	0.984175
49	Daucus carota chloroplast	37.6555	NC_008325.1	0.99325
50	Dendrocalamus latiflorus chloroplast	38.9199	NC_013088.1	0.99935
51	Dioscorea elephantipes chloroplast	37.1518	NC_009601.1	0.997302
52	Draba nemorosa chloroplast	36.4716	NC_009272.1	0.99272
53	Drimys granadensis chloroplast	38.7911	NC_008456.1	0.98797
54	Eimeria tenella str. Penn State apicoplast	20.6349	NC_004823.1	0.98694
55	Emiliania huxleyi chloroplast	36.8088	NC_007288.1	0.990173
56	Ephedra equisetina chloroplast	36.636	NC_011954.1	0.996501
57	Epifagus virginiana chloroplast	35.9985	NC_001568.1	0.982339
58	Eucalyptus globulus subsp. globulus chloroplast	36.8552	NC_008115.1	0.992969
59	Euglena gracilis chloroplast	26.1261	NC_001603.2	0.98436
60	Euglena longa plastid	22.4146	NC_002652.1	0.962152
61	Fagopyrum esculentum subsp. ancestrale chloroplast	37.9834	NC_010776.1	0.9944
62	Festuca arundinacea chloroplast	38.3923	NC_011713.2	0.9979
63	Glycine max chloroplast	35.373	NC_007942.1	0.997426
64	Gnetum parvifolium chloroplast	38.1831	NC_011942.1	0.990161
65	Gossypium barbadense chloroplast	37.2294	NC_008641.1	0.989531
66	Gossypium hirsutum chloroplast	37.2449	NC_007944.1	0.996123
67	Gracilaria tenuistipitata var. liui chloroplast	29.1522	NC_006137.1	0.999002
68	Guillardia theta chloroplast	32.9713	NC_000926.1	0.994808
69	Guizotia abyssinica chloroplast	37.6227	NC_010601.1	0.99748
70	Helianthus annuus chloroplast	37.6198	NC_007977.1	0.997615
71	Helicosporidium sp. ex Simulium jonesii plastid	26.921	NC_008100.1	0.993144
72	Heterosigma akashiwo chloroplast	30.4442	NC_010772.1	0.995726
73	Hordeum vulgare subsp. vulgare chloroplast	38.3191	NC_008590.1	0.999357
74	Huperzia lucidula chloroplast	36.2466	NC_006861.1	0.997707
75	Illicium oligandrum chloroplast	39.0473	NC_009600.1	0.983848
76	Ipomoea purpurea chloroplast	37.4826	NC_009808.1	0.995677
77	Jasminum nudiflorum chloroplast	37.9837	NC_008407.1	0.992711
78	Jatropha curcas chloroplast	35.3579	NC_012224.1	0.992824
79	Keteleeria davidiana chloroplast	38.5508	NC_011930.1	0.996263
80	Lactuca sativa chloroplast	37.5492	NC_007578.1	0.99865
81	Lemna minor chloroplast	35.7169	NC_010109.1	0.995085
82	Lepidium virginicum chloroplast	36.4701	NC_009273.1	0.992076
83	Leptosira terrestris chloroplast	27.2564	NC_009681.1	0.996256
84	Liriodendron tulipifera chloroplast	39.1573	NC_008326.1	0.988871
85	Lobularia maritima chloroplast	36.5121	NC_009274.1	0.991458
86	Lolium perenne chloroplast	38.2475	NC_009950.1	0.999352
87	Lotus japonicus chloroplast	36.0307	NC_002694.1	0.998228
88	Manihot esculenta chloroplast	35.873	NC_010433.1	0.992838
89	Marchantia polymorpha chloroplast	28.8083	NC_001319.1	0.999113
90	Medicago truncatula chloroplast	33.9724	NC_003119.6	0.993497
91	Megaleranthis saniculifolia chloroplast	38.0499	NC_012615.1	0.990903
92	Mesostigma viride chloroplast	30.1504	NC_002186.1	0.997633
93	Micromonas pusilla CCMP1545 chloroplast	44.0171	NC_012568.1	0.85024
94	Micromonas sp. RCC299 chloroplast	38.8455	NC_012575.1	0.98419
95	Monomastix sp. OKE-1 chloroplast	38.9651	NC_012101.1	0.995831
96	Morus indica chloroplast	36.374	NC_008359.1	0.991296
97	Nandina domestica chloroplast	38.3246	NC_008336.1	0.992885
98	Nasturtium officinale chloroplast	36.3702	NC_009275.1	0.993652
99	Nephroselmis olivacea chloroplast	42.1436	NC_000927.1	0.986462
100	Nicotiana sylvestris chloroplast	37.8464	NC_007500.1	0.991869
101	Nicotiana tabacum plastid	37.8465	NC_001879.2	0.991916
102	Nicotiana tomentosiformis chloroplast	37.7906	NC_007602.1	0.992106
103	Nuphar advena chloroplast	39.1208	NC_008788.1	0.989249
104	Nymphaea alba chloroplast	39.1509	NC_006050.1	0.987665
105	Odontella sinensis chloroplast	31.816	NC_001713.1	0.995672
106	Oedogonium cardiacum chloroplast	29.5197	NC_011031.1	0.988737
107	Oenothera argillicola chloroplast	39.13	NC_010358.1	0.996599
108	Oenothera biennis chloroplast	39.0712	NC_010361.1	0.994916
109	Oenothera elata subsp. hookeri plastid chromosome plastome I	39.0719	NC_002693.2	0.994349
110	Oenothera glazioviana chloroplast	39.008	NC_010360.1	0.995327
111	Oenothera parviflora chloroplast	39.0567	NC_010362.1	0.995802
112	Olimarabidopsis pumila chloroplast	36.4813	NC_009267.1	0.991699
113	Oltmannsiellopsis viridis chloroplast	40.4652	NC_008099.1	0.996819
114	Oryza nivara chloroplast	39.0084	NC_005973.1	0.998559
115	Oryza sativa Indica Group chloroplast	38.9989	NC_008155.1	0.998576
116	Oryza sativa Japonica Group plastid	38.9861	NC_001320.1	0.998712
117	Ostreococcus tauri chloroplast	39.8948	NC_008289.1	0.980234
118	Panax ginseng chloroplast	38.1088	NC_006290.1	0.992763
119	Parachlorella kessleri chloroplast	29.999	NC_012978.1	0.99847
120	Paulinella chromatophora plastid	37.9874	NC_011087.1	0.998432
121	Pelargonium x hortorum chloroplast	39.6087	NC_008454.1	0.999016
122	Phaeodactylum tricornutum chloroplast	32.5597	NC_008588.1	0.970318
123	Phalaenopsis aphrodite subsp. formosana chloroplast	36.6507	NC_007499.1	0.990122
124	Phaseolus vulgaris chloroplast	35.442	NC_009259.1	0.998705
125	Physcomitrella patens subsp. patens chloroplast	28.5296	NC_005087.1	0.992631
126	Picea sitchensis chloroplast	38.7104	NC_011152.3	0.996782
127	Pinus contorta chloroplast	38.4406	NC_011153.3	0.997569
128	Pinus gerardiana chloroplast	38.6815	NC_011154.3	0.997911
129	Pinus koraiensis chloroplast	38.7951	NC_004677.2	0.998225
130	Pinus krempfii chloroplast	38.6273	NC_011155.3	0.997954
131	Pinus lambertiana chloroplast	38.5983	NC_011156.3	0.998009
132	Pinus longaeva chloroplast	38.6313	NC_011157.3	0.997791
133	Pinus monophylla chloroplast	38.5637	NC_011158.3	0.99761
134	Pinus nelsonii chloroplast	38.6262	NC_011159.3	0.996963
135	Pinus thunbergii chloroplast	38.4957	NC_001631.1	0.998356
136	Piper cenocladum chloroplast	38.3125	NC_008457.1	0.995844
137	Platanus occidentalis chloroplast	38.0318	NC_008335.1	0.990449
138	Populus alba chloroplast	36.742	NC_008235.1	0.991618
139	Populus trichocarpa chloroplast	36.6751	NC_009143.1	0.991866
140	Porphyra purpurea chloroplast	32.9857	NC_000925.1	0.99458
141	Porphyra yezoensis chloroplast	33.1185	NC_007932.1	0.994608
142	Pseudendoclonium akinetum chloroplast	31.4892	NC_008114.1	0.993355
143	Psilotum nudum chloroplast	36.0314	NC_003386.1	0.988909
144	Pycnococcus provasolii chloroplast	39.5046	NC_012097.1	0.972986
145	Pyramimonas parkeae chloroplast	34.705	NC_012099.1	0.993144
146	Ranunculus macranthus chloroplast	37.8833	NC_008796.1	0.996676
147	Rhodomonas salina chloroplast	34.789	NC_009573.1	0.996051
148	Saccharum hybrid cultivar SP-80-3280 chloroplast	38.4383	NC_005878.2	0.999471
149	Saccharum officinarum chloroplast	38.4412	NC_006084.1	0.999476
150	Scenedesmus obliquus chloroplast	26.8922	NC_008101.1	0.992
151	Selaginella moellendorffii plastid	51.0043	NC_013086.1	0.991686
152	Solanum bulbocastanum chloroplast	37.8809	NC_007943.1	0.992152
153	Solanum lycopersicum chloroplast	37.8603	NC_007898.2	0.991191
154	Solanum tuberosum chloroplast	37.8833	NC_008096.1	0.99216
155	Sorghum bicolor chloroplast	38.4913	NC_008602.1	0.999491
156	Spinacia oleracea plastid	36.8161	NC_002202.1	0.993038
157	Staurastrum punctulatum chloroplast	32.4867	NC_008116.1	0.997218
158	Stigeoclonium helveticum chloroplast	28.8693	NC_008372.1	0.999699
159	Syntrichia ruralis chloroplast	28.372	NC_012052.1	0.999635
160	Thalassiosira pseudonana chloroplast	30.6636	NC_008589.1	0.99287
161	Theileria parva strain Muguga apicoplast	19.481	NC_007758.1	0.951781
162	Toxoplasma gondii apicoplast	21.4253	NC_001799.1	0.992652
163	Trachelium caeruleum chloroplast	38.3288	NC_010442.1	0.986538
164	Trifolium subterraneum chloroplast	34.399	NC_011828.1	0.976496
165	Triticum aestivum chloroplast	38.3143	NC_002762.1	0.999122
166	Vaucheria litorea chloroplast	27.9469	NC_011600.1	0.989288
167	Vitis vinifera chloroplast	37.3981	NC_007957.1	0.991387
168	Welwitschia mirabilis chloroplast	36.7255	NC_010654.1	0.995437
169	Zea mays chloroplast	38.4624	NC_001666.2	0.999485
170	Zygnema circumcarinatum chloroplast	31.0802	NC_008117.1	0.99747

## Sheet: Plasmids
Additional file 1. List of genomes and sequences analyzed (plasmids)
Plasmid		GC%	RefSeq accession number	cWC
1	Acidianus ambivalens Lei 10 plasmid pDL10	37.9705	NC_005562.1	0.759448
2	Acidiphilium cryptum JF-5 plasmid pACRY01	62.3334	NC_009467.1	0.995649
3	Acidiphilium cryptum JF-5 plasmid pACRY04	59.6205	NC_009470.1	0.934834
4	Acidiphilium cryptum JF-5 plasmid pACRY06	60.9953	NC_009472.1	0.93044
5	Actinobacillus actinomycetemcomitans VT745 plasmid pVT745	39.0277	NC_002579.1	0.962645
6	Actinobacillus pleuropneumoniae plasmid pKMA2425	46.5146	NC_007098.1	0.88411
7	Aeromonas bestiarum 5S9 plasmid pAb5S9	54.0055	NC_009476.1	0.678151
8	Aeromonas salmonicida salmonicida plasmid pAsal2	57.0243	NC_004339.1	0.582797
9	Aquifex aeolicus VF5 plasmid ece1	36.4381	NC_001880.1	0.99049
10	Bacillus cereus E33L plasmid pE33L466	33.1222	NC_007103.1	0.994291
11	Bacillus cereus E33L plasmid pE33L5	30.8927	NC_007104.1	0.950571
12	Bacillus licheniformis 63.1 plasmid pBL63.1	34.9959	NC_006959.1	0.597086
13	Bacteroides fragilis NCTC 9343 plasmid pBF9343	32.2374	NC_006873.1	0.929283
14	Bacteroides thetaiotaomicron VPI-5482 plasmid p5482	47.2395	NC_004703.1	0.526759
15	Borrelia afzelii PKo plasmid lp34	23.555	NC_008566.1	0.999033
16	Borrelia burgdorferi B31 plasmid cp32-1	29.3626	NC_000948.1	0.835767
17	Borrelia garinii PBi plasmid cp26	25.6013	NC_006128.1	0.935328
18	Burkholderia vietnamiensis G4 plasmid pBVIE02	61.7531	NC_009227.1	0.997516
19	Campylobacter coli 338 plasmid p3384	31.1821	NC_007142.1	0.699241
20	Campylobacter concisus 13826 plasmid pCCON31	31.6068	NC_009795.1	0.889912
21	Campylobacter jejuni subsp. jejuni 81-176 plasmid pVir	25.8853	NC_008770.1	0.878961
22	Clavibacter michiganensis subsp. michiganensis NCPPB 382 plasmid pCM1	67.5586	NC_009478.1	0.983188
23	Clostridium acetobutylicum ATCC 824 plasmid pSOL1	30.9115	NC_001988.2	0.996722
24	Clostridium perfringens F5603 plasmid pBCNF5603	25.4204	NC_006872.1	0.997661
25	Corynebacterium callunae ATCC 15991 plasmid pCC1	54.4171	NC_003090.1	0.535277
26	Corynebacterium glutamicum ATCC31830 R-plasmid pCG4	52.0752	NC_004945.1	0.948084
27	Corynebacterium jeikeium CJ84 plasmid pCJ84	53.5092	NC_004953.1	0.797919
28	Corynebacterium sp. L2-79-05 plasmid pLEW279a	58.6372	NC_009128.1	0.963803
29	Cupriavidus necator megaplasmid pHG1	62.3081	NC_005241.1	0.999323
30	Desulfotalea psychrophila LSv54 plasmid large	43.6066	NC_006139.1	0.937045
31	Dictyostelium firmibasis CR II 2B plasmid Dfp1	23.9482	NC_001923.1	0.945513
32	Dictyostelium giganteum DG61 plasmid Dgp1	24.2133	NC_001888.1	0.953314
33	Dinoroseobacter shibae DFL 12 plasmid pDSHI01	60.1293	NC_009955.1	0.997781
34	Eikenella corrodens 1073 plasmid pMU1	47.7346	NC_007093.1	0.518619
35	Enterobacter sakazakii ATCC BAA-894 plasmid pESA3	56.8485	NC_009780.1	0.990063
36	Enterococcus faecalis plasmid pAM373	34.7082	NC_002630.1	0.732044
37	Enterococcus faecium plasmid pCIZ2	32.2812	NC_008259.1	0.754492
38	Enterococcus faecium plasmid pVEF1	36.2414	NC_008768.1	0.951051
39	Erwinia amylovora UTRJ2 plasmid pEU30	48.1659	NC_005247.1	0.628208
40	Erwinia sp. Ejp 556 plasmid pEJ30	49.7347	NC_004834.1	0.958283
41	Escherichia coli E24377A plasmid pETEC_35	51.6164	NC_009787.1	0.672109
42	Escherichia coli EH41 plasmid pO113	49.6394	NC_007365.1	0.88399
43	Escherichia coli plasmid pFL129	52.4907	NC_005923.1	0.780915
44	Escherichia sp. Sflu5 plasmid pAK51	49.7927	NC_009716.1	0.600186
45	Frankia sp. CpI1 plasmid pFQ12	75.6162	NC_002699.1	0.983622
46	Fusobacterium nucleatum 12230 plasmid pFN1	23.2886	NC_004974.1	0.927502
47	Fusobacterium nucleatum FDC 27-17 plasmid pPA52	23.1014	NC_002002.1	0.910196
48	Gluconobacter oxydans 621H plasmid pGOX1	58.3242	NC_006672.1	0.991894
49	Gluconobacter oxydans DSM 3504 plasmid pGO128	51.9355	NC_003374.1	0.429018
50	Gordonia westfalica DSM44215 plasmid pKB1	66.0044	NC_005307.1	0.994021
51	Haloarchaeal coccus LOC-1 GN101 plasmid pHGN1	62.6629	NC_002124.1	0.170915
52	Haloarcula marismortui ATCC 43049 plasmid pNG100	54.2534	NC_006389.1	0.917936
53	Haloarcula marismortui ATCC 43049 plasmid pNG700	59.1191	NC_006395.1	0.998809
54	Haloarcula sp. AS7094 plasmid pSCM201	59.9191	NC_006426.2	0.366514
55	Halobacterium sp. NRC-1 plasmid pNRC200	59.2242	NC_002608.1	0.996277
56	Haloquadratum walsbyi DSM 16790 plasmid PL47	47.6732	NC_008213.1	0.972912
57	Halorubrum saccharovorum plasmid pZMX101	65.9775	NC_004531.1	0.78871
58	Klebsiella pneumoniae CG43 plasmid pLVPK	50.3471	NC_005249.1	0.985575
59	Lactobacillus casei ATCC 334 plasmid 1	42.163	NC_008502.1	0.960556
60	Lactobacillus plantarum WCFS1 plasmid pWCFS103	40.8301	NC_006377.1	0.856613
61	Lactococcus lactis subsp. lactis plasmid pK214	32.4495	NC_009751.1	0.989087
62	Legionella pneumophila str. Paris plasmid pLPP	37.4387	NC_006365.1	0.989829
63	Marinobacter aquaeolei VT8 plasmid pMAQU01	54.0516	NC_008738.1	0.506751
64	Mesorhizobium loti MAFF303099 plasmid pMLb	59.8757	NC_002682.1	0.998125
65	Methanococcus maripaludis C5 plasmid pMMC501	27.242	NC_009136.1	0.980849
66	Methanosarcina acetivorans C2A plasmid pC2A	37.5343	NC_002097.1	0.697853
67	Methanosarcina barkeri str. fusaro plasmid 1	33.5937	NC_007349.1	0.934481
68	Methanothermobacter thermautotrophicus plasmid pME2200	45.2538	NC_000905.1	0.703387
69	Mycobacterium sp. MCS plasmid1	66.6084	NC_008147.1	0.991415
70	Natrinema sp. CX2021 plasmid pZMX201	62.47	NC_006996.1	0.454144
71	Natronobacterium sp. AS-7091 plasmid pNB101	63.7116	NC_005239.1	0.670168
72	Natronomonas pharaonis DSM 2160 plasmid PL23	60.5935	NC_007428.1	0.963196
73	Nostoc sp. PCC 7120 plasmid pCC7120gamma	41.0258	NC_003267.1	0.966372
74	Novosphingobium aromaticivorans DSM 12444 plasmid pNL1	62.2529	NC_009426.1	0.994275
75	Oligotropha carboxidovorans OM5 plasmid pHCG3	60.5533	NC_005873.1	0.990184
76	Pelobacter propionicus DSM 2379 plasmid pPRO1	48.0966	NC_008607.1	0.908925
77	Polaromonas naphthalenivorans CJ2 plasmid pPNAP04	58.9898	NC_008760.1	0.997144
78	Pseudomonas syringae pv. phaseolicola 1448A large plasmid	54.1084	NC_007274.1	0.990149
79	Pyrococcus abyssi GE5 plasmid pGT5	43.4379	NC_001773.1	0.0244016
80	Pyrococcus sp. JT1 plasmid pRT1	42.692	NC_003026.1	0.325016
81	Rhizobium leguminosarum bv. viciae 3841 plasmid pRL7	57.6219	NC_008382.1	0.98891
82	Roseobacter denitrificans plasmid pTB1	55.9938	NC_008386.1	0.980552
83	Salmonella typhimurium plasmid R64	49.6094	NC_005014.1	0.870961
84	Silicibacter sp. TM1040 plasmid unnamed	55.6962	NC_008042.1	0.969803
85	Streptomyces rochei 7434AN4 plasmid pSLA2-L	72.8437	NC_004808.1	0.987733
86	Sulfolobus islandicus plasmid pKEF9	37.1068	NC_006422.1	0.978128
87	Sulfolobus islandicus REN1H1 plasmid pRN2	37.3617	NC_002101.1	0.898602
88	Sulfolobus neozealandicus plasmid pORA1	37.8367	NC_006906.1	0.76859
89	Sulfolobus solfataricus IT3 plasmid pIT3	44.0306	NC_005907.1	0.152096
90	Sulfolobus sp. NOB8H2 plasmid pNOB8	37.2626	NC_006493.1	0.984368
91	Sulfolobus tengchongensis plasmid pTC	41.3969	NC_005969.1	0.951334
92	Thermococcus nautilus 30-1 plasmid pTN1	45.8138	NC_009658.1	0.339431
93	Thermofilum pendens Hrk 5 plasmid pTPEN01	56.542	NC_008696.1	0.842608
94	Thermus thermophilus HB27 plasmid pTT27	69.1627	NC_005838.1	0.995751
95	Xanthomonas campestris pv. vesicatoria str. 85-10 plasmid pXCV183	60.4928	NC_007507.1	0.993767
96	Yersinia pseudotuberculosis IP 31758 plasmid_153kb	40.3551	NC_009705.1	0.912528

## Sheet: Viruses
Additional file 1. List of genomes and sequences analyzed (viruses)
Virus genome		GC%	RefSeq accession number	cWC
1	Adeno-associated virus - 3	53.8722	NC_001729.1	0.378759
2	Adoxophyes honmai NPV	35.6412	NC_004690.1	0.997861
3	African horsesickness virus chromosome segment 5	41.9908	NC_006020.1	0.182757
4	African swine fever virus	38.948	NC_001659.1	0.995294
5	Anticarsia gemmatalis nucleopolyhedrovirus	44.5035	NC_008520.1	0.995824
6	Beet black scorch virus	49.6158	NC_004452.3	0.677035
7	Bombyx mori NPV	40.404	NC_001962.1	0.995353
8	Bovine adeno-associated virus	53.7822	NC_005889.1	0.600691
9	Bovine herpesvirus 1	72.4185	NC_001847.1	0.993569
10	Bovine papular stomatitis virus	64.4955	NC_005337.1	0.998287
11	Camelpox virus	33.1734	NC_003391.1	0.999241
12	Canary circovirus	51.3597	NC_003410.1	0.399051
13	Canarypox virus	30.3682	NC_005309.1	0.997264
14	Clanis bilineata nucleopolyhedrosis virus	37.7383	NC_008293.1	0.994726
15	Clerodendron yellow mosaic virus	43.6594	NC_009451.1	0.6086
16	Cowpox virus	33.4033	NC_003663.2	0.999229
17	Cydia pomonella granulovirus	45.2672	NC_002816.1	0.988015
18	Duck hepatitis B virus	43.2772	NC_001344.1	0.643717
19	Ectocarpus siliculosus virus 1	51.7344	NC_002687.1	0.981598
20	Emiliania huxleyi virus 86	40.1832	NC_007346.1	0.996669
21	Equid herpesvirus 1	56.666	NC_001491.2	0.974438
22	Equid herpesvirus 4	50.455	NC_001844.1	0.950761
23	Erectites yellow mosaic virus DNA-A	42.8571	NC_009549.1	0.561512
24	Fiji disease virus segment 1	31.5093	NC_007159.1	0.8929
25	Fowlpox virus	30.8877	NC_002188.1	0.99891
26	Gallid herpesvirus 2	44.0621	NC_002229.3	0.993431
27	Goatpox virus Pellor	25.3063	NC_004003.1	0.995994
28	Goose parvovirus	46.9056	NC_001701.1	0.418962
29	Heliothis virescens ascovirus 3e	45.8746	NC_009233.1	0.990913
30	Heron hepatitis B virus	45.0281	NC_001486.1	0.544248
31	Human herpesvirus 2	70.3857	NC_001798.1	0.998167
32	Human parechovirus	39.4665	NC_001897.1	0.797131
33	Hyphantria cunea nucleopolyhedrovirus	45.5058	NC_007767.1	0.997823
34	Hyposoter fugitivus ichnovirus segment C5	42.5359	NC_008973.1	0.790651
35	Ictalurid herpesvirus 1	56.2283	NC_001493.1	0.986731
36	Infectious salmon anemia virus segment 3	42.8641	NC_006502.1	0.0994572
37	Infectious spleen and kidney necrosis virus	54.7763	NC_003494.1	0.978951
38	Johnsongrass chlorotic stripe mosaic virus	52.6709	NC_005287.1	0.438314
39	Lucerne transient streak virus	48.9591	NC_001696.1	0.221397
40	Lymantria dispar MNPV	57.4724	NC_001973.1	0.996683
41	Macaca fuscata rhadinovirus	51.9803	NC_007016.1	0.870426
42	Macacine herpesvirus 3	49.1429	NC_006150.1	0.917043
43	Malvastrum leaf curl virus - [G87]	44.0437	NC_007724.1	0.520368
44	Mamestra configurata NPV-B	40.0405	NC_004117.1	0.996735
45	Micromonas pusilla reovirus segment 5	49.926	NC_008175.1	-0.179084
46	Nootka lupine vein-clearing virus	49.0892	NC_009017.1	0.38352
47	Oat chlorotic stunt virus	50.4861	NC_003633.1	0.694481
48	Oyster mushroom spherical virus	53.9246	NC_004560.1	0.0210121
49	Pepper leaf curl virus DNA-A	43.5496	NC_000882.1	0.610713
50	Potato yellow mosaic Trinidad virus DNA B	41.91	NC_004644.1	0.652456
51	Ribgrass mosaic virus	44.3898	NC_002792.1	0.285343
52	Rice yellow mottle virus	54.9663	NC_001575.1	0.707422
53	Saccharomyces 20S RNA narnavirus	58.2737	NC_004051.1	0.550286
54	Shrimp white spot syndrome virus	41.0076	NC_003225.1	0.982013
55	Snow goose hepatitis B virus	42.8241	NC_005950.1	0.617931
56	Stachytarpheta leaf curl virus	42.1244	NC_004091.1	0.565728
57	Taterapox virus	33.2643	NC_008291.1	0.999124
58	Tomato leaf curl Bangladesh virus	42.883	NC_004614.1	0.581774
59	TT virus	49.0914	NC_002076.2	-0.128972
60	Variola virus	32.7339	NC_001611.1	0.998747
61	Vernonia yellow vein virus DNA-A	42.3315	NC_007730.1	0.2787
62	Xestia c-nigrum granulovirus	40.6786	NC_002331.1	0.997161
63	Yaba-like disease virus	27.0005	NC_002642.1	0.999268
64	Zinnia leaf curl virus-associated DNA beta	39.5126	NC_005874.1	0.372879

## Sheet: Phages
Additional file 1. List of genomes and sequences analyzed (phages)
Phage genome		GC%	RefSeq accession number	cWC
1	Acholeplasma phage MV-L1	33.2888	NC_001341.1	0.356742
2	Acidianus filamentous virus 3	36.8538	NC_010155.1	0.940922
3	Acinetobacter phage AP205	43.8613	NC_002700.2	0.754222
4	Actinoplanes phage phiAsp2	70.3878	NC_005885.1	0.94268
5	Bacillus phage Gamma	35.2213	NC_007458.1	0.523771
6	Bacteriophage Aaphi23	42.4558	NC_004827.1	0.867464
7	Bdellovibrio phage phiMH2K	46.1036	NC_002643.1	-0.476647
8	Burkholderia phage phiE125	61.192	NC_003309.1	0.904343
9	Chlamydia phage Chp2	40.938	NC_002194.1	0.753948
10	Clostridium phage phiC2	28.7258	NC_009231.1	0.700176
11	Corynebacterium phage P1201	50.9188	NC_009816.1	0.82379
12	Enterobacteria phage 933W	49.3676	NC_000924.1	0.691665
13	Enterobacteria phage HK97	49.7861	NC_002167.1	0.763503
14	Enterobacteria phage I2-2	42.7195	NC_001332.1	0.328077
15	Enterobacteria phage ID21	45.2703	NC_007818.1	-0.0351054
16	Enterobacteria phage Ike	40.5492	NC_002014.1	0.392217
17	Enterobacteria phage N15	51.172	NC_001901.1	0.774609
18	Enterobacteria phage NC56	44.3743	NC_007840.1	0.135687
19	Enterobacteria phage phiK	44.9171	NC_001730.1	-0.004138
20	Enterobacteria phage Qbeta	48.5409	NC_001890.1	0.300719
21	Enterobacteria phage RTP	44.2827	NC_007603.1	0.666144
22	Enterobacteria phage WA10	44.7271	NC_007842.1	0.100091
23	Enterobacteria phage WA14	45.0784	NC_007857.1	-0.542845
24	Erwinia amylovora phage Era103	49.8383	NC_009014.1	0.301462
25	Klebsiella phage phiKO2	51.4854	NC_005857.1	0.671801
26	Lactobacillus phage phig1e	43.0606	NC_004305.1	0.46317
27	Leuconostoc phage L5	33.2649	NC_009534.1	0.916763
28	Listeria phage A118	36.1072	NC_003216.1	0.70538
29	Mycobacterium phage 244	62.9365	NC_008194.1	0.826045
30	Mycobacterium phage Che9c	65.3777	NC_004683.1	0.934809
31	Mycobacterium phage PG1	66.5024	NC_005259.1	0.961201
32	Natrialba phage PhiCh1	61.8876	NC_004084.1	0.852257
33	Phage phiJL001	62.122	NC_006938.1	0.795999
34	Propionibacterium phage B5	64.2833	NC_003460.1	0.235254
35	Pseudomonas phage F8	54.9436	NC_007810.1	0.982363
36	Pseudomonas phage Pf1	61.4914	NC_001331.1	0.779032
37	Pseudomonas phage phi-12 segment L	54.1105	NC_004173.1	0.719924
38	Pseudomonas phage phi-6 segment S	55.156	NC_003714.1	0.624625
39	Pseudomonas phage PP7	54.2236	NC_001628.1	0.660126
40	Pseudomonas phage YuA	64.262	NC_010116.1	0.823591
41	Ralstonia phage RSS1	62.6088	NC_008575.1	0.743791
42	Salmonella phage KS5	50.0809	NC_006940.1	0.897102
43	Spiroplasma kunkelii virus SkV1_CR2-3x	22.2109	NC_009987.1	0.898504
44	Spiroplasma phage 1-C74	23.1591	NC_003793.1	0.879429
45	Spiroplasma phage 1-R8A2B	22.8938	NC_001365.1	0.895162
46	Spiroplasma phage 4	32.0516	NC_003438.1	0.678605
47	Spiroplasma phage SVTS2	22.652	NC_001270.2	0.923597
48	Staphylococcus phage 42e	33.7302	NC_007052.1	0.669113
49	Staphylococcus phage ROSA	35.0597	NC_007058.1	0.651875
50	Staphylococcus prophage phiNM3	32.9929	NC_008617.1	0.748688
51	Staphylococcus prophage tp310-2	33.59	NC_009762.2	0.655197
52	Stenotrophomonas phage phiSMA9	62.386	NC_007189.1	0.856412
53	Streptococcus prophage 315.2	38.2548	NC_004585.1	0.65069
54	Thermus phage P23-45	57.7618	NC_009803.1	0.917553
55	Vibrio phage fs2	44.5266	NC_001956.1	0.704444
56	Vibrio phage KSF-1phi	44.3788	NC_006294.1	0.626726
57	Vibrio phage Vf12	45.6748	NC_005949.1	0.60818
58	Vibrio phage VfO3K6	45.1617	NC_002362.1	0.685069
59	Vibrio phage VGJphi	43.3705	NC_004736.1	0.493309
60	Vibrio phage VP5	50.4851	NC_005891.1	0.921604
61	Vibrio phage VSK	43.7228	NC_003327.2	0.52933
62	Xanthomonas phage Cf1c	58.0733	NC_001396.1	0.853136
63	Xanthomonas phage OP1	51.0757	NC_007709.1	0.964913
64	Yersinia phage PY54	44.5737	NC_005069.1	0.864038
