# Supplementary material for: Two common profiles exist for genomic oligonucleotide frequencies
Source: BMC Res Notes. 2012 Nov 17;5:639. doi: 10.1186/1756-0500-5-639 (PMC3532236; doi:10.1186/1756-0500-5-639)
Supplement: Additional file 2 — Distribution of prokaryotic genomes for common class 1 and common class 2 in terms of oligonucleotide frequency profiles. Excel spreadsheet showing the distribution of prokaryotic genomes for the two common classes. [file 1756-0500-5-639-S2.xls]

## Sheet: Distribution
Additional file 2. Distribution of prokaryotic genomes for common class 1 and common class 2 in terms of oligonucleotide frequency profiles
Prokaryotic genome		GC content	Mononucleotide	Dinucleotide	Trinucleotide	Tetranucleotide	Pentanucleotide	Hexanucleotide
			frequency profilea	frequency profilea	frequency profilea	frequency profilea	frequency profilea	frequency profilea
1	Candidatus Carsonella ruddii PV	0.165644	1	1	1	1	1	1
2	Buchnera aphidicola str. Cc (Cinara cedri)	0.20097	1	1	1	1	1	1
3	Candidatus Phytoplasma mali	0.213937	1	1	1	1	1	1
4	Candidatus Sulcia muelleri GWSS	0.224408	1	1	1	1	1	1
5	Wigglesworthia glossinidia endosymbiont of Glossina brevipalpis	0.224789	1	1	1	1	1	1
6	Mycoplasma capricolum subsp. capricolum ATCC 27343	0.237704	1	1	1	1	1	1
7	Mycoplasma mycoides subsp. mycoides SC str. PG1	0.239656	1	1	1	1	1	1
8	Mycoplasma mobile 163K	0.249513	1	1	1	1	1	1
9	Buchnera aphidicola str. Sg (Schizaphis graminum)	0.253306	1	1	1	1	1	1
10	Buchnera aphidicola str. Bp (Baizongia pistaciae)	0.253414	1	1	1	1	1	1
11	Ureaplasma parvum serovar 3 str. ATCC 27815	0.254965	1	1	1	1	1	1
12	Mycoplasma penetrans HF-2	0.257175	1	1	1	1	1	1
13	Ureaplasma urealyticum serovar 10 str. ATCC 33699	0.257742	1	1	1	1	1	1
14	Buchnera aphidicola str. APS (Acyrthosiphon pisum)	0.263125	1	1	1	1	1	1
15	Mycoplasma pulmonis UAB CTIP	0.266365	1	1	1	1	1	1
16	Aster yellows witches'-broom phytoplasma AYWB	0.268863	1	1	1	1	1	1
17	Mesoplasma florum L1	0.270205	1	1	1	1	1	1
18	Arcobacter butzleri RM4018	0.270452	1	1	1	1	1	1
19	Fusobacterium nucleatum subsp. nucleatum ATCC 25586	0.271516	1	1	1	1	1	1
20	Candidatus Blochmannia floridanus	0.273832	1	1	1	1	1	1
21	Candidatus Phytoplasma australiense	0.274247	1	1	1	1	1	1
22	Ehrlichia ruminantium str. Gardel	0.275126	1	1	1	1	1	1
23	Borrelia recurrentis A1	0.275182	1	1	1	1	1	1
24	Borrelia duttonii Ly	0.27586	1	1	1	1	1	1
25	Methanosphaera stadtmanae DSM 3091	0.276337	1	1	1	1	1	1
26	Onion yellows phytoplasma OY-M	0.277366	1	1	1	1	1	1
27	Methanocaldococcus jannaschii DSM 2661 extrachromosomal	0.281901	1	1	1	1	1	1
28	Clostridium botulinum A str. ATCC 19397	0.282053	1	1	1	1	1	1
29	Borrelia garinii PBi chromosome linear	0.283048	1	1	1	1	1	1
30	Borrelia afzelii PKo	0.283111	1	1	1	1	1	1
31	Clostridium perfringens ATCC 13124	0.283792	1	1	1	1	1	1
32	Mycoplasma synoviae 53	0.284952	1	1	1	1	1	1
33	Mycoplasma hyopneumoniae 232	0.285612	1	1	1	1	1	1
34	Borrelia burgdorferi B31	0.285933	1	1	1	1	1	1
35	Clostridium tetani E88	0.287493	1	1	1	1	1	1
36	Clostridium novyi NT	0.288557	1	1	1	1	1	1
37	Rickettsia typhi str. Wilmington	0.289194	1	1	1	1	1	1
38	Ehrlichia canis str. Jake	0.289577	1	1	1	1	1	1
39	Rickettsia prowazekii str. Madrid E	0.290003	1	1	1	1	1	1
40	Clostridium difficile 630	0.290605	1	1	1	1	1	1
41	Borrelia turicatae 91E135	0.29119	1	1	1	1	1	1
42	Candidatus Blochmannia pennsylvanicus str. BPEN	0.295647	1	1	1	1	1	1
43	Candidatus Pelagibacter ubique HTCC1062	0.296831	1	1	1	1	1	1
44	Mycoplasma agalactiae PG2	0.297071	1	1	1	1	1	1
45	Borrelia hermsii DAH	0.298277	1	1	1	1	1	1
46	Clostridium beijerinckii NCIMB 8052	0.298556	1	1	1	1	1	1
47	Methanococcus aeolicus Nankai-3	0.300375	1	1	1	1	1	1
48	Ehrlichia chaffeensis str. Arkansas	0.301007	1	1	1	1	1	1
49	Campylobacter jejuni RM1221	0.303061	1	1	1	1	1	1
50	Orientia tsutsugamushi Boryong	0.30531	1	1	1	1	1	1
51	Mycoplasma arthritidis 158L3-1	0.307095	1	1	1	1	1	1
52	Prochlorococcus marinus str. MIT 9515	0.307942	1	1	1	1	1	1
53	Prochlorococcus marinus subsp. pastoris str. CCMP1986	0.307992	1	1	1	1	1	1
54	Clostridium acetobutylicum ATCC 824	0.309258	1	1	1	1	1	1
55	Methanobrevibacter smithii ATCC 35061	0.310342	1	1	1	1	1	1
56	Rickettsia canadensis str. McKiel	0.310539	1	1	1	1	1	1
57	Prochlorococcus marinus str. MIT 9215	0.31145	1	1	1	1	1	1
58	Prochlorococcus marinus str. MIT 9312	0.312105	1	1	1	1	1	1
59	Prochlorococcus marinus str. AS9601	0.313215	1	1	1	1	1	1
60	Methanococcus vannielii SB	0.313283	1	1	1	1	1	1
61	Prochlorococcus marinus str. MIT 9301	0.313399	1	1	1	1	1	1
62	Thermosipho melanesiensis BI429	0.313999	1	1	1	1	1	1
63	Methanocaldococcus jannaschii DSM 2661	0.314263	1	1	1	1	1	1
64	Mycoplasma gallisepticum R	0.3145	1	1	1	1	1
65	Nanoarchaeum equitans Kin4-M	0.315595	1	1	1	1	1	1
66	Candidatus Vesicomyosocius okutanii HA	0.315949	1	1	1	1	1	1
67	Rickettsia bellii OSU 85-389	0.316282	1	1	1	1	1	1
68	Mycoplasma genitalium G37	0.316891	1	1	1	1	1
69	Campylobacter hominis ATCC BAA-381	0.317332	1	1	1	1	1	1
70	Acholeplasma laidlawii PG-8A	0.319278	1	1	1	1	1	1
71	Clostridium kluyveri DSM 555	0.320204	1	1	1	1	1	1
72	Sulfurihydrogenibium sp. YO3AOP1	0.320274	1	1	1	1	1	1
73	Staphylococcus epidermidis ATCC 12228	0.320952	1	1	1	1	1	1
74	Francisella tularensis subsp. holarctica FTNF002-00	0.321615	1	1	1	1	1	1
75	Finegoldia magna ATCC 29328	0.323128	1	1	1	1	1	1
76	Rickettsia akari str. Hartford	0.323347	1	1	1	1	1	1
77	Rickettsia conorii str. Malish 7	0.324388	1	1	1	1	1	1
78	Rickettsia rickettsii str. Iowa	0.324468	1	1	1	1	1	1
79	Rickettsia felis URRWXCal2	0.324504	1	1	1	1	1	1
80	Francisella novicida U112 (Francisella tularensis subsp. novicida U112)	0.32475	1	1	1	1	1	1
81	Flavobacterium psychrophilum JIP02/86	0.325394	1	1	1	1	1	1
82	Rickettsia massiliae MTU5	0.325434	1	1	1	1	1	1
83	Francisella philomiragia subsp. philomiragia ATCC 25017	0.325733	1	1	1	1	1	1
84	Staphylococcus aureus RF122	0.327787	1	1	1	1	1	1
85	Sulfolobus tokodaii str. 7	0.327867	1	1			1
86	Staphylococcus haemolyticus JCSC1435	0.327926	1	1	1	1	1	1
87	Lactobacillus salivarius UCC118	0.329412	1	1	1	1	1	1
88	Methanococcus maripaludis C5	0.330026	1	1	1	1	1	1
89	Baumannia cicadellinicola str. Hc (Homalodisca coagulata)	0.332348	1	1	1	1	1	1
90	Staphylococcus saprophyticus subsp. saprophyticus ATCC 15305	0.332399	1	1	1	1	1	1
91	Lawsonia intracellularis PHE/MN1-00	0.332845	1	1	1	1	1	1
92	Campylobacter fetus subsp. fetus 82-40	0.333075	1	1	1	1	1	1
93	Dictyoglomus thermophilum H-6-12	0.33741	1	1	1	1	1	1
94	Candidatus Ruthia magnifica str. Cm (Calyptogena magnifica)	0.340334	1	1	1	1	1	1
95	Flavobacterium johnsoniae UW101	0.341129	1	1	1	1	1	1
96	Petrotoga mobilis SJ95	0.341232	1	1	1	1	1	1
97	Thermodesulfovibrio yellowstonii DSM 11347	0.341289	1	1	1	1	1	1
98	Trichodesmium erythraeum IMS101	0.341434	1	1	1	1	1	1
99	Nitrosopumilus maritimus SCM1	0.341675	1	1	1		1	1
100	Wolbachia endosymbiont strain TRS of Brugia malayi	0.341791	1	1	1	1	1	1
101	Wolbachia pipientis (Wolbachia endosymbiont of Culex quinquefasciatus Pel)	0.341902	1	1	1	1	1	1
102	Sulfurimonas denitrificans DSM 1251	0.34462	1	1	1	1	1
103	Thermoanaerobacter pseudethanolicus ATCC 33223	0.345128	1	1	1	1	1	1
104	Thermoanaerobacter sp. X514	0.345187	1	1	1	1	1	1
105	Lactobacillus johnsonii NCC 533	0.346112	1	1	1	1	1	1
106	Lactobacillus acidophilus NCFM	0.347146	1	1	1	1	1	1
107	Candidatus Protochlamydia amoebophila UWE25	0.347173	1	1	1	1	1	1
108	Hydrogenobaculum sp. Y04AAS1	0.34847	1	1	1	1	1
109	Prochlorococcus marinus str. NATL1A	0.349793	1	1	1	1	1	1
110	Fervidobacterium nodosum Rt17-B1	0.349893	1	1	1	1	1	1
111	Leptospira interrogans serovar Copenhageni str. Fiocruz L1-130	0.350443	1	1
112	Candidatus Amoebophilus asiaticus 5a2	0.35045	1	1	1	1	1	1
113	Prochlorococcus marinus str. NATL2A	0.35123	1	1	1	1	1	1
114	Wolbachia endosymbiont of Drosophila melanogaster	0.352348	1	1	1	1	1	1
115	Caldicellulosiruptor saccharolyticus DSM 8903	0.352541	1	1	1	1	1	1
116	Lactobacillus gasseri ATCC 33323	0.352596	1	1	1	1	1	1
117	Clostridium phytofermentans ISDg	0.353485	1	1	1	1	1	1
118	Bacillus anthracis str. 'Ames Ancestor'	0.353772	1	1	1	1	1	1
119	Bacillus thuringiensis serovar konkukian str. 97-27	0.354053	1	1	1	1	1	1
120	Bacillus weihenstephanensis KBAB4	0.355616	1	1	1	1	1	1
121	Bacillus cereus ATCC 10987	0.355762	1	1	1	1	1	1
122	Streptococcus agalactiae 2603V/R	0.356466	1	1	1	1	1	1
123	Oceanobacillus iheyensis HTE831	0.356813	1	1	1	1	1	1
124	Staphylothermus marinus F1	0.357265	1	1			1
125	Lactococcus lactis subsp. cremoris MG1363	0.357456	1	1	1	1	1	1
126	Sulfolobus solfataricus P2	0.357872	1	1			1
127	Helicobacter hepaticus ATCC 51449	0.359313	1	1	1	1	1
128	Picrophilus torridus DSM 9790	0.359704	1	1			1
129	Alkaliphilus oremlandii OhILAs	0.362573	1	1	1	1	1	1
130	Natranaerobius thermophilus JW/NM-WN-LF	0.363223	1	1	1	1	1	1
131	Listeria welshimeri serovar 6b str. SLCC5334	0.36352	1	1	1	1	1	1
132	Prochlorococcus marinus subsp. marinus str. CCMP1375	0.364421	1	1	1	1	1	1
133	Gramella forsetii KT0803	0.366108	1	1	1	1	1	1
134	Sulfolobus acidocaldarius DSM 639	0.367076	1	1			1
135	Alkaliphilus metalliredigens QYMF	0.36822	1	1	1	1	1	1
136	Streptococcus mutans UA159	0.36825	1	1	1	1	1	1
137	Vibrio fischeri ES114 chromosome II	0.370228	1	1	1	1	1
138	Lactobacillus helveticus DPC 4571	0.37077	1	1	1	1	1	1
139	Haemophilus somnus 129PT	0.371974	1	1	1	1	1
140	Lysinibacillus sphaericus C3-41	0.372893	1	1	1	1	1	1
141	Pediococcus pentosaceus ATCC 25745	0.373578	1	1	1	1	1	1
142	Listeria innocua Clip11262	0.37439	1	1	1	1	1	1
143	Enterococcus faecalis V583	0.375274	1	1	1	1	1	1
144	Thermoanaerobacter tengcongensis MB4	0.375709	1	1	1	1	1	1
145	Leuconostoc mesenteroides subsp. mesenteroides ATCC 8293	0.377103	1	1	1	1	1
146	Treponema denticola ATCC 35405	0.378738	1	1	1			1
147	Oenococcus oeni PSU-1	0.378889	1	1		1	1
148	Cyanothece sp. ATCC 51142	0.379309	1	1	1	1	1	1
149	Listeria monocytogenes EGD-e	0.37981	1	1	1	1	1	1
150	Colwellia psychrerythraea 34H	0.380054	1	1	1	1	1
151	Prochlorococcus marinus str. MIT 9211	0.380073	1	1	1	1	1	1
152	Haemophilus influenzae 86-028NP	0.381567	1	1	1	1	1
153	Helicobacter acinonychis str. Sheeba	0.381775	1	1
154	Haemophilus ducreyi 35000HP	0.382205	1	1	1	1	1
155	Bartonella henselae str. Houston-1	0.382303	1	1	1	1	1	1
156	Aliivibrio salmonicida LFI1238 chromosome 2	0.382377	1	1	1	1	1
157	Bartonella bacilliformis KC583	0.382387	1	1	1	1	1	1
158	Legionella pneumophila str. Corby	0.384785	1	1	1	1	1	1
159	Streptococcus pyogenes M1 GAS	0.385135	1	1	1	1	1	1
160	Thermotoga lettingae TMO	0.38697	1	1	1		1	1
161	Bartonella quintana str. Toulouse	0.387968	1	1	1	1	1	1
162	Cytophaga hutchinsonii ATCC 33406	0.388465	1	1	1	1	1
163	Bartonella tribocorum CIP 105476	0.388561	1	1	1	1	1	1
164	Lactobacillus reuteri F275	0.388726	1	1	1	1	1	1
165	Helicobacter pylori 26695	0.388732	1	1
166	Proteus mirabilis HI4320	0.388997	1	1	1	1	1
167	Leptospira biflexa serovar Patoc strain 'Patoc 1 (Paris)'	0.389219	1	1
168	Vibrio fischeri ES114 chromosome I	0.38953	1	1	1	1	1
169	Clostridium thermocellum ATCC 27405	0.389866	1	1	1		1	1
170	Leuconostoc citreum KM20	0.389891	1	1	1	1	1
171	Acinetobacter baumannii ACICU	0.390313	1	1	1	1	1
172	Streptococcus thermophilus CNRZ1066	0.390814	1	1	1		1	1
173	Chlamydophila caviae GPIC	0.392229	1	1	1		1	1
174	Aliivibrio salmonicida LFI1238 chromosome 1	0.392284	1	1	1	1	1
175	Methanosarcina barkeri str. fusaro chromosome 1	0.39276	1	1	1	1	1	1
176	Pseudoalteromonas haloplanktis TAC125 chromosome II	0.393672	1
177	Chlamydophila felis Fe/C-56	0.393754	1	1	1		1	1
178	Campylobacter concisus 13826	0.394289	1	1
179	Streptococcus pneumoniae CGSP14	0.394622	1	1	1		1	1
180	Nitratiruptor sp. SB155-2	0.396886	1	1			1
181	Chlamydophila abortus S26/3	0.398664	1	1	1		1	1
182	Thermoplasma volcanium GSS1	0.399185	1	1			1
183	Elusimicrobium minutum Pei191	0.399521	1
184	Mycoplasma pneumoniae M129	0.40008	1			1
185	Psychromonas ingrahamii 37	0.400863	1	1	1	1	1
186	Pseudoalteromonas haloplanktis TAC125 chromosome I	0.402348	1
187	Leptospira borgpetersenii serovar Hardjo-bovis JB197	0.40244	1	1
188	Chlamydia muridarum Nigg	0.403365	1	1	1		1	1
189	Pasteurella multocida subsp. multocida str. Pm70	0.404049	1	1	1	1	1
190	Acinetobacter sp. ADP1	0.404296	1	1	1	1	1
191	Streptococcus gordonii str. Challis substr. CH1	0.405068	1	1	1		1	1
192	Chlamydophila pneumoniae AR39	0.405726	1	1	1		1	1
193	Methanococcoides burtonii DSM 6242	0.407581	1	1			1
194	Pyrococcus furiosus DSM 3638	0.407699	1
195	Neorickettsia sennetsu str. Miyayama	0.410843	1	1	1		1	1
196	Streptococcus suis 05ZYH33	0.411097	1	1	1		1	1
197	Lactobacillus sakei subsp. sakei 23K	0.412576	1	1	1		1
198	Bacillus pumilus SAFR-032	0.412869	1	1
199	Actinobacillus pleuropneumoniae L20	0.412995	1
200	Chlamydia trachomatis 434/Bu	0.413291	1	1	1		1	1
201	Nostoc sp. PCC 7120	0.413475	1	1	1	1	1
202	Nostoc punctiforme PCC 73102	0.41415	1	1	1	1	1
203	Anabaena variabilis ATCC 29413	0.414214	1	1	1	1	1
204	Methanosarcina mazei Go1	0.414849	1	1			1	1
205	Shewanella frigidimarina NCIMB 400	0.415841	1	1		1	1
206	Anaplasma phagocytophilum HZ	0.416359	1	1
207	Photobacterium profundum SS9	0.417048	1	1	1	1	1
208	Streptococcus equi subsp. zooepidemicus MGCS10565	0.418397	1	1			1
209	Pyrococcus horikoshii OT3	0.41879	1
210	Carboxydothermus hydrogenoformans Z-2901	0.420497	1
211	Bacteroides vulgatus ATCC 8482	0.422015	1	1			1
212	Desulfotomaculum reducens MI-1	0.422753	1
213	Psychrobacter cryohalolentis K5	0.422913	1
214	Microcystis aeruginosa NIES-843	0.423306	1	1		1	1
215	Coxiella burnetii Dugway 5J108-111	0.424358	1	1		1	1
216	Mannheimia succiniciproducens MBEL55E	0.42538	1
217	Marinomonas sp. MWYL1	0.425941	1	1	1	1	1
218	Methanosarcina acetivorans C2A	0.426809	1	1			1	1
219	Psychrobacter arcticus 273-4	0.428002	1
220	Photorhabdus luminescens subsp. laumondii TTO1	0.428254	1	1	1	1	1
221	Bacteroides thetaiotaomicron VPI-5482	0.428372	1	1			1
222	Caldivirga maquilingensis IC-167	0.430958	1
223	Thiomicrospira crunogena XCL-2	0.4313	1	1		1
224	Bacteroides fragilis NCTC 9343	0.431906	1	1			1
225	Streptococcus sanguinis SK36	0.434002	1	1			1
226	Aquifex aeolicus VF5	0.434762	1
227	Bacillus subtilis subsp. subtilis str. 168	0.435178	1	1
228	Bacillus halodurans C-125	0.436855	1	1
229	Shewanella woodyi ATCC 51908	0.43701	1	1
230	Sulfurovum sp. NBC37-1	0.438715	1	1			1
231	Chlorobium chlorochromatii CaD3	0.442782	1
232	Dichelobacter nodosus VCS1703A	0.443957	1
233	Shewanella putrefaciens CN-32	0.444516	1
234	Lactobacillus plantarum WCFS1	0.444667	1
235	Campylobacter curvus 525.92	0.445353	1
236	Shewanella halifaxensis HAW-EB4	0.445909	1
237	Pseudoalteromonas atlantica T6c	0.446161	1
238	Shewanella sp. W3-18-1	0.446333	1
239	Shewanella pealeana ATCC 700345	0.44662	1
240	Pyrococcus abyssi GE5	0.447139	1
241	Bacillus clausii KSM-K16	0.447533	1	1
242	Coprothermobacter proteolyticus DSM 5265	0.447701	1
243	Polynucleobacter sp. QLW-P1DMWA-1	0.448341	1
244	Syntrophomonas wolfei subsp. wolfei str. Goettingen	0.448659	1
245	Psychrobacter sp. PRwf-1	0.448749	1
246	Alteromonas macleodii 'Deep ecotype'	0.448787	1
247	Actinobacillus succinogenes 130Z	0.449186	1
248	Chloroherpeton thalassium ATCC 35110	0.450389	1
249	Parabacteroides distasonis ATCC 8503	0.450596	1
250	Methanospirillum hungatei JF-1	0.45149	1
251	Shewanella denitrificans OS217	0.451492	1
252	Vibrio parahaemolyticus RIMD 2210633	0.453732	1
253	Vibrio harveyi ATCC BAA-1116	0.454449	1
254	Methylacidiphilum infernorum V4	0.454828	1
255	Polynucleobacter necessarius STIR1	0.455574	1
256	Saccharophagus degradans 2-40	0.458261	1
257	Shewanella oneidensis MR-1	0.459608	1
258	Thermoplasma acidophilum DSM 1728	0.459944	1
259	Shewanella sediminis HAW-EB3	0.460779	1	1
260	Thermotoga petrophila RKU-1	0.461012	1
261	Thermotoga sp. RQ2	0.461777	1
262	Bacillus licheniformis ATCC 14580(Novozymes Biotech)	0.461944	1
263	Lactobacillus brevis ATCC 367	0.462189	1
264	Metallosphaera sedula DSM 5348	0.462253	1
265	Thermotoga maritima MSB8	0.462477	1
266	Shewanella baltica OS155	0.462834	1
267	Zymomonas mobilis subsp. mobilis ZM4	0.463283	1
268	Tropheryma whipplei str. Twist	0.46332	1
269	Lactobacillus casei BL23	0.463357	1
270	Bacillus amyloliquefaciens FZB42	0.464757	1
271	Vibrio vulnificus CMCP6	0.466908	1
272	Desulfotalea psychrophila LSv54	0.468112	1
273	Dehalococcoides sp. CBDB1	0.470259	1
274	Idiomarina loihiensis L2TR	0.470402	1
275	Dehalococcoides sp. BAV1	0.471726	1
276	Acaryochloris marina MBIC11017	0.472539	1
277	Yersinia enterocolitica subsp. enterocolitica 8081	0.472711	1
278	Desulfitobacterium hafniense Y51	0.473599	1
279	Vibrio cholerae O1 biovar eltor str. N16961	0.474871	1
280	Yersinia pseudotuberculosis IP 31758	0.475376	1
281	Yersinia pestis Angola	0.47598	1
282	Exiguobacterium sibiricum 255-15	0.477183	1
283	Synechocystis sp. PCC 6803	0.477203	1
284	Haloquadratum walsbyi DSM 16790	0.478639	1
285	Shewanella sp. MR-7	0.478658	1
286	Shewanella sp. MR-4	0.478945	1
287	Shewanella sp. ANA-3	0.48055	1
288	Pelodictyon phaeoclathratiforme BU-1	0.480776	1
289	Porphyromonas gingivalis ATCC 33277	0.483593	1
290	Wolinella succinogenes DSM 1740	0.48458	1
291	Nitrosomonas eutropha C91	0.484863	1
292	Archaeoglobus fulgidus DSM 4304	0.485817	1
293	Dehalococcoides ethenogenes 195	0.488503	1
294	Chlorobium phaeobacteroides BS1	0.489271	1
295	Candidatus Korarchaeum cryptofilum OPF8	0.490007	1
296	Geobacillus thermodenitrificans NG80-2	0.490097	1
297	Methanothermobacter thermautotrophicus str. Delta H	0.495439	1
298	Pyrobaculum islandicum DSM 4184	0.49599	1
299	Synechococcus sp. PCC 7002	0.49631	1
300	Lactobacillus delbrueckii subsp. bulgaricus ATCC 11842	0.49719	1
301	Anaplasma marginale str. St. Maries	0.497627
302	Methanocorpusculum labreanum Z	0.500066
303	Prochlorococcus marinus str. MIT 9303	0.500076
304	Prosthecochloris aestuarii DSM 271	0.500951
305	Nitrosococcus oceani ATCC 19707	0.503176	2
306	Escherichia coli 536	0.505175	2
307	Bdellovibrio bacteriovorus HD100	0.506455	2
308	Herpetosiphon aurantiacus ATCC 23779	0.507157	2
309	Nitrosomonas europaea ATCC 19718	0.507182
310	Prochlorococcus marinus str. MIT 9313	0.507398
311	Shigella flexneri 2a str. 2457T	0.509057	2
312	Erwinia carotovora subsp. atroseptica SCRI1043	0.509673	2
313	Shigella sonnei Ss046	0.510098	2
314	Shigella dysenteriae Sd197	0.512497	2
315	Chlorobium limicola DSM 245	0.513168	2
316	Shigella boydii CDC 3083-94	0.513327	2
317	Pyrobaculum aerophilum str. IM2	0.513625	2
318	Syntrophus aciditrophicus SB	0.5146	2
319	Lactobacillus fermentum IFO 3956	0.51469	2
320	Neisseria meningitidis 053442	0.517003	2
321	Cellvibrio japonicus Ueda107	0.519912	2
322	Thermococcus kodakarensis KOD1	0.519955	2
323	Geobacillus kaustophilus HTA426	0.520862	2
324	Salmonella enterica subsp. enterica serovar Typhi str. CT18	0.520927	2
325	Salmonella typhimurium LT2	0.522215	2
326	Synechococcus sp. CC9311	0.524473	2
327	Xylella fastidiosa 9a5c	0.526741
328	Neisseria gonorrhoeae FA 1090	0.526897	2
329	Treponema pallidum subsp. pallidum SS14	0.527603	2
330	Pelotomaculum thermopropionicum SI	0.529611	2
331	Enterobacter sp. 638	0.529818	2
332	Prosthecochloris vibrioformis DSM 265	0.529917	2
333	Corynebacterium diphtheriae NCTC 13129	0.534785	2
334	Methanosaeta thermophila PT	0.535453	2
335	Shewanella amazonensis SB2B	0.535864	2
336	Shewanella loihica PV-4	0.53667	2
337	Erwinia tasmaniensis	0.537318	2
338	Hyperthermus butylicus DSM 5456	0.537367	2
339	Corynebacterium glutamicum ATCC 13032	0.538103	2
340	Citrobacter koseri ATCC BAA-895	0.538278	2
341	Hahella chejuensis KCTC 2396	0.538697	2
342	Thermosynechococcus elongatus BP-1	0.539179	2
343	Nitrosospira multiformis ATCC 25196	0.539426	2
344	Synechococcus sp. CC9902	0.541645	2
345	Magnetococcus sp. MC-1	0.541675	2
346	Janthinobacterium sp. Marseille	0.542342	2
347	Geobacter uraniireducens Rf4	0.542382	2
348	Herminiimonas arsenicoxydans	0.542949	2
349	Candidatus Methanoregula boonei 6A8	0.545136	2
350	Uncultured methanogenic archaeon RC-I	0.54603	2	2
351	Sodalis glossinidius str. 'morsitans'	0.54699	2
352	Alcanivorax borkumensis SK2	0.547278	2
353	Geobacter lovleyi SZ	0.547705	2
354	Pyrobaculum arsenaticum DSM 13514	0.550509	2
355	Serratia proteamaculans 568	0.550736	2
356	Pelobacter carbinolicus DSM 2380	0.551137	2
357	Rhodopirellula baltica SH 1	0.554033	2
358	Synechococcus elongatus PCC 6301	0.554843	2
359	Methylobacillus flagellatus KT	0.557191	2
360	Akkermansia muciniphila ATCC BAA-835	0.557624	2
361	Moorella thermoacetica ATCC 39073	0.557915	2
362	Chlorobaculum parvum NCIB 8327	0.557961	2
363	Ochrobactrum anthropi ATCC 49188	0.561191	2
364	Candidatus Desulfococcus oleovorans Hxd3	0.561686	2
365	Renibacterium salmoninarum ATCC 33209	0.562713	2	2
366	Aeropyrum pernix K1	0.563113	2
367	Ignicoccus hospitalis KIN4/I	0.565203	2
368	Chlorobium tepidum TLS	0.565296	2
369	Chloroflexus aurantiacus J-10-fl	0.566972	2	2
370	Enterobacter sakazakii ATCC BAA-894	0.567671	2
371	Heliobacterium modesticaldum Ice1	0.569752	2	2
372	Beijerinckia indica subsp. indica ATCC 9039	0.570599	2
373	Pyrobaculum calidifontis JCM 11548	0.571508	2
374	Brucella ovis ATCC 25840	0.572027	2
375	Brucella abortus biovar 1 str. 9-941	0.572193	2
376	Brucella melitensis 16M	0.572223	2
377	Haloarcula marismortui ATCC 43049 chromosome II	0.57229	2	2			2
378	Brucella canis ATCC 23365	0.572427	2
379	Brucella suis 1330	0.572513	2
380	Marinobacter aquaeolei VT8	0.572721	2
381	Klebsiella pneumoniae 342	0.572861	2	2
382	Pelodictyon luteolum DSM 273	0.5733	2	2
383	Thermofilum pendens Hrk 5	0.576657	2
384	Mycobacterium leprae TN	0.577967	2	2
385	Desulfovibrio desulfuricans G20	0.578361	2
386	Pseudomonas syringae pv. phaseolicola 1448A	0.58015	2	2	2	2		2
387	Acidobacteria bacterium Ellin345	0.583838	2	2	2	2		2
388	Synechococcus sp. JA-2-3B'a(2-13)	0.584503	2
389	Aeromonas salmonicida subsp. salmonicida A449	0.585112	2
390	Acidithiobacillus ferrooxidans ATCC 53993	0.588505	2	2	2	2
391	Roseobacter denitrificans OCh 114	0.589687	2	2		2
392	Pelobacter propionicus DSM 2379	0.590242	2	2
393	Granulibacter bethesdensis CGDNIH1	0.590721	2	2	2	2
394	Bifidobacterium adolescentis ATCC 15703	0.591843	2	2	2	2		2
395	Synechococcus sp. CC9605	0.592176	2
396	Pseudomonas syringae pv. syringae B728a	0.592328	2	2	2	2		2
397	Dechloromonas aromatica RCB	0.592472	2	2	2	2		2
398	Agrobacterium tumefaciens str. C58	0.593332	2	2	2	2		2
399	Synechococcus sp. WH 8102	0.594126	2
400	Geobacter metallireducens GS-15	0.595095	2	2
401	Rhodoferax ferrireducens T118	0.598793	2		2	2		2
402	Thermoproteus neutrophilus V24Sta	0.599106	2
403	Syntrophobacter fumaroxidans MPOB	0.599487	2	2
404	Propionibacterium acnes KPA171202	0.600107	2	2			2
405	Bifidobacterium longum NCC2705	0.601198	2	2	2	2		2
406	Synechococcus sp. WH 7803	0.60236	2
407	Synechococcus sp. JA-3-3Ab	0.602373	2
408	Geobacter bemidjiensis Bem	0.602667	2	2
409	Roseiflexus sp. RS-1	0.603873	2	2	2	2
410	Silicibacter sp. TM1040	0.604129	2	2		2
411	Pseudomonas fluorescens Pf0-1	0.605207	2	2	2	2		2
412	Roseiflexus castenholzii DSM 13941	0.606901	2	2	2	2
413	Synechococcus sp. RCC307	0.608435	2
414	Candidatus Desulforudis audaxviator MP104C	0.608471	2	2
415	Geobacter sulfurreducens PCA	0.609373	2	2
416	Mesorhizobium sp. BNC1	0.610668	2	2	2	2		2
417	Gluconobacter oxydans 621H	0.610722	2	2	2	2
418	Methanopyrus kandleri AV19	0.611592	2	2			2
419	Rhizobium etli CFN 42	0.612722	2	2	2	2		2
420	Corynebacterium jeikeium K411	0.613954	2	2	2	2	2	2
421	Sinorhizobium medicae WSM419	0.615022	2	2	2	2		2
422	Rhizobium leguminosarum bv. trifolii WSM2304	0.615309	2	2	2	2		2
423	Aeromonas hydrophila subsp. hydrophila ATCC 7966	0.615484	2
424	Bordetella avium 197N	0.615826	2	2	2	2	2	2
425	Nitrobacter hamburgensis X14	0.617138	2	2	2	2	2	2
426	Burkholderia xenovorans LB400 chromosome 3	0.617271	2	2	2	2	2	2
427	Pseudomonas putida F1	0.618619	2	2	2	2	2	2
428	Solibacter usitatus Ellin6076	0.619025	2	2	2	2		2
429	Hyphomonas neptunium ATCC 15444	0.619303	2	2	2	2		2
430	Gloeobacter violaceus PCC 7421	0.619979	2	2	2	2	2	2
431	Nitrobacter winogradskyi Nb-255	0.62049	2	2	2	2	2	2
432	Methanoculleus marisnigri JR1	0.620629	2	2			2
433	Parvibaculum lavamentivorans DS-1	0.623281	2	2	2	2		2
434	Jannaschia sp. CCS1	0.623322	2	2	2	2
435	Arthrobacter aurescens TC1	0.62343	2	2	2	2	2	2
436	Burkholderia phytofirmans PsJN	0.623464	2	2	2	2	2	2
437	Haloarcula marismortui ATCC 43049 chromosome I	0.623639	2	2			2
438	Oligotropha carboxidovorans OM5	0.623995	2	2	2	2	2	2
439	Polaromonas sp. JS666	0.624723	2	2	2	2	2	2
440	Polaromonas naphthalenivorans CJ2	0.625251	2	2	2	2	2	2
441	Burkholderia phymatum STM815	0.627215	2	2	2	2	2	2
442	Maricaulis maris MCS10	0.627276	2	2	2	2		2
443	Sinorhizobium meliloti 1021	0.627289	2	2	2	2		2
444	Mesorhizobium loti MAFF303099	0.627471	2	2	2	2		2
445	Burkholderia xenovorans LB400 chromosome 1	0.627559	2	2	2	2	2	2
446	Burkholderia xenovorans LB400 chromosome 2	0.628355	2	2	2	2	2	2
447	Desulfovibrio vulgaris subsp. vulgaris DP4	0.630119	2	2	2
448	Erythrobacter litoralis HTCC2594	0.630685	2	2	2	2	2	2
449	Corynebacterium efficiens YS-314	0.6314	2	2
450	Pseudomonas fluorescens Pf-5	0.633049	2	2	2	2	2	2
451	Ralstonia pickettii 12J chromosome 1	0.634343	2	2	2	2	2	2
452	Natronomonas pharaonis DSM 2160	0.634402	2	2			2
453	Methylococcus capsulatus str. Bath	0.635846	2	2	2	2		2
454	Xanthomonas oryzae pv. oryzae KACC10331	0.636933	2	2	2	2	2	2
455	Ralstonia metallidurans CH34	0.637327	2	2	2	2	2	2
456	Pseudomonas stutzeri A1501	0.638785	2	2	2	2	2	2
457	Chromohalobacter salexigens DSM 3043	0.639119	2	2	2	2		2
458	Bradyrhizobium japonicum USDA 110	0.640594	2	2	2	2	2	2
459	Mycobacterium abscessus	0.64131	2	2	2	2	2	2
460	Pseudomonas entomophila L48	0.641597	2	2	2	2	2	2
461	Corynebacterium urealyticum DSM 7109	0.641852	2	2	2	2	2	2
462	Silicibacter pomeroyi DSS-3	0.642229	2	2	2	2	2	2
463	Rhodopseudomonas palustris BisA53	0.644427	2	2	2	2	2	2
464	Ralstonia pickettii 12J chromosome 2	0.644979	2	2	2	2	2	2
465	Pseudomonas mendocina ymp	0.646761	2	2	2	2	2	2
466	Xanthomonas axonopodis pv. citri str. 306	0.647719	2	2	2	2	2	2
467	Ralstonia eutropha JMP134	0.648038	2	2	2	2	2	2
468	Chromobacterium violaceum ATCC 12472	0.648337	2	2	2	2	2	2
469	Bradyrhizobium sp. BTAi1	0.649201	2	2	2	2	2	2
470	Xanthomonas campestris pv. campestris str. 8004	0.64957	2	2	2	2	2	2
471	Magnetospirillum magneticum AMB-1	0.650935	2	2	2	2	2	2
472	Azoarcus sp. EbN1	0.651215	2	2	2	2	2	2
473	Novosphingobium aromaticivorans DSM 12444	0.651528	2	2	2	2	2	2
474	Burkholderia sp. 383 chromosome 3	0.652748	2	2	2	2	2	2
475	Verminephrobacter eiseniae EF01-2	0.652791	2	2	2	2	2	2
476	Opitutus terrae PB90-1	0.653411	2	2	2	2	2	2
477	Rhodospirillum rubrum ATCC 11170	0.65448	2	2	2	2	2	2
478	Arthrobacter sp. FB24	0.654662	2	2	2	2	2	2
479	Mycobacterium ulcerans Agy99	0.654727	2	2	2	2	2	2
480	Bordetella petrii DSM 12804	0.654828	2	2	2	2	2	2
481	Sphingopyxis alaskensis RB2256	0.655015	2	2	2	2	2	2
482	Bradyrhizobium sp. ORS278	0.655104	2	2	2	2	2	2
483	Mycobacterium tuberculosis CDC1551	0.656068	2	2	2	2	2	2
484	Mycobacterium bovis AF2122/97	0.65633	2	2	2	2	2	2
485	Mycobacterium marinum M	0.657266	2	2	2	2	2	2
486	Burkholderia multivorans ATCC 17616 chromosome 3	0.657752	2	2	2	2	2	2
487	Burkholderia ambifaria MC40-6 chromosome 3	0.658663	2	2	2	2		2
488	Dinoroseobacter shibae DFL 12	0.660155	2	2	2	2	2	2
489	Rhodopseudomonas palustris HaA2	0.660384	2	2	2	2	2	2
490	Thiobacillus denitrificans ATCC 25259	0.660672	2	2	2	2	2	2
491	Acidovorax sp. JS42	0.661725	2	2	2	2	2	2
492	Burkholderia sp. 383 chromosome 1	0.662051	2	2	2	2	2	2
493	Salinibacter ruber DSM 13855	0.662167	2	2	2	2	2	2
494	Stenotrophomonas maltophilia K279a	0.66324	2	2	2	2	2	2
495	Gluconacetobacter diazotrophicus PAl 5	0.664311	2	2	2	2	2	2
496	Pseudomonas aeruginosa PA7	0.664494	2	2	2	2	2	2
497	Delftia acidovorans SPH-1	0.664763	2	2	2	2	2	2
498	Burkholderia ambifaria MC40-6 chromosome 2	0.665423	2	2	2	2	2	2
499	Burkholderia vietnamiensis G4	0.665926	2	2	2	2	2	2
500	Ralstonia eutropha H16	0.665991	2	2	2	2	2	2
501	Deinococcus geothermalis DSM 11300	0.666362	2	2	2	2	2	2
502	Burkholderia sp. 383 chromosome 2	0.667298	2	2	2	2	2	2
503	Paracoccus denitrificans PD1222	0.667508	2	2	2	2	2	2
504	Burkholderia cepacia AMMD	0.667807	2	2	2	2	2	2
505	Burkholderia multivorans ATCC 17616 chromosome 1	0.668693	2	2	2	2	2	2
506	Burkholderia ambifaria MC40-6 chromosome 1	0.668984	2	2	2	2	2	2
507	Acidothermus cellulolyticus 11B	0.669074	2	2	2	2	2	2
508	Burkholderia cenocepacia AU 1054	0.669251	2	2	2	2	2	2
509	Deinococcus radiodurans R1	0.66967	2	2	2	2	2	2
510	Ralstonia solanacearum GMI1000	0.67037	2	2	2	2	2	2
511	Burkholderia multivorans ATCC 17616 chromosome 2	0.671318	2	2	2	2	2	2
512	Caulobacter crescentus CB15	0.67214	2	2	2	2	2	2
513	Azorhizobium caulinodans ORS 571	0.67319	2	2	2	2	2	2
514	Mycobacterium smegmatis str. MC2 155	0.674028	2	2	2	2	2	2
515	Caulobacter sp. K31	0.674633	2	2	2	2	2	2
516	Xanthobacter autotrophicus Py2	0.674647	2	2	2	2	2	2
517	Thermobifida fusca YX	0.675029	2	2	2	2	2	2
518	Rhodococcus sp. RHA1	0.675158	2	2	2	2	2	2
519	Alkalilimnicola ehrlichei MLHE-1	0.675313	2	2	2	2	2	2
520	Burkholderia thailandensis E264	0.676281	2	2	2	2	2	2
521	Leifsonia xyli subsp. xyli str. CTCB07	0.67676	2	2	2	2	2	2
522	Cupriavidus taiwanensis	0.676792	2	2	2	2	2	2
523	Bordetella pertussis Tohama I	0.677206	2	2	2	2	2	2
524	Mycobacterium vanbaalenii PYR-1	0.677931	2	2	2	2	2	2
525	Halobacterium sp. NRC-1	0.67913	2	2			2	2
526	Azoarcus sp. BH72	0.679164	2	2	2	2	2	2
527	Mycobacterium gilvum PYR-GCK	0.679166	2	2	2	2	2	2
528	Halorhodospira halophila SL1	0.679817	2	2	2	2	2	2
529	Acidiphilium cryptum JF-5	0.679927	2	2	2	2	2	2
530	Halobacterium salinarum R1	0.680148	2	2			2	2
531	Bordetella bronchiseptica RB50	0.68077	2	2	2	2	2	2
532	Bordetella parapertussis 12822	0.681	2	2	2	2	2	2
533	Methylobacterium extorquens PA1	0.681839	2	2	2	2	2	2
534	Burkholderia pseudomallei 1106a	0.68258	2	2	2	2	2	2
535	Mycobacterium sp. JLS	0.683564	2	2	2	2	2	2
536	Sphingomonas wittichii RW1	0.683975	2	2	2	2	2	2
537	Mycobacterium sp. KMS	0.684377	2	2	2	2	2	2
538	Mycobacterium sp. MCS	0.684534	2	2	2	2	2	2
539	Burkholderia mallei ATCC 23344	0.684855	2	2	2	2	2	2
540	Acidovorax avenae subsp. citrulli AAC00-1	0.685323	2	2	2	2	2	2
541	Symbiobacterium thermophilum IAM 14863	0.686684	2	2	2	2	2	2
542	Myxococcus xanthus DK 1622	0.688912	2	2	2	2	2	2
543	Leptothrix cholodnii SP-6	0.688997	2	2	2	2	2	2
544	Mycobacterium avium 104	0.689881	2	2	2	2	2	2
545	Rhodobacter sphaeroides 2.4.1	0.690067	2	2	2	2	2	2
546	Methylibium petroleiphilum PM1	0.691978	2	2	2	2	2	2
547	Methylobacterium populi BJ001	0.693901	2	2	2	2	2	2
548	Thermus thermophilus HB27	0.694373	2
549	Salinispora tropica CNB-440	0.69461	2	2	2	2	2	2
550	Salinispora arenicola CNS-205	0.695185	2	2	2	2	2	2
551	Frankia sp. CcI3	0.700788	2	2	2	2	2	2
552	Rhodospirillum centenum SW	0.704613	2	2	2	2	2	2
553	Rubrobacter xylanophilus DSM 9941	0.704766	2	2	2	2	2	2
554	Streptomyces avermitilis MA-4680	0.707166	2	2	2	2	2	2
555	Nocardia farcinica IFM 10152	0.708334	2	2	2	2	2	2
556	Saccharopolyspora erythraea NRRL 2338	0.71146	2	2	2	2	2	2
557	Frankia sp. EAN1pec	0.711536	2	2	2	2	2	2
558	Kocuria rhizophila DC2201	0.711638	2	2	2	2	2	2
559	Phenylobacterium zucineum HLK1	0.713464	2	2	2	2	2	2
560	Sorangium cellulosum 'So ce 56'	0.713757	2	2	2	2	2	2
561	Methylobacterium radiotolerans JCM 2831	0.715021	2	2	2	2	2	2
562	Methylobacterium sp. 4-46	0.715831	2	2	2	2	2	2
563	Nocardioides sp. JS614	0.71652	2	2	2	2	2	2
564	Streptomyces coelicolor A3(2)	0.721187	2	2	2	2	2	2
565	Streptomyces griseus subsp. griseus NBRC 13350	0.722274	2	2	2	2	2	2
566	Clavibacter michiganensis subsp. michiganensis NCPPB 382	0.726642	2	2	2	2	2	2
567	Frankia alni ACN14a	0.728281	2	2	2	2	2	2
568	Anaeromyxobacter sp. Fw109-5	0.735314	2	2	2	2	2	2
569	Kineococcus radiotolerans SRS30216	0.74435	2	2	2	2	2	2
570	Anaeromyxobacter sp. K	0.748407	2	2	2	2	2	2
571	Anaeromyxobacter dehalogenans 2CP-C	0.749053	2	2	2	2	2	2
a 1: member of common class 1; 2: member of common class 2.
