# Supplementary material for: Two common profiles exist for genomic oligonucleotide frequencies
Source: BMC Res Notes. 2012 Nov 17;5:639. doi: 10.1186/1756-0500-5-639 (PMC3532236; doi:10.1186/1756-0500-5-639)
Supplement: Additional file 3 — Details of the trinucleotide frequency profiles of prokaryotic genomes. Excel spreadsheets showing the trinucleotide frequency profiles of prokaryotic genomes for common class 1 (common profile 1), common class 2 (common profile 2), and an example of the minority class. [file 1756-0500-5-639-S3.xls]

## Sheet: Common class 1
Additional file 3. Details of the trinucleotide frequency profiles of prokaryotic genomes (common class 1 and common profile 1)
Prokaryotic genome		GC content	Trinucleotide frequency
			AAA	AAC	AAT	AAG	ACA	ACC	ACT	ACG	ATA	ATC	ATT	ATG	AGA	AGC	AGT	AGG	CAA	CAC	CAT	CAG	CCA	CCC	CCT	CCG	CTA	CTC	CTT	CTG	CGA	CGC	CGT	CGG	TAA	TAC	TAT	TAG	TCA	TCC	TCT	TCG	TTA	TTC	TTT	TTG	TGA	TGC	TGT
1	Candidatus Carsonella ruddii PV	0.165644	0.109932	0.0147687	0.0731671	0.0115682	0.0135098	0.00482895	0.00991469	0.00198544	0.0533314	0.0113051	0.0731859	0.011136	0.012564	0.00319425	0.00975185	0.00382057	0.0175057	0.00293746	0.0112112	0.00395836	0.00609412	0.000970801	0.00478511	0.000895642	0.0112676	0.00298756	0.0122321	0.00393331	0.00188523	0.000807957	0.00222971	0.000858063	0.0659831	0.0106538	0.0530997	0.0111423	0.0121381	0.00619434	0.0123198	0.00211697	0.0656512	0.0164911	0.108655	0.0171049	0.0120505	0.00418384	0.0128396
2	Buchnera aphidicola str. Cc (Cinara cedri)	0.20097	0.0958547	0.0118281	0.0641241	0.0125078	0.0128897	0.00544695	0.00917912	0.00277391	0.0554638	0.0147966	0.0646165	0.0149407	0.0160767	0.00531486	0.00932562	0.00568951	0.0158317	0.00350641	0.0146813	0.00609299	0.0069696	0.00150824	0.00593208	0.00134252	0.0135405	0.00398674	0.0128488	0.00591287	0.00271387	0.000991882	0.0029012	0.00136654	0.0536745	0.0124838	0.0558768	0.0140641	0.0145828	0.0077045	0.0157668	0.0029012	0.0546136	0.0194054	0.0909338	0.0159494	0.0136558	0.00576156	0.0131995
3	Candidatus Phytoplasma mali	0.213937	0.0955257	0.0168006	0.061436	0.0180316	0.0125444	0.00638266	0.0110658	0.00307504	0.0408942	0.0148536	0.0626804	0.0143585	0.0163421	0.00598229	0.0114629	0.0064325	0.0193324	0.00382927	0.0123832	0.00494565	0.0065571	0.00173937	0.00573975	0.00170116	0.0122902	0.00373125	0.0152755	0.00517657	0.00378607	0.00157656	0.00306674	0.00180083	0.0562246	0.00939125	0.0430954	0.0132504	0.016352	0.00565668	0.0134847	0.00383923	0.058974	0.0177592	0.0892493	0.0185549	0.0172907	0.00509683	0.0123351
4	Candidatus Sulcia muelleri GWSS	0.224408	0.0782267	0.0115302	0.0578789	0.0166741	0.011579	0.00588523	0.0104509	0.00278581	0.057101	0.0169755	0.0575612	0.0157007	0.0195618	0.00662648	0.01096	0.008557	0.0136236	0.00349855	0.0154686	0.00657761	0.0078076	0.00297316	0.00829634	0.00101006	0.0166578	0.00529874	0.015884	0.00671201	0.00175946	0.0007942	0.0028917	0.00104264	0.0528367	0.0128579	0.0571783	0.0169226	0.0142345	0.00956706	0.0189997	0.00176353	0.0518022	0.0194681	0.0769723	0.0143404	0.0136521	0.00581192	0.0126176
5	Wigglesworthia glossinidia endosymbiont of Glossina brevipalpis	0.224789	0.0824051	0.0128905	0.0606429	0.015605	0.0124849	0.00460067	0.00995809	0.00271597	0.0514172	0.0167029	0.0602559	0.0154832	0.0192311	0.00731951	0.00987067	0.00653554	0.0176631	0.00297682	0.0156867	0.00682791	0.008876	0.00200222	0.0065685	0.00129707	0.0149271	0.00563547	0.0155649	0.00692681	0.00223011	0.00153212	0.00267584	0.00127988	0.0512352	0.0106159	0.0509141	0.0149973	0.0139152	0.0101487	0.0191723	0.00225017	0.0506776	0.0199907	0.0825212	0.0176961	0.0139597	0.00783118	0.0124705
6	Mycoplasma capricolum subsp. capricolum ATCC 27343	0.237704	0.0726785	0.0205758	0.0546879	0.0203669	0.0142759	0.00614936	0.0176996	0.00157818	0.0378021	0.0174531	0.0541879	0.0152036	0.0176857	0.00957206	0.0175927	0.00538107	0.0230034	0.00502563	0.0149749	0.006784	0.00748201	0.00130294	0.00507612	0.000604937	0.0179847	0.00478999	0.0198184	0.00684341	0.00124849	0.000726716	0.00156927	0.000605927	0.0526582	0.0108255	0.0372318	0.0180432	0.0206876	0.00577215	0.0171343	0.00120195	0.0520691	0.0194134	0.0711291	0.0229985	0.0210708	0.00729983	0.0139947
7	Mycoplasma mycoides subsp. mycoides SC str. PG1	0.239656	0.0702309	0.0205001	0.0530897	0.0194041	0.0146207	0.00623255	0.0174209	0.00183791	0.0373318	0.0182479	0.0539357	0.0154204	0.0172295	0.00881899	0.0173838	0.00503011	0.0228266	0.00542707	0.0159107	0.00683996	0.00788477	0.00144342	0.00519269	0.000690763	0.0174993	0.00503176	0.0202888	0.00667408	0.00142527	0.000814556	0.00191549	0.000699016	0.0506271	0.0105735	0.0382181	0.0174787	0.0211372	0.00639348	0.0180094	0.00152348	0.0512477	0.0202046	0.0732358	0.023835	0.0209903	0.00736814	0.0151976
8	Mycoplasma mobile 163K	0.249513	0.0782263	0.0162274	0.057065	0.0216876	0.0145082	0.00546791	0.0135971	0.00138467	0.02993	0.0162107	0.0573623	0.0151182	0.0187587	0.00862718	0.0133937	0.00698513	0.0261466	0.00497247	0.0153704	0.00677795	0.00768648	0.00196119	0.00691564	0.00105266	0.0139072	0.0061165	0.0217391	0.00649097	0.00255315	0.00105009	0.00146446	0.00103722	0.0435593	0.0102332	0.0301784	0.013489	0.0213646	0.00826171	0.0192619	0.00267026	0.0434319	0.0258507	0.0787475	0.0261351	0.0210004	0.00953957	0.0144979
9	Buchnera aphidicola str. Sg (Schizaphis graminum)	0.253306	0.078863	0.014729	0.0531745	0.0170831	0.0136954	0.00686098	0.0116891	0.00510247	0.0417754	0.0169022	0.0525119	0.0165826	0.0189335	0.00728657	0.0122331	0.00735361	0.0184394	0.00503544	0.0160136	0.00802396	0.00827495	0.00203912	0.0076046	0.00162755	0.0145014	0.00562004	0.016737	0.00802552	0.00482653	0.0018614	0.00503076	0.00166497	0.0447624	0.0133197	0.0410053	0.0151562	0.0169833	0.00863819	0.0180777	0.00471429	0.0445956	0.0212486	0.0758293	0.0188494	0.0169864	0.00880344	0.0141896
10	Buchnera aphidicola str. Bp (Baizongia pistaciae)	0.253414	0.0675006	0.0174519	0.0541333	0.0132943	0.0169421	0.00636547	0.0133397	0.00557648	0.0454544	0.015718	0.0545878	0.0182344	0.0152099	0.00709926	0.0137375	0.00650833	0.018624	0.00544985	0.0178512	0.00712523	0.00853437	0.00244164	0.00678106	0.00180525	0.0169502	0.00521446	0.0140037	0.00680866	0.00501964	0.00250657	0.00569824	0.00176142	0.0477467	0.0149355	0.0459723	0.0171645	0.015481	0.00878762	0.0155265	0.00513166	0.0485064	0.0194357	0.0678902	0.0190704	0.0152797	0.00825351	0.0175314
11	Ureaplasma parvum serovar 3 str. ATCC 27815	0.254965	0.0679865	0.0203292	0.0571361	0.0170605	0.0162676	0.00701363	0.012661	0.00575911	0.0337511	0.0186995	0.0574753	0.0187181	0.0128539	0.00874842	0.0130002	0.00560213	0.0247167	0.00691519	0.0176764	0.00574846	0.00820563	0.00201948	0.0054345	0.0012665	0.0129217	0.0039179	0.0164139	0.00595068	0.00475336	0.00254896	0.00572452	0.00130774	0.0508528	0.0107573	0.0348806	0.0133874	0.0213163	0.00552763	0.0122845	0.00461234	0.0521513	0.0175607	0.0669328	0.0248617	0.0220786	0.0095453	0.0162716
12	Mycoplasma penetrans HF-2	0.257175	0.0638642	0.0199186	0.050567	0.0216269	0.0162619	0.00735224	0.0180085	0.00064403	0.0340541	0.0175956	0.0506274	0.0175691	0.0203064	0.00800805	0.0185304	0.00555117	0.0235892	0.00632621	0.0174013	0.0085137	0.00939915	0.00233985	0.00606198	0.000457077	0.0167411	0.00552099	0.0214002	0.00864766	0.000649918	0.000345936	0.000669791	0.000424692	0.0459388	0.0124309	0.0344147	0.0169428	0.0210668	0.00722859	0.0201151	0.000669791	0.0461125	0.0222775	0.0639665	0.0243958	0.0211772	0.00931672	0.0171054
13	Ureaplasma urealyticum serovar 10 str. ATCC 33699	0.257742	0.0646077	0.021598	0.0550774	0.0174401	0.0168112	0.00703162	0.0141582	0.00568225	0.030887	0.0188878	0.0567161	0.0186466	0.0120815	0.0093107	0.0142737	0.00498126	0.0257068	0.00739184	0.018355	0.00547984	0.00863944	0.00175419	0.00484632	0.000770746	0.0136241	0.00362845	0.0175053	0.0056205	0.00464391	0.00249406	0.00577487	0.000861085	0.0498915	0.0111644	0.0326961	0.0140873	0.021956	0.00507731	0.0120506	0.00470566	0.0516205	0.0177626	0.0667918	0.0271671	0.0225437	0.00966863	0.0176345
14	Buchnera aphidicola str. APS (Acyrthosiphon pisum)	0.263125	0.0736217	0.0150075	0.0512392	0.0162249	0.014522	0.00730785	0.0120247	0.00530685	0.0430198	0.0176827	0.0511081	0.0172754	0.0189377	0.00742803	0.0127817	0.00724385	0.0184569	0.00573608	0.0168789	0.00850189	0.00876567	0.00253324	0.00725166	0.00238028	0.0151838	0.00599206	0.015894	0.00813978	0.00521476	0.00244115	0.00522569	0.00223512	0.0425781	0.0135262	0.0432477	0.0157676	0.0172629	0.00846443	0.0183695	0.00508834	0.0434069	0.0206109	0.0697976	0.0183976	0.017099	0.0090794	0.0144502
15	Mycoplasma pulmonis UAB CTIP	0.266365	0.0809925	0.0189858	0.046426	0.0250913	0.0145236	0.00591879	0.0164326	0.00133419	0.0266797	0.0164274	0.0458377	0.0159657	0.0201571	0.0115326	0.0161867	0.00734532	0.0277441	0.00546853	0.0152955	0.00601217	0.00865565	0.0019795	0.00756734	0.000841392	0.0155943	0.00845646	0.02475	0.00595614	0.00187264	0.000988713	0.00131033	0.00082168	0.0398183	0.00852078	0.0265251	0.0154916	0.0233162	0.00773334	0.0192898	0.00193282	0.0395599	0.0222507	0.0779787	0.0270148	0.0236399	0.00802175	0.0141854
16	Aster yellows witches'-broom phytoplasma AYWB	0.268863	0.081423	0.0203816	0.0477038	0.0215209	0.0150969	0.00828086	0.0127871	0.00395007	0.0313133	0.0149837	0.0474221	0.0132004	0.0150445	0.00801196	0.0134198	0.00852429	0.0259125	0.00555218	0.0135514	0.00532149	0.0103359	0.00433503	0.00841107	0.00189649	0.0126711	0.00520261	0.0219129	0.00532432	0.00429965	0.00274142	0.00394583	0.00204085	0.044835	0.00974427	0.0302193	0.0124687	0.0162249	0.00816056	0.0161612	0.00433645	0.043397	0.0198622	0.0836252	0.027417	0.0168618	0.00848891	0.0158088
17	Mesoplasma florum L1	0.270205	0.0632091	0.020989	0.049435	0.0211151	0.0165502	0.00784646	0.0152681	0.00299789	0.03321	0.0166573	0.0496241	0.0178462	0.0175386	0.0100375	0.0151117	0.00661604	0.0248669	0.00611807	0.0185257	0.00895712	0.00913487	0.00217593	0.00654418	0.00119764	0.0136544	0.00607899	0.0215526	0.00892434	0.0023499	0.00147751	0.00303067	0.00124051	0.04354	0.011423	0.0330613	0.013522	0.0231246	0.00705475	0.0181752	0.00240285	0.0430534	0.0238306	0.0633239	0.0252526	0.0224287	0.00987111	0.0167683
18	Arcobacter butzleri RM4018	0.270452	0.0701326	0.0185888	0.0429817	0.0241965	0.0149753	0.00676476	0.0172181	0.0016914	0.0377807	0.0180241	0.0426251	0.0163908	0.0207543	0.0101843	0.0171468	0.00642861	0.0255812	0.00648158	0.0162699	0.00755664	0.0103838	0.00206599	0.006482	0.000712867	0.0147242	0.00803886	0.0241768	0.00734735	0.00225307	0.00116263	0.00169439	0.000671436	0.0383107	0.0120081	0.0374462	0.0149053	0.0196365	0.00881879	0.0204583	0.00226033	0.0382308	0.0216384	0.0695278	0.0251737	0.0195225	0.010831	0.0146208
19	Fusobacterium nucleatum subsp. nucleatum ATCC 25586	0.271516	0.0629699	0.0159223	0.0441301	0.0228958	0.0139227	0.0067988	0.0162681	0.000884341	0.0414619	0.0162847	0.0455337	0.0156887	0.0216546	0.00987721	0.015456	0.00867556	0.0198924	0.00544355	0.0170655	0.0090292	0.0109496	0.00332536	0.00999586	0.000512302	0.0174422	0.00860934	0.0249289	0.00979857	0.0010269	0.000563808	0.000885721	0.00048195	0.0396312	0.0127027	0.0425725	0.0161669	0.0173847	0.0122014	0.0242525	0.00104254	0.0401702	0.0258676	0.0668554	0.0202778	0.0169023	0.00956174	0.0143794
20	Candidatus Blochmannia floridanus	0.273832	0.0516188	0.0154913	0.0522736	0.0136842	0.016611	0.00719006	0.0126652	0.00536314	0.0506309	0.020014	0.0526081	0.0209622	0.01584	0.00735731	0.0139039	0.0081666	0.0196426	0.00561259	0.0193195	0.0082814	0.00969589	0.00303306	0.0069888	0.00232015	0.0147217	0.00662455	0.0118417	0.00845573	0.00524975	0.00221952	0.00566361	0.00223228	0.0439681	0.0167513	0.051409	0.0159562	0.0178639	0.00945069	0.0145346	0.00550912	0.0442941	0.0164707	0.0490577	0.0202521	0.0185995	0.00858329	0.0179447
21	Candidatus Phytoplasma australiense	0.274247	0.0822788	0.0211658	0.0467431	0.0211271	0.0144848	0.00835721	0.0123551	0.00427293	0.0279013	0.0155212	0.0470601	0.0129586	0.0154166	0.00782196	0.0124892	0.00799696	0.0265012	0.0053332	0.0133211	0.00568322	0.0103414	0.00468204	0.00825038	0.00252739	0.0111346	0.00561163	0.0223158	0.00594687	0.00475363	0.00321151	0.00452067	0.00258194	0.042394	0.0083038	0.027624	0.0111903	0.0176758	0.00843903	0.0165655	0.00497523	0.0419451	0.0217476	0.0862017	0.0280195	0.0179463	0.00866631	0.0156405
22	Ehrlichia ruminantium str. Gardel	0.275126	0.0463125	0.0177529	0.0439977	0.017935	0.0213878	0.00864046	0.0187623	0.00330151	0.0521854	0.018061	0.0438077	0.0197704	0.0175509	0.00889781	0.0182096	0.00763241	0.0198737	0.00862513	0.0203071	0.0094165	0.00910115	0.00263547	0.00788642	0.000983386	0.0188817	0.006343	0.0182123	0.00923383	0.00219612	0.00122207	0.00336351	0.00099472	0.0438523	0.0212451	0.0517941	0.0187383	0.0177503	0.00711438	0.0175456	0.00223612	0.043817	0.0158508	0.0454664	0.0190623	0.0174016	0.00962318	0.0205484
23	Borrelia recurrentis A1	0.275182	0.0616908	0.0162882	0.0476422	0.022356	0.0154418	0.00715052	0.0138091	0.00243292	0.0387484	0.0184719	0.0483275	0.016734	0.020994	0.00866935	0.0133418	0.00857805	0.0242475	0.00587982	0.0172893	0.00712152	0.00964359	0.00383144	0.00923435	0.00116007	0.0138295	0.00894755	0.0231154	0.00732131	0.00249414	0.00123526	0.00240284	0.00118585	0.0418591	0.0118595	0.0393316	0.0134288	0.0195063	0.0096017	0.0215396	0.00255752	0.0422844	0.0209134	0.0626189	0.0243925	0.0190724	0.00989279	0.0156996
24	Borrelia duttonii Ly	0.27586	0.0612371	0.0161913	0.0474104	0.022378	0.0154045	0.00720638	0.0136969	0.00240964	0.0384899	0.0183927	0.0483259	0.0168643	0.0210224	0.0086629	0.0133888	0.00864465	0.0241458	0.00589477	0.0172635	0.00712159	0.00963105	0.0037921	0.00920923	0.00119784	0.013772	0.00890226	0.0230843	0.00730942	0.00250731	0.00122468	0.00243003	0.00121609	0.0416208	0.0118196	0.0392852	0.0134639	0.019465	0.00953123	0.0214968	0.00257386	0.0422079	0.0208893	0.0628449	0.0245805	0.019202	0.00990797	0.0158349
25	Methanosphaera stadtmanae DSM 3091	0.276337	0.0519723	0.0180994	0.0467092	0.0184966	0.0210693	0.00843894	0.0162776	0.00258289	0.045839	0.0184723	0.0457072	0.0215763	0.0189657	0.00675454	0.0160705	0.00804514	0.0208922	0.00838462	0.0218224	0.00982515	0.011638	0.00283919	0.00796875	0.000659159	0.015946	0.00583172	0.0183829	0.00969954	0.00161706	0.000457734	0.00244426	0.000659725	0.0412549	0.0176304	0.0448936	0.0158442	0.0189249	0.0100311	0.0188576	0.00149711	0.0404254	0.0208854	0.0492287	0.019901	0.0184876	0.00930178	0.0198223
26	Onion yellows phytoplasma OY-M	0.277366	0.0802493	0.0217445	0.0456793	0.0230668	0.0158907	0.00896668	0.0137922	0.00407608	0.0282746	0.0159209	0.0463904	0.0146079	0.0170154	0.007864	0.013066	0.00863088	0.0283327	0.00585617	0.0132229	0.00540185	0.0112185	0.0052264	0.00872267	0.00215423	0.0123224	0.00597585	0.0219769	0.00545414	0.0046617	0.00281421	0.00397383	0.0019567	0.0414893	0.009952	0.0303475	0.0126988	0.0171084	0.00868316	0.0149913	0.00445371	0.0441455	0.0185829	0.0764172	0.026376	0.0168911	0.00896551	0.0152388
27	Methanocaldococcus jannaschii DSM 2661, extrachromosomal	0.281901	0.0520314	0.0189703	0.0449604	0.0183368	0.0164535	0.00765319	0.0166761	0.00236273	0.039687	0.0187135	0.0468095	0.0156146	0.0177205	0.00695122	0.0148441	0.00760183	0.0224631	0.00732789	0.0205626	0.00630061	0.012704	0.00756759	0.0104611	0.000787577	0.0160597	0.0127382	0.0240725	0.00683137	0.00210591	0.000719092	0.00279076	0.00111288	0.0423579	0.0128238	0.0404917	0.0134915	0.0193299	0.0128752	0.0260243	0.00284213	0.0410396	0.0250655	0.0647354	0.0213502	0.0159056	0.00825244	0.0159912
28	Clostridium botulinum A str. ATCC 19397	0.282053	0.0541089	0.0140294	0.0418507	0.0218023	0.0137985	0.00801175	0.015424	0.00196871	0.0485035	0.0165404	0.0430664	0.0167992	0.0200668	0.0111957	0.0150459	0.0110942	0.0150738	0.00594469	0.0181281	0.00841864	0.0102641	0.00452523	0.0120102	0.00158615	0.020169	0.00843909	0.0238709	0.00886798	0.0017386	0.00146889	0.00202254	0.00154499	0.0429942	0.0155118	0.0494757	0.0194109	0.0143457	0.0119147	0.0227369	0.00178364	0.0435393	0.0217886	0.0584648	0.0156751	0.0137144	0.00921275	0.0142559
29	Borrelia garinii Pbi	0.283048	0.0674308	0.0150833	0.0468246	0.0245143	0.0134256	0.00661435	0.0126348	0.00242965	0.0345614	0.0170142	0.0470724	0.0145591	0.021242	0.0115699	0.0123938	0.00918998	0.0242135	0.00464033	0.0150468	0.00722591	0.00972191	0.00498869	0.0094941	0.00188223	0.0140659	0.00887148	0.0252785	0.00735862	0.00323363	0.00225713	0.00248163	0.00185569	0.0412609	0.0106464	0.0345625	0.0139387	0.0175715	0.00966883	0.0217972	0.00337851	0.0416712	0.0216324	0.0693639	0.0242202	0.0172431	0.0103788	0.0134996
30	Borrelia afzelii PKo	0.283111	0.0674005	0.0154574	0.0466824	0.0243485	0.0139232	0.00673519	0.0127491	0.00245749	0.0342978	0.0171196	0.047058	0.0144699	0.0211676	0.0112349	0.0124222	0.00899498	0.0246136	0.00493376	0.0150818	0.00723111	0.0098112	0.00515908	0.00932522	0.0018931	0.0138315	0.00890883	0.024988	0.00735812	0.0031721	0.00213719	0.00256463	0.00183456	0.0408275	0.0107544	0.0343265	0.0136747	0.0178552	0.0095892	0.0216988	0.00330464	0.0411489	0.0216878	0.0693234	0.0247693	0.0174775	0.0103955	0.0139111
31	Clostridium perfringens ATCC 13124	0.283792	0.0522074	0.0158348	0.0409978	0.0251117	0.012915	0.00761296	0.0169838	0.00154175	0.042707	0.016476	0.042173	0.0170864	0.0210846	0.0116554	0.0170529	0.0110886	0.0157848	0.00568769	0.0180478	0.00817887	0.0102325	0.00392178	0.0120463	0.000996106	0.019206	0.0101754	0.0270309	0.00848133	0.00128996	0.000994263	0.00169405	0.000840426	0.0447096	0.0138515	0.0438428	0.0183951	0.0162758	0.0123847	0.0241522	0.00128966	0.0454115	0.0234383	0.0560954	0.0163366	0.0159825	0.00829064	0.0130734
32	Mycoplasma synoviae 53	0.284952	0.0671152	0.0184071	0.0444479	0.0228987	0.0114012	0.00670814	0.0158604	0.00491322	0.0284324	0.0164258	0.0458463	0.0132249	0.016836	0.0141818	0.0167735	0.0067119	0.0212164	0.0056537	0.014462	0.00780011	0.0081741	0.00182745	0.00691203	0.00288439	0.0172826	0.00649926	0.0247212	0.00864691	0.00454172	0.00425404	0.00509209	0.00267175	0.0423878	0.0107846	0.0291841	0.0177116	0.0192076	0.00762374	0.0192814	0.00477563	0.0429044	0.0233403	0.071817	0.0241721	0.0196304	0.0107395	0.0127371
33	Mycoplasma hyopneumoniae 232	0.285612	0.0808819	0.0166686	0.0512692	0.0195428	0.0110724	0.00764485	0.0134527	0.00327636	0.0264372	0.0177148	0.0513353	0.0109313	0.0146916	0.00875601	0.0132275	0.00821835	0.0258357	0.00506856	0.0117669	0.00803577	0.00945385	0.00479525	0.00825756	0.00474037	0.0119248	0.00569807	0.0200547	0.00836285	0.00659641	0.00407725	0.00325508	0.0050036	0.0388997	0.00809738	0.0262288	0.011749	0.0205498	0.00928695	0.0153737	0.00683276	0.0385401	0.0231619	0.0830348	0.0267038	0.020197	0.00963083	0.0111923
34	Borrelia burgdorferi B31	0.285933	0.0674441	0.0151407	0.0464663	0.0244915	0.0138846	0.0066244	0.0121277	0.00249472	0.0336007	0.0167757	0.046978	0.0146773	0.021226	0.0118203	0.0119498	0.0090181	0.0249088	0.00490928	0.0149771	0.00749404	0.00999974	0.00535947	0.00919708	0.00196108	0.0134761	0.00884571	0.0250888	0.0075138	0.0030591	0.00221472	0.00256499	0.00198853	0.0402899	0.0103445	0.0337885	0.0133531	0.0176321	0.00936617	0.0217157	0.00320953	0.040683	0.0215762	0.0696808	0.0252766	0.0174894	0.0109243	0.0139999
35	Clostridium tetani E88	0.287493	0.0539466	0.0143353	0.0404558	0.0232484	0.0142542	0.0082397	0.0159253	0.00204197	0.0462706	0.0164991	0.0410978	0.0173211	0.0215568	0.0106011	0.0159364	0.0113988	0.0158317	0.00630847	0.0183553	0.00865767	0.010825	0.00453264	0.0121933	0.00150719	0.0199707	0.00862838	0.0244805	0.00870697	0.00164687	0.00134572	0.00205341	0.00144932	0.0411306	0.0156846	0.0467179	0.0195374	0.0146328	0.0127227	0.0231962	0.00170689	0.0414543	0.0227786	0.0563269	0.0158049	0.0139412	0.00936751	0.0141913
36	Clostridium novyi NT	0.288557	0.0551638	0.0162004	0.040654	0.0243041	0.0159346	0.00742075	0.0170195	0.00267259	0.0444845	0.015935	0.0403745	0.0188333	0.0215298	0.0103163	0.0168299	0.0102735	0.0181939	0.00658824	0.0182602	0.00878197	0.0102425	0.00399298	0.0100737	0.0016921	0.017958	0.00770807	0.0237985	0.0084711	0.0020014	0.00161085	0.00261842	0.0016713	0.0407615	0.0155441	0.0443416	0.0180287	0.0156136	0.0114655	0.0204889	0.00197824	0.040771	0.0214659	0.0532849	0.0179541	0.0157706	0.010018	0.0155543
37	Rickettsia typhi str. Wilmington	0.289194	0.0513875	0.0155556	0.0456313	0.0196978	0.0152092	0.00854344	0.0168854	0.00514982	0.043822	0.0180262	0.0454676	0.0163194	0.0171472	0.0122825	0.0164643	0.00773102	0.0205444	0.00744132	0.0172713	0.00911204	0.00801622	0.00235269	0.00805491	0.00305354	0.0182196	0.00727578	0.0203285	0.00904277	0.00470717	0.00322718	0.00503915	0.00292759	0.0438328	0.0179065	0.0431068	0.0179011	0.0179794	0.00697348	0.0177212	0.00459111	0.0434406	0.0172578	0.0519858	0.0201512	0.017382	0.0131067	0.0145875
38	Ehrlichia canis str. Jake	0.289577	0.0466294	0.0180209	0.0418941	0.019214	0.0218482	0.00826597	0.018573	0.00342121	0.0439207	0.0182079	0.0418538	0.0199159	0.0181	0.00989863	0.0184817	0.0076272	0.0219729	0.00937545	0.0205349	0.010469	0.00942488	0.00253758	0.00774735	0.00106309	0.0180011	0.00656867	0.0193144	0.0103739	0.00205775	0.00164787	0.00341589	0.00115359	0.0402021	0.0197995	0.0437686	0.0178042	0.0190125	0.00743101	0.0182186	0.00219919	0.0400135	0.0173578	0.0463997	0.0214003	0.0184969	0.0118933	0.0213067
39	Rickettsia prowazekii str. Madrid E	0.290003	0.0510867	0.0147347	0.0453333	0.0202308	0.0142237	0.00819686	0.0163712	0.00506062	0.0436239	0.0176946	0.0454781	0.0166366	0.0178107	0.0122382	0.016822	0.00820136	0.019781	0.00682667	0.0164837	0.00911002	0.00766786	0.00248488	0.00801783	0.00317582	0.0179474	0.0070156	0.0201525	0.00895168	0.00465847	0.00321991	0.0051218	0.00318122	0.0435484	0.0175291	0.0434845	0.0184234	0.0173735	0.00694003	0.0174787	0.00473405	0.0438767	0.0170523	0.0526539	0.0201687	0.0175552	0.0129489	0.0145116
40	Clostridium difficile 630	0.290605	0.0527528	0.0152527	0.0406715	0.0230101	0.0161755	0.00816386	0.0172137	0.00235417	0.0455621	0.0163564	0.0403631	0.0185162	0.022012	0.0102458	0.0174454	0.00958452	0.0193511	0.00674086	0.0183096	0.0092202	0.010852	0.00363312	0.00940131	0.00119993	0.017898	0.00851069	0.0222332	0.00948429	0.00223716	0.00129223	0.00241314	0.00127731	0.0388758	0.0164594	0.0450596	0.0182304	0.0168004	0.0101348	0.0212314	0.0023029	0.038405	0.0201079	0.0521242	0.0195131	0.0171738	0.00989452	0.0163352
41	Borrelia turicatae 91E135	0.29119	0.0574831	0.0158863	0.0436909	0.0242345	0.0149608	0.00739865	0.0140342	0.00256069	0.0356666	0.0185582	0.0448116	0.0167203	0.0219474	0.00964538	0.01431	0.00964756	0.0236938	0.00604581	0.0169961	0.00772132	0.00967918	0.0046559	0.00994953	0.00170713	0.0135273	0.00977293	0.0246792	0.00796006	0.00300437	0.00164499	0.0026926	0.00171803	0.0397109	0.0117024	0.0364264	0.0136636	0.0195317	0.00992118	0.0221425	0.00311992	0.0405448	0.0209303	0.0599239	0.0244187	0.0196178	0.0105142	0.0152257
42	Candidatus Blochmannia pennsylvanicus str. BPEN	0.295647	0.0522728	0.0169392	0.0488799	0.0138899	0.0187279	0.0078216	0.012772	0.00782034	0.0458395	0.0197965	0.0481372	0.0204496	0.0156344	0.0087993	0.0126949	0.00727338	0.0208803	0.00745528	0.0210521	0.00884477	0.0104149	0.00385775	0.00682242	0.00346237	0.0148499	0.00646874	0.0130171	0.00867424	0.00627547	0.00484555	0.00789865	0.00337521	0.0410369	0.0174508	0.0449654	0.0149977	0.0180256	0.00917194	0.0147135	0.00650916	0.040735	0.0167548	0.0471254	0.019439	0.0173043	0.0107635	0.0170845
43	Candidatus Pelagibacter ubique HTCC1062	0.296831	0.0632989	0.0178581	0.0443145	0.0215196	0.0148194	0.00971225	0.014636	0.00295012	0.0303845	0.0176977	0.0438515	0.0170719	0.0205851	0.0109814	0.0147384	0.00866317	0.0230806	0.00725649	0.0166303	0.01073	0.012453	0.00387619	0.00862496	0.00159922	0.0145046	0.00791742	0.0212178	0.0106727	0.00299062	0.00171231	0.00289282	0.00156331	0.0401449	0.0115942	0.0298321	0.0147277	0.0190799	0.00901312	0.0201229	0.00288365	0.0399195	0.020077	0.0620305	0.0227888	0.0192228	0.011229	0.014461
44	Mycoplasma agalactiae PG2	0.297071	0.0567459	0.0185426	0.0433615	0.0223002	0.0158165	0.00678452	0.0174303	0.00296773	0.0304204	0.015592	0.0443792	0.0175192	0.0156775	0.0148626	0.0167123	0.00772248	0.0243527	0.00787862	0.019313	0.00996766	0.00934995	0.00252098	0.00825699	0.0017289	0.0171659	0.00691901	0.0248975	0.00955737	0.00314438	0.00291189	0.00299052	0.00172206	0.0404598	0.0107825	0.0311908	0.0167385	0.0228848	0.00658052	0.0177448	0.00332445	0.0411243	0.0219047	0.0602698	0.0243447	0.0205485	0.0138562	0.0160741
45	Borrelia hermsii DAH	0.298277	0.054818	0.0155057	0.0430432	0.0248551	0.01412	0.00721343	0.0139715	0.00273662	0.0351748	0.0187747	0.0439463	0.0169217	0.0223602	0.0105583	0.0141992	0.0100585	0.0234531	0.00582344	0.0172003	0.00791494	0.00979175	0.00525747	0.0105073	0.00175647	0.0139021	0.010336	0.0253603	0.00822286	0.00307273	0.00198307	0.00273228	0.00182911	0.0397525	0.0113888	0.0358557	0.014042	0.0192734	0.0102157	0.0226974	0.00312803	0.0403304	0.020838	0.0567024	0.0240571	0.0191357	0.0113834	0.0146014
46	Clostridium beijerinckii NCIMB 8052	0.298556	0.0496064	0.0150666	0.0435033	0.0234627	0.0144743	0.00707192	0.0159085	0.00308334	0.0431896	0.0173912	0.04293	0.019163	0.0214009	0.0114375	0.0158982	0.00996745	0.0192658	0.00656498	0.018963	0.00955033	0.010705	0.00379843	0.00957133	0.00198329	0.0165531	0.0082738	0.0222072	0.00965148	0.00326399	0.00235259	0.00304251	0.00201812	0.0397238	0.0142448	0.0423175	0.0169455	0.01768	0.0111723	0.0198541	0.00318383	0.0392064	0.0217015	0.0477406	0.0193148	0.0181451	0.0114413	0.0144236
47	Methanococcus aeolicus Nankai-3	0.300375	0.0550048	0.0144479	0.0488034	0.0155999	0.0151978	0.00848614	0.0108468	0.00312711	0.0477286	0.0161759	0.0494368	0.019993	0.0152794	0.00777572	0.0108697	0.00964129	0.020569	0.00687608	0.0201555	0.00814145	0.0147697	0.00791653	0.00971774	0.00399299	0.0114858	0.00811341	0.0160344	0.00818732	0.00468557	0.00217904	0.00327557	0.00399044	0.0382459	0.0115508	0.0483275	0.0117362	0.0147276	0.0142032	0.0154795	0.00481427	0.0388289	0.0201325	0.0556113	0.0212469	0.0149564	0.0110558	0.0154896
48	Ehrlichia chaffeensis str. Arkansas	0.301007	0.045175	0.0173059	0.0399992	0.0199983	0.0209514	0.0084608	0.0170891	0.00406377	0.0430139	0.0179528	0.0399185	0.0209106	0.0190002	0.0101127	0.0179528	0.00927525	0.0213152	0.00874135	0.020023	0.0106423	0.00973179	0.00333773	0.00862488	0.00139001	0.0177003	0.00703763	0.0184791	0.0108974	0.00284124	0.00176323	0.00397705	0.00145037	0.0378483	0.0192349	0.0430096	0.0183099	0.0180175	0.00842679	0.0181688	0.00269756	0.0381008	0.0171656	0.0440307	0.0209471	0.0185922	0.0122015	0.0206377
49	Campylobacter jejuni RM1221	0.303061	0.0724259	0.0148107	0.0375368	0.0283998	0.0125676	0.00748609	0.0141054	0.00339402	0.0299112	0.0178746	0.0369985	0.0163131	0.0178982	0.0164307	0.0140182	0.00943678	0.0237239	0.0080812	0.0165629	0.00628744	0.0100887	0.004033	0.00943003	0.00201988	0.0155453	0.00777914	0.0282333	0.00631162	0.00411625	0.00465061	0.00342496	0.00190344	0.0375716	0.0110809	0.0293639	0.0154953	0.0180124	0.00854074	0.018022	0.00409094	0.0371171	0.019373	0.0715867	0.0232165	0.0178155	0.013814	0.0123538
50	Orientia tsutsugamushi Boryong	0.30531	0.0470572	0.0170701	0.0410912	0.0210921	0.0154947	0.00745116	0.0177875	0.0039717	0.0388529	0.0178726	0.0409182	0.0180386	0.0191838	0.0155342	0.0175703	0.00838814	0.0218109	0.00597259	0.0182431	0.0114492	0.00982017	0.00224113	0.00859124	0.00145742	0.0196032	0.00872335	0.0213704	0.0115568	0.00435674	0.00282551	0.00385651	0.00143015	0.0389375	0.0165205	0.0385947	0.0194781	0.0187776	0.00785595	0.0193766	0.00426788	0.0387508	0.0186972	0.0470628	0.0217306	0.0188176	0.0134402	0.0154265
51	Mycoplasma arthritidis 158L3-1	0.307095	0.0675615	0.020407	0.0433992	0.0252617	0.0137851	0.0074142	0.0168456	0.00615636	0.0237198	0.0160131	0.0427361	0.0163824	0.0176573	0.013317	0.016007	0.00681331	0.0269229	0.00702417	0.0151843	0.00582849	0.00929121	0.0031897	0.00654638	0.00376256	0.0172527	0.00569807	0.0236443	0.00615148	0.00753486	0.00494361	0.00571757	0.00379668	0.0387176	0.0104333	0.0235797	0.0165177	0.0199938	0.00591381	0.015823	0.00698273	0.0381228	0.021142	0.0607823	0.0258174	0.021159	0.0120909	0.0129319
52	Prochlorococcus marinus str. MIT 9515	0.307942	0.0566714	0.0158323	0.0449484	0.0228979	0.0120334	0.00840641	0.0148553	0.00290639	0.0302997	0.0194575	0.0447712	0.0155084	0.0220652	0.0101298	0.0147843	0.010601	0.0228697	0.00549415	0.0158687	0.00960112	0.0121654	0.00537562	0.0106186	0.00238884	0.0149873	0.0102642	0.0230956	0.0095043	0.00454237	0.00250444	0.00288761	0.00242463	0.0381023	0.0112512	0.0301905	0.014725	0.0195232	0.0118532	0.0222993	0.00457464	0.0375748	0.0230176	0.0564595	0.0229548	0.0194305	0.0100553	0.0121173
53	Prochlorococcus marinus subsp. pastoris str. CCMP1986	0.307992	0.055522	0.0157287	0.0447216	0.0230882	0.0118077	0.00843009	0.0148885	0.00293789	0.0300189	0.0192462	0.0450208	0.0154144	0.0219899	0.0101738	0.015023	0.0106629	0.0226865	0.00534985	0.0157227	0.00971236	0.0122425	0.00532331	0.0107413	0.00216708	0.0152281	0.0101533	0.0233391	0.00984928	0.00439267	0.00241196	0.00291196	0.00226901	0.0382572	0.011412	0.0302776	0.014915	0.0191189	0.0119066	0.0226943	0.00451631	0.0379948	0.0232034	0.0565118	0.0229024	0.0192287	0.0102962	0.0121774
54	Clostridium acetobutylicum ATCC 824	0.309258	0.0508506	0.0157467	0.0376682	0.0244176	0.0154166	0.00833342	0.0162238	0.00329393	0.0416387	0.0159736	0.0375183	0.0182677	0.0197963	0.0124259	0.0161479	0.0119582	0.0188422	0.00717885	0.0182175	0.0100955	0.0106184	0.00407016	0.0118012	0.00233349	0.0162418	0.00941845	0.0245057	0.0101967	0.00287322	0.00228629	0.00325384	0.00228756	0.037482	0.0155085	0.0414319	0.0163885	0.0169132	0.0119712	0.0198605	0.00281587	0.037465	0.0212369	0.0502494	0.0190168	0.0170817	0.0114099	0.0154712
55	Methanobrevibacter smithii ATCC 35061	0.310342	0.0541459	0.0193135	0.044933	0.0191667	0.0191101	0.0104616	0.0147753	0.00312871	0.0333673	0.0189368	0.042972	0.0190394	0.0168814	0.0115052	0.014976	0.00918269	0.0229602	0.00814393	0.0210182	0.0139761	0.0136507	0.00458676	0.0102905	0.00375413	0.0127339	0.00683805	0.0193043	0.0128079	0.00289667	0.00137765	0.00300784	0.00366995	0.0376756	0.0138218	0.0316432	0.0126659	0.0215815	0.0131996	0.0160709	0.00271374	0.0371468	0.0220666	0.0503999	0.020076	0.0202255	0.0112392	0.0162549
56	Rickettsia canadensis str. McKiel	0.310539	0.0498081	0.0154824	0.0411624	0.0212637	0.0133397	0.00976226	0.0161213	0.00600894	0.0398906	0.0169309	0.0418393	0.0156082	0.0174172	0.0139665	0.0159971	0.00914749	0.0195495	0.00712554	0.015691	0.00908023	0.0079257	0.00354725	0.00916128	0.00578562	0.0182915	0.00785327	0.0214482	0.00889227	0.00562352	0.0034524	0.00600377	0.0057951	0.040933	0.0171999	0.0404959	0.0183096	0.0166817	0.00809038	0.0172637	0.0056399	0.0416358	0.0173853	0.0506272	0.020022	0.0164938	0.0134337	0.0135337
57	Prochlorococcus marinus str. MIT 9215	0.31145	0.0562765	0.0155407	0.0441847	0.0226658	0.0118853	0.00844495	0.0147827	0.00288476	0.0288678	0.0193698	0.0443274	0.0157472	0.0220199	0.0102048	0.0149213	0.0104924	0.0230212	0.00571087	0.0158714	0.0100231	0.0124259	0.00531347	0.010689	0.00222856	0.0149115	0.0102905	0.023165	0.00997418	0.00453304	0.00262251	0.00288707	0.00236084	0.0365001	0.0111405	0.0290742	0.0147867	0.019582	0.011826	0.0226083	0.0045848	0.0364161	0.0232857	0.0575854	0.0235612	0.0196177	0.0108489	0.0121872
58	Prochlorococcus marinus str. MIT 9312	0.312105	0.0556458	0.0156184	0.0443113	0.0229148	0.011936	0.00842848	0.0149643	0.00278726	0.0290802	0.0191768	0.0443739	0.0158097	0.022363	0.0102399	0.0148748	0.0107149	0.023164	0.00562777	0.0159086	0.010117	0.0124865	0.00530364	0.0108372	0.00216943	0.0149976	0.0102276	0.0231851	0.0101246	0.00433945	0.00257371	0.00287327	0.00217645	0.0366106	0.0111923	0.0291258	0.0150204	0.0194102	0.0119406	0.0225538	0.00440731	0.0366223	0.0232248	0.0558476	0.0235478	0.0194845	0.0108975	0.0122835
59	Prochlorococcus marinus str. AS9601	0.313215	0.056117	0.0157693	0.0440174	0.0227662	0.0119613	0.0083862	0.0150238	0.00295888	0.0287804	0.0191121	0.043894	0.0158723	0.0222123	0.0101558	0.0150549	0.0106468	0.0232022	0.00560697	0.015628	0.0102486	0.0124002	0.00538839	0.0106163	0.00223189	0.0148717	0.0102498	0.0230609	0.0101821	0.00456917	0.00265587	0.00291038	0.00236783	0.0362971	0.0112768	0.0286349	0.0147926	0.0194319	0.0117248	0.0224818	0.00460151	0.0360635	0.0232231	0.0564895	0.0235908	0.0196654	0.010966	0.0121799
60	Methanococcus vannielii SB	0.313283	0.0626628	0.0179326	0.0436813	0.0209483	0.0136031	0.00868173	0.0154368	0.00685097	0.0313253	0.0148513	0.0435162	0.017292	0.0153833	0.0072841	0.0155042	0.0096538	0.0211959	0.00675737	0.0169838	0.00987938	0.0116654	0.00716317	0.00947939	0.00471673	0.0111956	0.00575565	0.0206814	0.00990437	0.00605623	0.0030441	0.00673179	0.00480219	0.036717	0.0143229	0.0312637	0.0110886	0.0173158	0.0118514	0.0151054	0.00596437	0.0366257	0.0242575	0.0614477	0.0211674	0.0175466	0.012288	0.0131124
61	Prochlorococcus marinus str. MIT 9301	0.313399	0.0559901	0.0156528	0.0439612	0.0226905	0.0119558	0.00848114	0.014967	0.00296002	0.0282609	0.0192048	0.0439862	0.0157003	0.022068	0.0102572	0.0150705	0.0106622	0.0232855	0.00573246	0.015732	0.0102084	0.0125009	0.00538712	0.0106646	0.00218652	0.0148184	0.0103138	0.0232892	0.0101536	0.00453627	0.00263113	0.00296855	0.00234122	0.0360678	0.0112743	0.0284089	0.0148829	0.0195611	0.0117962	0.0225857	0.00467635	0.0361336	0.0234073	0.056925	0.0237234	0.0195069	0.0109046	0.0123091
62	Thermosipho melanesiensis BI429	0.313999	0.0604614	0.0179163	0.038449	0.0227622	0.016021	0.0102295	0.0135868	0.00467357	0.0329312	0.0165776	0.0389215	0.0163692	0.0195652	0.00769147	0.0136855	0.0103935	0.023795	0.00800109	0.0168632	0.00816191	0.013308	0.00627494	0.010912	0.00351758	0.0125786	0.00856917	0.0234603	0.00829766	0.00400838	0.00273595	0.00484848	0.00340219	0.0313611	0.0142515	0.0331395	0.0123468	0.0170261	0.0133774	0.0203734	0.00423133	0.0313475	0.0253311	0.062599	0.0240158	0.0164486	0.010737	0.0163003
63	Methanocaldococcus jannaschii DSM 2661	0.314263	0.053204	0.0191781	0.0393046	0.0224701	0.0147744	0.00764638	0.0138219	0.00254179	0.0356139	0.0175006	0.0394337	0.0184802	0.023601	0.0113287	0.0138555	0.0116477	0.0219067	0.00563794	0.0181403	0.00955092	0.0137342	0.00655507	0.0112657	0.00168592	0.0139942	0.0136477	0.0220887	0.00931488	0.00222707	0.001376	0.00248533	0.00174357	0.0382073	0.00949747	0.0355526	0.0141294	0.0165426	0.0139534	0.0227127	0.00224388	0.0383875	0.0201319	0.0520922	0.0221722	0.0168508	0.0100086	0.0143432
64	Mycoplasma gallisepticum R	0.3145	0.0481834	0.0252684	0.0381385	0.0235372	0.0151562	0.0110716	0.0173119	0.00665381	0.0250707	0.0251901	0.0377049	0.015091	0.0205044	0.012299	0.0172437	0.0064561	0.0246793	0.00837898	0.0144838	0.0102035	0.0108719	0.00410268	0.00645108	0.00271772	0.0165472	0.00596133	0.0232	0.0101162	0.00686958	0.00320246	0.00665381	0.00278095	0.0421207	0.0116507	0.0251861	0.0166425	0.0222978	0.00630757	0.0199654	0.00697094	0.0424348	0.0194034	0.0467984	0.0235824	0.0224684	0.00924608	0.0148281
65	Nanoarchaeum equitans Kin4-M	0.315595	0.0550047	0.0178494	0.0395856	0.0210823	0.0142437	0.0100146	0.0116402	0.00268698	0.0429225	0.0140787	0.0396977	0.0158224	0.0222802	0.0124856	0.0117095	0.0110942	0.020952	0.00388686	0.0159162	0.00618679	0.0139462	0.00959695	0.0108844	0.00327572	0.0216262	0.00877599	0.0209866	0.00607474	0.0058914	0.0035548	0.00285199	0.00318812	0.036919	0.0128951	0.0430834	0.0214612	0.00862728	0.0105035	0.022543	0.00605233	0.0365422	0.0208868	0.0548764	0.0208501	0.00851523	0.0100166	0.0144739
66	Candidatus Vesicomyosocius okutanii HA	0.315949	0.0480397	0.0196135	0.0428438	0.0189375	0.0168546	0.0119385	0.0164065	0.00644032	0.0330488	0.0177801	0.0428937	0.0179601	0.0151523	0.0109201	0.0159095	0.0090231	0.0249933	0.0104515	0.0174993	0.00919627	0.0129579	0.00387221	0.00888418	0.00204959	0.016612	0.00647456	0.0188768	0.00936356	0.00446997	0.00395635	0.00633955	0.00215134	0.0400018	0.0158332	0.0336065	0.0164104	0.0199618	0.00669664	0.0149537	0.00445138	0.0404391	0.0160426	0.0460019	0.0241568	0.019949	0.0124834	0.0162275
67	Rickettsia bellii OSU 85-389	0.316282	0.051017	0.0150048	0.0407115	0.022169	0.012286	0.0092238	0.0149315	0.00565671	0.0386964	0.0174849	0.0407311	0.0160349	0.0182926	0.0157706	0.0151814	0.00938534	0.0197151	0.00661291	0.0156895	0.00988895	0.00910084	0.00435781	0.00926762	0.00500203	0.0180127	0.00804392	0.0217027	0.00956912	0.0057365	0.00394381	0.00578817	0.00487188	0.0400267	0.0153135	0.0388965	0.0182305	0.0167563	0.00850567	0.0173292	0.00572015	0.0403354	0.017632	0.0503937	0.0198217	0.0167942	0.0137844	0.0123887
68	Mycoplasma genitalium G37	0.316891	0.0588009	0.0277515	0.0349765	0.0242037	0.0172184	0.0120639	0.0197491	0.00338232	0.0203646	0.0184476	0.0351075	0.0155497	0.0161841	0.0127828	0.0202301	0.00890573	0.0285342	0.0088316	0.0147653	0.0108296	0.0128018	0.00543032	0.00878333	0.00157048	0.0164737	0.00609058	0.0233814	0.0105383	0.0024945	0.00243761	0.00323061	0.00156876	0.038888	0.011514	0.0207128	0.0162496	0.0210869	0.00812825	0.0153083	0.00228246	0.0394741	0.0179373	0.0556737	0.0272068	0.0226694	0.011533	0.0165392
69	Campylobacter hominis ATCC BAA-381	0.317332	0.0758418	0.0151057	0.0414843	0.0210352	0.0128548	0.00645368	0.0116358	0.00760603	0.0307788	0.0169219	0.0414054	0.0146119	0.013584	0.0138102	0.0115797	0.0067593	0.0228485	0.00700297	0.014706	0.00770654	0.00781699	0.00226031	0.00666463	0.00792626	0.0101287	0.00651211	0.0209417	0.00794905	0.00968811	0.0102041	0.00758383	0.00822195	0.034254	0.0108726	0.0306199	0.0103397	0.0174443	0.00861289	0.0136261	0.00958176	0.034292	0.0203655	0.0759499	0.0228105	0.0175431	0.0139691	0.0129237
70	Acholeplasma laidlawii PG-8A	0.319278	0.0443149	0.0193354	0.0357357	0.0221791	0.0174857	0.0129052	0.0176153	0.00582835	0.0333055	0.0208665	0.0357911	0.0214711	0.0189019	0.00888448	0.0175699	0.00854246	0.0218592	0.0102138	0.0215666	0.00899804	0.0125405	0.00340884	0.00863732	0.00263862	0.0168351	0.00601406	0.0218525	0.00911294	0.004656	0.00283769	0.00597264	0.00268806	0.0368272	0.0174116	0.0331952	0.0168244	0.0210355	0.00748167	0.0186808	0.00481165	0.0367898	0.0184617	0.0439321	0.0218638	0.0213455	0.011644	0.0174597
71	Clostridium kluyveri DSM 555	0.320204	0.0489396	0.0136734	0.0382276	0.0212139	0.0152005	0.00885684	0.0154749	0.00281591	0.0424356	0.0168889	0.0384695	0.0179505	0.019158	0.0105998	0.0151717	0.0122988	0.017406	0.00797	0.0188878	0.0121941	0.0126731	0.00655372	0.0131168	0.00348079	0.0150673	0.00959437	0.0223333	0.0125054	0.00250617	0.002289	0.00299878	0.00333248	0.0349517	0.0156199	0.0425216	0.0149825	0.0170064	0.0142733	0.0201777	0.00264969	0.0350579	0.0221822	0.0505103	0.0172579	0.016024	0.0118269	0.0153798
72	Sulfurihydrogenibium sp. YO3AOP1	0.320274	0.0582879	0.0171988	0.0333494	0.0274281	0.0152972	0.00923771	0.0138237	0.0043477	0.0309469	0.01834	0.0331324	0.0162279	0.0248754	0.0129033	0.0136795	0.00959617	0.0214606	0.00590391	0.016465	0.0106416	0.0116952	0.00392506	0.0101037	0.00435477	0.0139667	0.0099791	0.028095	0.010783	0.003392	0.00238789	0.00435586	0.00432703	0.0343927	0.0131345	0.0308549	0.0136404	0.0164792	0.0118715	0.025997	0.00346979	0.033876	0.0228949	0.0588787	0.0213534	0.0164313	0.0110311	0.015542
73	Staphylococcus epidermidis ATCC 12228	0.320952	0.0436186	0.0182881	0.0401016	0.0191487	0.0174098	0.0100289	0.0155901	0.0079855	0.0329383	0.0192724	0.0407065	0.0203639	0.0162711	0.0101333	0.0152344	0.00820157	0.0217095	0.0097224	0.0211297	0.00903341	0.0109416	0.00372267	0.00878973	0.00288563	0.0146878	0.00767381	0.020742	0.00919905	0.00690839	0.00411399	0.00811914	0.00284442	0.036094	0.0156565	0.0331236	0.0143445	0.0223733	0.00837201	0.0175775	0.00715126	0.0361316	0.0210093	0.0467271	0.0230502	0.0223276	0.0111476	0.0182341
74	Francisella tularensis subsp. holarctica FTNF002-00	0.321615	0.0456013	0.0166042	0.0344374	0.0214363	0.0150092	0.0100803	0.0169754	0.00359351	0.0382097	0.0198439	0.0353068	0.017444	0.0197915	0.0169215	0.0180596	0.00854986	0.0224828	0.00766615	0.0173282	0.0111343	0.0117869	0.00306889	0.00809664	0.00216774	0.0201184	0.00916543	0.021046	0.0107636	0.00463957	0.00360567	0.00354538	0.00224389	0.0348753	0.0155756	0.0386729	0.0208238	0.01904	0.00689192	0.0194885	0.00455389	0.035456	0.0151192	0.0472826	0.0232936	0.0195414	0.0126394	0.0154767
75	Finegoldia magna ATCC 29328	0.323128	0.0513002	0.0171114	0.0407738	0.0210038	0.018318	0.00748285	0.0138709	0.00612658	0.0286864	0.0211101	0.0414085	0.0169957	0.0196665	0.0096007	0.0137107	0.00771149	0.0263788	0.0082817	0.0176504	0.00988442	0.0123533	0.00342294	0.00810313	0.00320821	0.0127177	0.008092	0.0222733	0.00987051	0.00824944	0.00370054	0.00639305	0.0030263	0.0282936	0.0134175	0.0290074	0.0122298	0.0208069	0.0121419	0.0213471	0.00839964	0.0283025	0.0262698	0.0537635	0.0264211	0.0202606	0.0107011	0.018773
76	Rickettsia akari str. Hartford	0.323347	0.0481512	0.0153234	0.0402718	0.0210843	0.0130302	0.00952188	0.0149457	0.00717106	0.0384571	0.017147	0.0400752	0.0163111	0.017658	0.0147052	0.0152633	0.00901337	0.0195384	0.00687781	0.0158611	0.00902068	0.00772424	0.00354004	0.00898007	0.00717106	0.0175678	0.00822868	0.0209575	0.00895488	0.00679739	0.00463178	0.00727828	0.00716293	0.0391768	0.0165532	0.038189	0.0179918	0.0164777	0.00863402	0.0169984	0.0068177	0.0389396	0.0176133	0.0483738	0.0201599	0.0170309	0.01423	0.0132374
77	Rickettsia conorii str. Malish 7	0.324388	0.0484916	0.0152993	0.0400038	0.0215203	0.0122396	0.00977494	0.0147128	0.00726224	0.0384637	0.0167353	0.0401031	0.015371	0.0173895	0.0148224	0.0151298	0.00948725	0.0192716	0.0064047	0.015248	0.00860292	0.00719918	0.00394166	0.00949198	0.00800627	0.0177442	0.00841455	0.0212161	0.00860686	0.00703051	0.00468491	0.00747583	0.00782736	0.0396625	0.0164027	0.0383234	0.0180988	0.0160283	0.00881179	0.0169844	0.00708805	0.0396239	0.0178529	0.0497425	0.0197548	0.016275	0.0141123	0.0125722
78	Rickettsia rickettsii str. Iowa	0.324468	0.0485572	0.0153883	0.0400765	0.0215869	0.0123887	0.00980779	0.014718	0.0071457	0.0384277	0.0166373	0.0400654	0.0155057	0.017444	0.014867	0.0152093	0.00948292	0.0194185	0.00648333	0.015266	0.00871804	0.00727581	0.00400733	0.00954916	0.00779782	0.0177578	0.00836162	0.0210925	0.00875195	0.0069052	0.00464368	0.00732391	0.00768112	0.0397153	0.0163384	0.0382148	0.0180496	0.0160191	0.00873775	0.0168628	0.0069738	0.0394433	0.0176584	0.0493142	0.019901	0.0164157	0.0141692	0.0128287
79	Rickettsia felis URRWXCal2	0.324504	0.0507532	0.0154456	0.0408633	0.0218921	0.0118594	0.00958558	0.0144289	0.00763291	0.0385093	0.0164704	0.0400115	0.0153473	0.0179416	0.0151392	0.0147393	0.00980576	0.0192156	0.00610108	0.0145433	0.00867792	0.00724844	0.00390129	0.00936001	0.00803152	0.0177558	0.00864897	0.021072	0.00840455	0.0074235	0.00463388	0.007474	0.00812916	0.0401516	0.0160678	0.0378548	0.0179686	0.0158961	0.00898968	0.0170515	0.00717639	0.0390722	0.0181706	0.0485864	0.0190446	0.016162	0.0136081	0.0118695
80	Francisella novicida U112	0.32475	0.0463328	0.0174861	0.0347099	0.0211038	0.0155877	0.0106543	0.0176055	0.00374078	0.0378256	0.0203934	0.0342534	0.0169976	0.0192997	0.0169929	0.0173725	0.00830877	0.0233865	0.00808469	0.0174798	0.0112108	0.0121349	0.00346329	0.00858363	0.00228216	0.0207133	0.00968832	0.021373	0.0111527	0.00483814	0.00391145	0.00368057	0.00222824	0.0350041	0.0160029	0.0374387	0.0202494	0.0195206	0.00707161	0.0198054	0.00475804	0.0345193	0.0152511	0.0456532	0.0226782	0.0191164	0.0130249	0.0149338
81	Flavobacterium psychrophilum JIP02/86	0.325394	0.0594112	0.0195647	0.0408339	0.0182642	0.0165553	0.0102715	0.0133369	0.0068697	0.027708	0.0154054	0.0412224	0.0149595	0.0158166	0.0107132	0.012847	0.00833581	0.0237359	0.00738473	0.0155175	0.00896265	0.0124019	0.0046279	0.00928166	0.00493573	0.0148841	0.0066901	0.0198771	0.00981765	0.00961465	0.00486655	0.00719185	0.00479142	0.0332957	0.0144707	0.0280469	0.0143449	0.0138572	0.00977118	0.0175403	0.00992911	0.0331231	0.0231566	0.0630093	0.0248949	0.014063	0.013129	0.0176297
82	Rickettsia massiliae MTU5	0.325434	0.0492256	0.0152811	0.0399126	0.021862	0.012261	0.00978031	0.0147616	0.00717247	0.0383504	0.0166758	0.0397186	0.0156367	0.0179639	0.0151187	0.0150871	0.00962012	0.0193541	0.00639578	0.0150518	0.00874717	0.00723199	0.00391286	0.00944376	0.00792051	0.017775	0.00853848	0.0209942	0.00862739	0.00701228	0.00467706	0.00737675	0.00780734	0.0394372	0.0163172	0.03808	0.0183372	0.0159358	0.00879493	0.0167632	0.00702477	0.0393189	0.0174598	0.048601	0.0195246	0.016509	0.0139276	0.0124234
83	Francisella philomiragia subsp. philomiragia ATCC 25017	0.325733	0.0445797	0.0166587	0.0338014	0.0220054	0.0156048	0.00969853	0.0178397	0.00350576	0.0379558	0.0202935	0.0335956	0.0182938	0.0217658	0.0162589	0.0175508	0.00877809	0.022656	0.00760054	0.0176569	0.0113243	0.011427	0.00328922	0.00855715	0.0020491	0.0205937	0.0102313	0.0214432	0.0113287	0.00463785	0.00314551	0.00347985	0.00206523	0.0331996	0.0162066	0.0378365	0.0205091	0.0196327	0.00737373	0.0208762	0.00460266	0.0330198	0.01586	0.0437927	0.0228349	0.0201508	0.0125796	0.0156176
84	Staphylococcus aureus RF122	0.327787	0.0440571	0.0190124	0.0403496	0.0191108	0.0188651	0.0100407	0.0145978	0.00869853	0.031515	0.0188749	0.0406953	0.0218039	0.0153271	0.0105775	0.0145107	0.00762398	0.0233897	0.00975449	0.0216647	0.00955358	0.0111981	0.00327289	0.00772316	0.00334472	0.0134059	0.00586721	0.0191112	0.00973371	0.008067	0.00524406	0.0088597	0.00330498	0.0351963	0.0157067	0.0318414	0.0134423	0.0214572	0.00736947	0.0151397	0.00814612	0.035569	0.0197227	0.0437862	0.0238725	0.0218936	0.0130051	0.0190685
85	Staphylococcus haemolyticus JCSC1435	0.327926	0.0429506	0.0188978	0.0403469	0.0205682	0.0175917	0.0102063	0.0153258	0.00899846	0.0311913	0.0186338	0.0402653	0.0210472	0.0171764	0.010686	0.0157023	0.00841262	0.0225969	0.00972769	0.0206606	0.00940516	0.0110741	0.00319253	0.00808264	0.00309868	0.0147791	0.00688339	0.0197072	0.00915339	0.00775191	0.0046942	0.00892658	0.00317503	0.0363622	0.0157243	0.031059	0.0148681	0.022198	0.00753255	0.0166919	0.00750685	0.0361428	0.0207083	0.0413029	0.02188	0.0219381	0.011448	0.0173824
86	Lactobacillus salivarius UCC118	0.329412	0.0439475	0.0187022	0.0388367	0.0225887	0.016276	0.00982535	0.0167078	0.00668487	0.029383	0.0187334	0.0386972	0.0187838	0.0194876	0.0127168	0.0165879	0.009081	0.0227326	0.00830108	0.0183399	0.0111931	0.0127869	0.00381422	0.00898632	0.0026769	0.0168402	0.00686931	0.0220058	0.011285	0.00575937	0.00312898	0.00654257	0.00274422	0.0347428	0.0158781	0.0290831	0.0168906	0.0197213	0.0102424	0.0185916	0.00563075	0.034623	0.0220627	0.0429793	0.0223949	0.0199807	0.0117366	0.015918
87	Methanococcus maripaludis C5	0.330026	0.0573159	0.0182602	0.0409679	0.0199061	0.0145758	0.00891192	0.0143349	0.00699869	0.0272058	0.0177604	0.0413862	0.0169124	0.0163323	0.00787192	0.0145601	0.00885183	0.0222287	0.00741705	0.017392	0.0119292	0.0128962	0.00647195	0.00888103	0.00521462	0.00885745	0.0070088	0.0205811	0.0119679	0.00885801	0.0037557	0.00728902	0.0050119	0.0312816	0.0132921	0.0271586	0.00892877	0.0185179	0.0131949	0.0174639	0.00900626	0.0311215	0.0271317	0.0597368	0.0222596	0.018227	0.0127985	0.0151997
88	Baumannia cicadellinicola str. Hc (Homalodisca coagulata)	0.332348	0.0372635	0.0173391	0.0380913	0.0166498	0.014082	0.0116614	0.0182179	0.0091461	0.0388316	0.017683	0.0385008	0.0182004	0.0158206	0.0151706	0.0180809	0.00874825	0.0178448	0.00838247	0.018298	0.0113408	0.0120666	0.00344655	0.00866519	0.00383128	0.0231961	0.00690184	0.01673	0.0114589	0.00629997	0.00472753	0.00916359	0.00389831	0.0383769	0.0214721	0.0389409	0.0229177	0.0163846	0.00795548	0.0158949	0.00640198	0.0386144	0.0159153	0.0372125	0.0178608	0.0163263	0.0136667	0.013999
89	Staphylococcus saprophyticus subsp. saprophyticus ATCC 15305	0.332399	0.0435461	0.0182856	0.0395693	0.0193283	0.0183662	0.0106625	0.0140071	0.00900986	0.032241	0.0188466	0.0396841	0.021573	0.0160993	0.0106895	0.0143477	0.00826004	0.0228485	0.0103764	0.0214601	0.00996473	0.0118228	0.00343562	0.00785592	0.00349086	0.0136086	0.00599545	0.0189611	0.00979824	0.00756703	0.00553888	0.00892801	0.00355006	0.0343121	0.0159499	0.0321787	0.0138466	0.0214144	0.00738106	0.01586	0.00756067	0.0344424	0.0198428	0.0430148	0.0226908	0.021424	0.0128663	0.0182089
90	Lawsonia intracellularis PHE/MN1-00	0.332845	0.0434098	0.0184616	0.0324852	0.0230204	0.0187148	0.00938723	0.0171163	0.00527504	0.0370097	0.0160124	0.0324543	0.0188465	0.0203386	0.0130192	0.0170971	0.0119551	0.0216463	0.00847272	0.0183018	0.0118694	0.0125019	0.00503835	0.011739	0.00157654	0.0175787	0.0097968	0.022556	0.0119297	0.00356883	0.00187017	0.00545753	0.00159301	0.0321806	0.0168494	0.0372656	0.0176823	0.0169701	0.0116882	0.0199997	0.00365871	0.0322423	0.0198406	0.0419609	0.0214871	0.0170484	0.0120683	0.0185378
91	Campylobacter fetus subsp. fetus 82-40	0.333075	0.0614028	0.0162719	0.03066	0.02289	0.0110751	0.00725693	0.0161382	0.00795268	0.037542	0.0189353	0.02994	0.0158766	0.0202282	0.0182351	0.016216	0.00773618	0.0200026	0.00626686	0.014696	0.00786642	0.00885029	0.00286139	0.00730204	0.00659106	0.0194354	0.0110486	0.0217246	0.00759973	0.00769615	0.00814213	0.0073759	0.00707482	0.0335879	0.0136693	0.0370954	0.0199423	0.015942	0.00892809	0.0181623	0.00739901	0.0336195	0.0146633	0.0575582	0.0191998	0.0165092	0.0128388	0.0103878
92	Dictyoglomus thermophilum H-6-12	0.33741	0.0508917	0.013321	0.0322951	0.0300476	0.0118639	0.00965619	0.0145557	0.00256175	0.0340921	0.0175746	0.0317043	0.0156562	0.0295221	0.0105496	0.014769	0.0175726	0.0184863	0.00570667	0.0144251	0.00981843	0.0121317	0.00759597	0.0164598	0.00213471	0.0153506	0.0150047	0.0278257	0.00958782	0.00332043	0.00159746	0.0025143	0.00209032	0.0320788	0.0140991	0.033539	0.0160858	0.0150185	0.0154731	0.0263022	0.00307961	0.031613	0.0222114	0.0467386	0.0191323	0.0160506	0.00952557	0.0120475
93	Candidatus Ruthia magnifica str. Cm (Calyptogena magnifica)	0.340334	0.0472276	0.0187529	0.0393028	0.0191948	0.0170428	0.0118877	0.0153491	0.00736056	0.0272325	0.0173185	0.0400015	0.0187899	0.013988	0.0122073	0.0153543	0.00898274	0.0269965	0.0120841	0.0186426	0.0100768	0.0145566	0.00424714	0.00879063	0.00264649	0.0141741	0.00711417	0.0189562	0.00993899	0.00524732	0.0057556	0.00738382	0.00279294	0.0347645	0.0139354	0.0280957	0.0142335	0.0214226	0.00608728	0.0138088	0.00525077	0.0354804	0.015244	0.0467047	0.0267819	0.0213029	0.0146763	0.0166991
94	Flavobacterium johnsoniae UW101	0.341129	0.0584938	0.01986	0.0385225	0.019881	0.0163564	0.00924458	0.0132233	0.00747892	0.0248273	0.017784	0.0385053	0.0150858	0.0174393	0.0120227	0.0127657	0.00862344	0.0226132	0.00655779	0.0158363	0.0144271	0.0118817	0.00412359	0.00921768	0.00733819	0.0100417	0.0074366	0.0202569	0.0147694	0.0083346	0.00565569	0.00745563	0.00711004	0.0314548	0.0134431	0.0248495	0.0096274	0.0177958	0.0121428	0.0180196	0.0082106	0.0315145	0.0245408	0.0575498	0.0217974	0.0172856	0.0133975	0.0157963
95	Petrotoga mobilis SJ95	0.341232	0.054227	0.0187099	0.0334194	0.0243793	0.0146961	0.011135	0.0135955	0.00638013	0.0291019	0.0189344	0.0333646	0.0155037	0.0221903	0.00970156	0.0134083	0.0120454	0.0224872	0.00740799	0.0154553	0.00950935	0.0128096	0.00786385	0.0123408	0.00444793	0.0135554	0.0102445	0.0244493	0.00947985	0.00715909	0.00346017	0.00629993	0.00435713	0.028346	0.0137766	0.0292462	0.0133387	0.018272	0.0128617	0.0220244	0.0070918	0.0286668	0.0252592	0.0524275	0.0222318	0.0181678	0.00895071	0.0143523
96	Thermodesulfovibrio yellowstonii DSM 11347	0.341289	0.0518115	0.0163644	0.0334878	0.0263709	0.015776	0.008679	0.0137359	0.00239694	0.0284349	0.0165051	0.033651	0.0173974	0.0237439	0.012629	0.0138357	0.0142754	0.0227238	0.00677961	0.0178361	0.0150678	0.0117008	0.00567022	0.014441	0.00261153	0.0101542	0.0132264	0.0264562	0.014977	0.00273181	0.00235053	0.00243337	0.00256862	0.0287962	0.0108983	0.0284948	0.010014	0.0208543	0.0140323	0.0239919	0.00275077	0.0286934	0.0252385	0.0524952	0.0221853	0.0203298	0.0140483	0.0154257
97	Trichodesmium erythraeum IMS101	0.341434	0.0482731	0.0183381	0.0373808	0.0195671	0.0137504	0.0112454	0.0184563	0.00410975	0.0294263	0.0158831	0.0372995	0.0138035	0.0187645	0.0125832	0.0185631	0.0117589	0.0222705	0.00720996	0.0139241	0.0127207	0.0132465	0.00745925	0.0115204	0.0036873	0.0184181	0.0109036	0.0195031	0.0126667	0.00555812	0.00349389	0.00413297	0.00366692	0.0332533	0.0142846	0.0293229	0.0184023	0.0185155	0.0112144	0.018953	0.00555966	0.0330684	0.0197917	0.0483807	0.0224384	0.0184844	0.0105903	0.0137701
98	Nitrosopumilus maritimus SCM1	0.341675	0.0462663	0.0178367	0.0387143	0.018577	0.0194164	0.00885271	0.015417	0.00399268	0.0192012	0.0220664	0.0391081	0.0208928	0.0231976	0.007614	0.0156978	0.00913899	0.0294732	0.00890073	0.0219054	0.0139091	0.0148256	0.00389847	0.00924961	0.00198267	0.0133335	0.0100793	0.0194298	0.0136909	0.00358788	0.00188481	0.00412762	0.00188967	0.0211213	0.0134587	0.0195659	0.0132775	0.0250769	0.0127956	0.0239677	0.00373011	0.0213881	0.0256501	0.0490555	0.0299497	0.0239227	0.0152043	0.0199172
99	Wolbachia endosymbiont strain TRS of Brugia malayi	0.341791	0.0461085	0.0179579	0.0337677	0.0227232	0.0168922	0.0108084	0.0183051	0.00557827	0.0321845	0.0170033	0.0332872	0.0163311	0.0193929	0.0145054	0.0171663	0.0101325	0.0233232	0.0108186	0.0179153	0.0127759	0.0127685	0.00502924	0.0111825	0.00291088	0.01662	0.0103659	0.0235602	0.0122611	0.00479407	0.00422467	0.00536625	0.00280349	0.031492	0.016445	0.0315013	0.0161062	0.0192467	0.0102307	0.0196327	0.00479777	0.0314031	0.0203429	0.0445706	0.021328	0.0179264	0.0150146	0.0152516
100	Wolbachia pipientis (Wolbachia endosymbiont of Culex quinquefasciatus Pel)	0.341902	0.0458489	0.0163587	0.0336415	0.0231933	0.0152416	0.00944177	0.0176876	0.00514215	0.0304576	0.017442	0.0338277	0.0170629	0.0203568	0.0141144	0.0172262	0.0103234	0.0225228	0.00964346	0.0171506	0.0125103	0.0116793	0.00405813	0.0106398	0.00280751	0.0160949	0.0112503	0.0238658	0.0127882	0.00500926	0.00384497	0.00532225	0.00283719	0.0299557	0.0155141	0.0307369	0.0156524	0.0195912	0.0101109	0.0213079	0.00520488	0.0300488	0.0213261	0.0464345	0.0227076	0.0194293	0.0155694	0.0153833
101	Sulfurimonas denitrificans DSM 1251	0.34462	0.0527776	0.0178696	0.0267029	0.0239666	0.0157902	0.00764548	0.0178859	0.00423563	0.0307836	0.0186967	0.0264503	0.0192368	0.026156	0.0157625	0.0178982	0.00821054	0.0234706	0.00912035	0.0187508	0.00990933	0.0116917	0.00416977	0.00808926	0.00257363	0.0161717	0.0173563	0.0231836	0.00981622	0.00439552	0.00547203	0.00443685	0.00261178	0.0287859	0.0128318	0.0306324	0.0162071	0.0190029	0.00889142	0.0249959	0.0045981	0.0285175	0.0156907	0.050412	0.0232571	0.0195252	0.0145256	0.015554
102	Thermoanaerobacter pseudethanolicus ATCC 33223	0.345128	0.0526351	0.0138631	0.0331266	0.0256774	0.0159395	0.00946201	0.0141898	0.00414844	0.032485	0.0144878	0.0329636	0.0170068	0.0214676	0.0126146	0.0142571	0.0146046	0.0207274	0.00776743	0.0163436	0.0114592	0.0116687	0.00694976	0.0142487	0.00392371	0.0141441	0.0111938	0.0249042	0.0112734	0.0044921	0.00371167	0.00406464	0.00393683	0.030219	0.0147599	0.0323195	0.0141509	0.0158789	0.0129396	0.0204608	0.00444512	0.0300798	0.0209212	0.0515601	0.0209889	0.0165053	0.0127687	0.015917
103	Thermoanaerobacter sp. X514	0.345187	0.0544281	0.0137088	0.0335512	0.0265613	0.0157505	0.0088615	0.0139196	0.00440735	0.0326547	0.0131923	0.0329603	0.0183379	0.0231062	0.0125713	0.0146	0.0158697	0.0204171	0.00714455	0.0151388	0.011801	0.0106537	0.00599937	0.012892	0.00367605	0.0134109	0.0096803	0.0235779	0.0109463	0.00494331	0.00340583	0.00381197	0.00420062	0.0301214	0.0143371	0.0319173	0.0149919	0.0149805	0.0114717	0.0180669	0.00424253	0.0301612	0.0193508	0.0496342	0.0215578	0.0175077	0.0128049	0.0159365
104	Lactobacillus johnsonii NCC 533	0.346112	0.044642	0.0177726	0.0367998	0.0248987	0.0133393	0.00982398	0.0179407	0.00659214	0.0237906	0.0180601	0.0368008	0.0180988	0.0189298	0.0143576	0.0174288	0.00927095	0.0233184	0.00806002	0.0168939	0.0115142	0.0134989	0.00446084	0.0089287	0.00410855	0.0157652	0.0080831	0.0234955	0.0118379	0.00619569	0.00427114	0.006554	0.00414317	0.0341235	0.0143817	0.0239402	0.0154917	0.0197428	0.0103298	0.0176933	0.00630007	0.0340542	0.0206797	0.0436418	0.0233048	0.020883	0.0132972	0.0133725
105	Lactobacillus acidophilus NCFM	0.347146	0.0429784	0.0175711	0.0370628	0.0238834	0.0138978	0.0107847	0.0167675	0.00746704	0.0245551	0.0189641	0.0375283	0.018931	0.0169922	0.0136585	0.0167038	0.00889213	0.0238458	0.0090376	0.0181043	0.0114684	0.0136851	0.00411174	0.00828418	0.00430185	0.0142755	0.00613375	0.0225938	0.0115472	0.00666998	0.00450701	0.00792151	0.00424015	0.0333659	0.0149712	0.0251711	0.014443	0.0208702	0.00895383	0.0157322	0.00685257	0.0337156	0.0201985	0.0427577	0.0245696	0.0216046	0.0141009	0.0141691
106	Candidatus Protochlamydia amoebophila UWE25	0.347173	0.0544373	0.0170253	0.0374746	0.0234893	0.0139923	0.00782119	0.0126939	0.00637988	0.0216292	0.0187615	0.0376195	0.0166327	0.0194834	0.0143966	0.0127693	0.0110579	0.0239879	0.00711338	0.0165776	0.0100846	0.0116498	0.00635793	0.0110132	0.00406508	0.0131379	0.0107983	0.0235369	0.0101791	0.00875225	0.0054306	0.00634675	0.0041181	0.0309344	0.00946297	0.0217116	0.0132083	0.0195265	0.0120838	0.0195327	0.00874438	0.0309584	0.0231049	0.055281	0.0243673	0.0197758	0.0125034	0.0141891
107	Hydrogenobaculum sp. Y04AAS1	0.34847	0.0533788	0.0163487	0.0207629	0.028675	0.0152701	0.0123058	0.0122513	0.00659885	0.0380593	0.0175138	0.0212355	0.0157485	0.0236907	0.0167174	0.0124122	0.0119428	0.0207584	0.00829361	0.0154901	0.00842057	0.0142839	0.00641161	0.0115889	0.00407948	0.0171739	0.0103378	0.0291398	0.00865718	0.00391789	0.00402754	0.0066136	0.0039897	0.0279594	0.016123	0.0388486	0.0171509	0.0133195	0.00954272	0.0239305	0.00387621	0.0286301	0.0171149	0.0554198	0.0218177	0.0135747	0.0106277	0.015903
108	Prochlorococcus marinus str. NATL1A	0.349793	0.0456152	0.016596	0.0369394	0.0239836	0.0126989	0.00950915	0.0154811	0.00436953	0.023959	0.0196602	0.0371399	0.0162023	0.0224547	0.0132684	0.0154902	0.0118736	0.0248577	0.00703962	0.0161648	0.0116735	0.0138953	0.0059837	0.0117352	0.00288835	0.0151577	0.0120516	0.0237053	0.0118199	0.00636607	0.0036327	0.00440707	0.00291141	0.0297625	0.0107764	0.0240667	0.0152623	0.0207848	0.0124018	0.0222525	0.0063902	0.0298563	0.0223871	0.0456763	0.0251157	0.0209928	0.0123514	0.0128603
109	Fervidobacterium nodosum Rt17-B1	0.349893	0.0467018	0.0192741	0.0323981	0.0236965	0.0165305	0.0115365	0.0144253	0.0077909	0.0286089	0.0171652	0.0328845	0.0153976	0.0195419	0.0107181	0.014337	0.0096165	0.0243101	0.0091973	0.0160436	0.00940511	0.0136012	0.00527979	0.0102707	0.00498425	0.0112897	0.0104108	0.0253589	0.00994232	0.00860775	0.00535573	0.00805874	0.00482878	0.0265483	0.0152755	0.0289444	0.0111425	0.0184228	0.0119773	0.0213834	0.00890124	0.0269285	0.0263497	0.0499928	0.0245292	0.017958	0.0107212	0.0172119
110	Candidatus Amoebophilus asiaticus 5a2	0.35045	0.0408281	0.0157597	0.0298313	0.0251592	0.0162755	0.0103749	0.016007	0.00488547	0.0348669	0.0149626	0.0304474	0.0171156	0.0200651	0.01919	0.0159911	0.0135075	0.019925	0.0076965	0.016691	0.0122943	0.0120375	0.00566769	0.0133217	0.00284446	0.0214783	0.00925405	0.0248269	0.0120868	0.00434258	0.00398278	0.00476023	0.00288426	0.0331656	0.0186153	0.0354284	0.0215664	0.0135961	0.00968443	0.0192887	0.00418337	0.0339987	0.0171358	0.0405957	0.0200211	0.0138259	0.0145593	0.0161513
111	Prochlorococcus marinus str. NATL2A	0.35123	0.0456954	0.0166499	0.0368278	0.0240051	0.0127717	0.00954583	0.0154995	0.00439199	0.0236101	0.0197406	0.0369461	0.0163015	0.0224505	0.0133474	0.0154669	0.0118753	0.0250974	0.0070655	0.0162391	0.0117684	0.0140322	0.00606056	0.0118259	0.00296327	0.0150746	0.0120701	0.0237159	0.0119182	0.00635358	0.0037734	0.00438385	0.00291823	0.0295019	0.010802	0.0236492	0.0151929	0.0208319	0.0124852	0.0221721	0.00638559	0.0296696	0.0223045	0.045149	0.0251018	0.0210967	0.0124212	0.0127332
112	Wolbachia endosymbiont of Drosophila melanogaster	0.352348	0.0442205	0.0168523	0.0325009	0.022664	0.0154569	0.0100317	0.0167458	0.00607754	0.0298371	0.0169619	0.032713	0.0172246	0.0192998	0.0149024	0.0165612	0.0102462	0.022623	0.0102052	0.0174928	0.0129462	0.0125534	0.00499139	0.0105294	0.00367808	0.0152976	0.0105018	0.0230765	0.0128539	0.00536291	0.00504345	0.00616904	0.00360709	0.0291943	0.0148361	0.0298324	0.0152424	0.0192296	0.0104868	0.0195239	0.00535187	0.0293079	0.0206234	0.0457839	0.0228801	0.01878	0.0161495	0.0156588
113	Caldicellulosiruptor saccharolyticus DSM 8903	0.352541	0.0534887	0.0164204	0.0297393	0.0282792	0.0191925	0.00958026	0.0136755	0.00402589	0.028023	0.0140162	0.0301736	0.0181303	0.0247317	0.01329	0.0144929	0.0141502	0.0266208	0.00867664	0.0154925	0.013695	0.0115286	0.00523925	0.0107239	0.00276944	0.00989471	0.0102381	0.0242075	0.0122026	0.00467532	0.00316873	0.00363535	0.00296808	0.0247028	0.0126426	0.0277994	0.0108849	0.0186969	0.00928231	0.0189989	0.00393263	0.0246839	0.0193225	0.0491301	0.0278449	0.0217754	0.0143509	0.018535
114	Lactobacillus gasseri ATCC 33323	0.352596	0.0440281	0.0181798	0.0359398	0.0256778	0.0133216	0.00988513	0.0177828	0.00741411	0.0224319	0.0179295	0.035735	0.0179491	0.0185065	0.0151772	0.0172227	0.0091973	0.0243449	0.00825661	0.0163454	0.0123361	0.01366	0.00427479	0.00873699	0.00408423	0.0151729	0.00748274	0.0239812	0.0123963	0.0069026	0.00520387	0.00713275	0.00419614	0.0334018	0.014001	0.022643	0.0146746	0.020219	0.00974102	0.0171372	0.00675901	0.0333823	0.0207326	0.0421134	0.0237336	0.0211322	0.0140982	0.0129389
115	Clostridium phytofermentans ISDg	0.353485	0.0393183	0.016234	0.0338166	0.022912	0.0158213	0.010873	0.0145608	0.0069484	0.0314882	0.0194684	0.0338861	0.0197931	0.0205207	0.0117378	0.0150349	0.0114407	0.0200132	0.00852217	0.0191986	0.011752	0.0129466	0.00476298	0.0109388	0.00510047	0.0135898	0.00972235	0.0224247	0.0116183	0.00767742	0.00446881	0.00671859	0.00528922	0.0299557	0.0168444	0.0316363	0.0138143	0.0175219	0.0129076	0.0200083	0.00761017	0.0302511	0.0222925	0.0390026	0.0203299	0.0179231	0.0131608	0.0159345
116	Bacillus anthracis str. 'Ames Ancestor'	0.353772	0.0438645	0.0183088	0.03465	0.0215399	0.0174264	0.00936026	0.0142768	0.0103544	0.0289397	0.0169405	0.034631	0.0193394	0.0175697	0.0121588	0.0140542	0.00900215	0.0208763	0.00941421	0.0196938	0.0100551	0.0118005	0.00540936	0.00921334	0.00566226	0.012479	0.00903046	0.0219087	0.0102066	0.00959078	0.00674769	0.0103168	0.00551152	0.0292948	0.0174189	0.0286947	0.0123057	0.0177315	0.0119763	0.0179111	0.00955156	0.0289914	0.0248186	0.0445803	0.0208981	0.0174547	0.013117	0.0175867
117	Bacillus thuringiensis serovar konkukian str. 97-27	0.354053	0.0439916	0.0182195	0.0346061	0.021532	0.017394	0.00939366	0.0142204	0.0102948	0.0290638	0.016866	0.034617	0.0192681	0.0175515	0.0121285	0.014061	0.00913133	0.020792	0.00936349	0.0195898	0.0100514	0.0116882	0.00543332	0.00926307	0.00574796	0.0124901	0.00906088	0.021815	0.010223	0.00959585	0.0067486	0.0103674	0.00557499	0.0292832	0.0174245	0.0288202	0.0123455	0.0176754	0.0119536	0.0178673	0.009618	0.0289552	0.0247852	0.044559	0.0207976	0.0174195	0.0131045	0.0175247
118	Bacillus weihenstephanensis KBAB4	0.355616	0.0435451	0.0180589	0.0346543	0.0215839	0.0171791	0.0094473	0.0142926	0.0100166	0.0286987	0.0170919	0.0344938	0.0190244	0.0174178	0.0122525	0.0141066	0.00929035	0.0206822	0.00954553	0.0194669	0.0100808	0.0118265	0.00580093	0.00950525	0.0058395	0.0125905	0.00927895	0.0219629	0.0102543	0.00956815	0.00680306	0.0100951	0.00566545	0.029314	0.0170152	0.028466	0.0123425	0.0178453	0.0121976	0.0179664	0.00966524	0.0289121	0.0248684	0.0443773	0.0208411	0.0174581	0.0130102	0.0174459
119	Bacillus cereus ATCC 10987	0.355762	0.0440223	0.0181925	0.0344285	0.0218441	0.0173899	0.00934253	0.0140333	0.0104156	0.0286351	0.0167372	0.0343555	0.0195768	0.0178516	0.0122306	0.0141432	0.00930941	0.0208069	0.00938961	0.0193927	0.0102269	0.0116738	0.00551616	0.00922462	0.00574452	0.0123458	0.00897042	0.0216391	0.0101143	0.00971272	0.00677969	0.0103499	0.00567561	0.028959	0.017214	0.0285404	0.0122905	0.0176024	0.0118579	0.017568	0.00963711	0.0287657	0.0245082	0.0439823	0.0208019	0.0175995	0.0130983	0.0174255
120	Streptococcus agalactiae 2603V/R	0.356466	0.0437478	0.0190166	0.0327432	0.0223519	0.0155939	0.0111907	0.0158675	0.00791198	0.026581	0.0190523	0.0320715	0.0171326	0.018763	0.0141483	0.0156272	0.010894	0.0240813	0.00897759	0.0174219	0.0118555	0.0133965	0.00513872	0.0109922	0.00370602	0.0157147	0.00988628	0.0221574	0.0122971	0.00705422	0.00453786	0.00797725	0.00360742	0.0298009	0.0133016	0.025901	0.0155129	0.021464	0.0110403	0.0190083	0.00704867	0.02882	0.0202688	0.0426429	0.0238387	0.0214386	0.0118129	0.0156374
121	Oceanobacillus iheyensis HTE831	0.356813	0.0388486	0.0172317	0.0356488	0.0207419	0.0161635	0.0105525	0.0140979	0.00819192	0.0290875	0.0201957	0.0357375	0.0196734	0.0187681	0.011719	0.0140809	0.0103032	0.0212906	0.00885133	0.0200381	0.0109199	0.0137057	0.00550168	0.0101445	0.00537745	0.0140203	0.0092678	0.0207838	0.0110331	0.00926697	0.00484227	0.0082079	0.00532154	0.0286256	0.0159109	0.0289355	0.0139186	0.018456	0.0136616	0.0190664	0.00931986	0.0284443	0.0239665	0.0393934	0.0214669	0.0184059	0.0127973	0.0162403
122	Lactococcus lactis subsp. cremoris MG1363	0.357456	0.0493711	0.0177926	0.0357698	0.0229806	0.0140574	0.00997044	0.0151794	0.00748059	0.0221619	0.0173901	0.0358291	0.0164279	0.0174348	0.0135909	0.0155325	0.00916157	0.026356	0.00844048	0.0169897	0.012499	0.0145287	0.00582808	0.00930113	0.00481285	0.0107291	0.00925171	0.023289	0.01231	0.00791586	0.00523033	0.0073952	0.00478557	0.0268542	0.0105425	0.021725	0.0108659	0.0237903	0.011736	0.0176191	0.00777631	0.0265648	0.0241595	0.0507951	0.0264098	0.0234574	0.0118855	0.0144876
123	Helicobacter hepaticus ATCC 51449	0.359313	0.0490121	0.0121713	0.0341668	0.0254965	0.0162494	0.00802325	0.0132668	0.005865	0.0305345	0.0181358	0.0336193	0.0177773	0.0184393	0.0164561	0.0121602	0.0105633	0.027488	0.0145458	0.0179252	0.00708947	0.0119812	0.00690772	0.0109558	0.00289582	0.0130278	0.0135109	0.0262208	0.00726567	0.00515522	0.00891645	0.00560544	0.00289526	0.0278616	0.0121958	0.0303916	0.0127244	0.0183081	0.0098619	0.0190946	0.00521859	0.0280261	0.0164389	0.047094	0.0264759	0.0177629	0.0204658	0.0151689
124	Alkaliphilus oremlandii OhILAs	0.362573	0.0423046	0.0136972	0.0338598	0.0222346	0.0140631	0.0105604	0.0123359	0.00588976	0.0313306	0.0203515	0.0338467	0.0195165	0.0213433	0.013021	0.0125632	0.0137507	0.0190533	0.00797104	0.0190424	0.0122572	0.0145254	0.00678361	0.0129301	0.00493348	0.0149791	0.0102386	0.0212754	0.0120616	0.00796015	0.00404187	0.00578827	0.00504777	0.0270464	0.0145001	0.0314568	0.0153962	0.0169352	0.0144409	0.0203931	0.00778983	0.0271821	0.0224885	0.0407951	0.0192351	0.0172726	0.0126964	0.0141656
125	Natranaerobius thermophilus JW/NM-WN-LF	0.363223	0.0426652	0.0172125	0.0329304	0.0220059	0.0149528	0.0116024	0.0164214	0.00451137	0.0270726	0.0182991	0.0331016	0.0163974	0.0198253	0.0124142	0.0165595	0.0132883	0.0204068	0.00866419	0.0163207	0.0135954	0.0143984	0.00872579	0.0131999	0.00544801	0.0158263	0.0103435	0.0213533	0.0135821	0.00601284	0.00310909	0.00456476	0.00542053	0.029259	0.0138901	0.0269763	0.0159931	0.019577	0.0137815	0.0191685	0.00602674	0.0292568	0.0221487	0.0417058	0.020459	0.0197362	0.0100017	0.0152046
126	Listeria welshimeri serovar 6b str. SLCC5334	0.36352	0.0482096	0.019035	0.0345034	0.0215672	0.0159545	0.0101076	0.0149926	0.00902552	0.0237832	0.0170721	0.0341416	0.0178378	0.0165881	0.0136159	0.0151969	0.00788165	0.0229623	0.00999492	0.0178336	0.0113964	0.014725	0.00503068	0.00785998	0.00631065	0.0127894	0.00755864	0.0213473	0.0111811	0.00982684	0.0082601	0.008861	0.00626055	0.0280055	0.0137328	0.0233401	0.012767	0.0177366	0.0121341	0.0165376	0.00969749	0.027579	0.0241815	0.0472668	0.0226294	0.0177152	0.0135481	0.015715
127	Prochlorococcus marinus subsp. marinus str. CCMP1375	0.364421	0.0402854	0.0162934	0.0347768	0.0253906	0.0132141	0.00956438	0.0153145	0.00446867	0.0231252	0.018576	0.0343965	0.0167188	0.0226677	0.0151404	0.015519	0.0132769	0.0255522	0.00728636	0.0166686	0.012719	0.0142078	0.00645487	0.0131633	0.00269377	0.0163442	0.0120257	0.0250057	0.0125585	0.00619104	0.00397869	0.00435674	0.00273831	0.0280587	0.0112148	0.0228196	0.0162637	0.0198615	0.0125842	0.0223148	0.00606083	0.0278028	0.0225147	0.0399725	0.0253712	0.0197992	0.0149491	0.0130896
128	Gramella forsetii KT0803	0.366108	0.0449329	0.0157245	0.0344597	0.0214618	0.0114965	0.0118988	0.0132496	0.00602112	0.0263188	0.0201079	0.0348256	0.0161499	0.0200542	0.0120657	0.0131558	0.0121931	0.0182276	0.0077147	0.016762	0.014235	0.0144674	0.00709023	0.0125301	0.00768468	0.0124327	0.00971313	0.0224775	0.0143263	0.00732191	0.00526476	0.00614538	0.00778762	0.0275535	0.0132759	0.0264896	0.0124669	0.0193257	0.0150716	0.0209898	0.00757517	0.0278247	0.0270588	0.0470166	0.0185117	0.018909	0.0116273	0.0118403
129	Alkaliphilus metalliredigens QYMF	0.36822	0.0396757	0.0146504	0.0327897	0.0219636	0.015857	0.0112698	0.0139164	0.0049126	0.027967	0.0193429	0.0327508	0.0206331	0.0196713	0.0121859	0.0141726	0.0143984	0.0209085	0.00958117	0.0202768	0.0120934	0.0149459	0.00891336	0.0141528	0.00419165	0.0152062	0.0106924	0.0215928	0.0119069	0.00605956	0.00340253	0.00490347	0.00419023	0.0265547	0.0138489	0.0277751	0.0155008	0.0199831	0.0142599	0.0191865	0.0060338	0.0265719	0.0215275	0.0397863	0.0211747	0.0203152	0.0120625	0.0160487
130	Streptococcus mutans UA159	0.36825	0.0446714	0.0179687	0.0317408	0.0233623	0.0149174	0.0107331	0.0139651	0.0071859	0.023347	0.0188535	0.0317811	0.0169509	0.0185399	0.0158007	0.013713	0.011094	0.0248331	0.00844444	0.017432	0.0144156	0.014036	0.00530991	0.0114116	0.00480619	0.0127932	0.00936915	0.0240443	0.0144452	0.00651281	0.00559155	0.00709136	0.00483968	0.0275121	0.0103963	0.0233495	0.0125007	0.0226188	0.0112752	0.0194335	0.00647046	0.0271355	0.0216995	0.0453361	0.0247523	0.0220018	0.0135938	0.0151473
131	Vibrio fischeri ES114, chromosome II	0.370228	0.0389902	0.0207602	0.0330737	0.0203896	0.0161659	0.012772	0.0148707	0.00974192	0.0248427	0.019223	0.0324843	0.0197312	0.0166605	0.0150173	0.0146121	0.00869031	0.0240887	0.0114204	0.0197342	0.0120797	0.0147377	0.00508219	0.00879103	0.0050897	0.0126668	0.00948484	0.0199642	0.0119271	0.00913305	0.00711927	0.00973967	0.00494989	0.0305811	0.0141882	0.0243871	0.0127051	0.0215848	0.00807241	0.0159629	0.0090669	0.0299226	0.0188517	0.0370388	0.0233941	0.021908	0.014537	0.0158457
132	Lactobacillus helveticus DPC 4571	0.37077	0.040034	0.0173663	0.033707	0.0250354	0.0130619	0.0105438	0.0156939	0.00830349	0.0210459	0.0191381	0.0337772	0.0189401	0.0176705	0.0155853	0.0156127	0.00992248	0.0248956	0.00892581	0.0175936	0.0127467	0.0140062	0.00426444	0.00897243	0.00545958	0.0137467	0.00691758	0.0234395	0.0127741	0.00790656	0.00635869	0.00869755	0.00536923	0.0296536	0.0126621	0.0215553	0.0137809	0.0213409	0.00900318	0.0162735	0.00798441	0.0296737	0.0201304	0.0397024	0.0254588	0.0223626	0.0159126	0.0133368
133	Haemophilus somnus 129PT	0.371974	0.0449963	0.0193141	0.0356732	0.0190233	0.0161598	0.0122628	0.0130876	0.00972755	0.0235648	0.017534	0.0356552	0.0170085	0.0141465	0.0129048	0.0130004	0.00954924	0.0258918	0.0109284	0.0168521	0.0106883	0.0125143	0.00606764	0.00969119	0.00886985	0.0115216	0.008441	0.01923	0.0107177	0.00886786	0.00718085	0.00988046	0.00874583	0.0286148	0.0137162	0.0237461	0.0115714	0.0192165	0.0104044	0.0139632	0.00899836	0.0288773	0.0194511	0.0450755	0.0259944	0.0192598	0.0166145	0.0162664
134	Lysinibacillus sphaericus C3-41	0.372893	0.0413094	0.0163506	0.0335151	0.0203672	0.0174755	0.00983788	0.012799	0.00914841	0.0255327	0.0166907	0.0338601	0.0214179	0.0161541	0.0153545	0.0133893	0.012472	0.0218799	0.00980016	0.0200329	0.012238	0.0133747	0.00592566	0.010909	0.00478984	0.014057	0.00897901	0.0190725	0.0116151	0.00922471	0.00573966	0.00907513	0.00506722	0.0266868	0.0151351	0.026232	0.0145978	0.0184578	0.0113696	0.0149098	0.00896565	0.0273802	0.0200741	0.0401177	0.0218543	0.0195637	0.0142684	0.0173552
135	Pediococcus pentosaceus ATCC 25745	0.373578	0.0398813	0.0200946	0.0351492	0.0198975	0.013358	0.012254	0.0156097	0.0105916	0.0208919	0.0196121	0.0349762	0.0179444	0.0142246	0.0138049	0.0156501	0.00899755	0.0234295	0.00918638	0.0180955	0.0110119	0.015965	0.00640531	0.00905104	0.00679332	0.0138977	0.00761302	0.0202932	0.0108765	0.0104399	0.00626396	0.0102642	0.00713223	0.0302676	0.0140423	0.0203669	0.0142001	0.0204111	0.0121967	0.0142967	0.0103302	0.0301541	0.0218076	0.0403894	0.0234165	0.0203385	0.0119396	0.0135474
136	Listeria innocua Clip11262	0.37439	0.046474	0.0193524	0.0328357	0.0214034	0.0154881	0.0101846	0.0150876	0.0101039	0.0221752	0.0170915	0.0326331	0.0169012	0.0156748	0.0143733	0.0151594	0.00777695	0.0225504	0.00978478	0.017307	0.0114466	0.0142096	0.00536994	0.00794664	0.00764378	0.0128055	0.00789185	0.0216133	0.0113234	0.0112872	0.00989337	0.0100916	0.00752223	0.0273604	0.0139084	0.0217368	0.0126647	0.017572	0.0120805	0.0163599	0.0113094	0.0268377	0.0244344	0.0465547	0.0222306	0.0171685	0.0136962	0.0153364
137	Enterococcus faecalis V583	0.375274	0.0466813	0.0199753	0.0335264	0.0211828	0.0164364	0.0104222	0.0134937	0.0104356	0.0199799	0.0169998	0.0333434	0.0165315	0.0161288	0.0132851	0.0133538	0.00938058	0.02473	0.0099825	0.0172214	0.011916	0.0149228	0.00576937	0.00939115	0.0065537	0.0119868	0.0072389	0.0215135	0.0119725	0.00978611	0.00806238	0.0105745	0.00656986	0.026666	0.0118976	0.0194296	0.0121024	0.0193317	0.0113445	0.0166307	0.00996914	0.0259621	0.0242117	0.0475564	0.0249991	0.0189554	0.0131161	0.0166708
138	Thermoanaerobacter tengcongensis MB4	0.375709	0.048104	0.012729	0.0277399	0.0264549	0.015379	0.00976558	0.0140304	0.00468164	0.0265687	0.0143412	0.02794	0.0160293	0.0226236	0.0142799	0.014075	0.0168142	0.0196052	0.00898959	0.0159386	0.0136511	0.0128941	0.00955439	0.0168046	0.00449163	0.0133924	0.0141776	0.026565	0.0136653	0.00461545	0.00454034	0.00477571	0.0044024	0.0250356	0.0141271	0.0268293	0.0135894	0.0165774	0.0152046	0.0226459	0.00461062	0.0252896	0.0225377	0.0482813	0.0197271	0.0166142	0.0134559	0.0155783
139	Leuconostoc mesenteroides subsp. mesenteroides ATCC 8293	0.377103	0.0393579	0.0198877	0.0335264	0.0181839	0.0180804	0.0117146	0.0143495	0.0104582	0.0231143	0.0184007	0.0341229	0.0195369	0.0134709	0.0138025	0.0145776	0.00844978	0.026645	0.0115871	0.0191479	0.0130043	0.0151452	0.00510548	0.00804211	0.00577415	0.01206	0.00664346	0.0178964	0.0129033	0.00884225	0.00746715	0.0106432	0.00574962	0.0259219	0.0138167	0.0236868	0.0122449	0.0219844	0.00869115	0.0131579	0.0089384	0.0269658	0.0184316	0.0390439	0.0272788	0.0224466	0.0152527	0.0179656
140	Treponema denticola ATCC 35405	0.378738	0.0546187	0.0159707	0.0292881	0.024936	0.0133483	0.01028	0.010159	0.00760446	0.0284141	0.0165834	0.0292688	0.0149944	0.0166583	0.0140641	0.0100608	0.0138028	0.020102	0.0055237	0.0158399	0.00994794	0.00853334	0.00856324	0.0143356	0.0139565	0.00980479	0.0104143	0.0250637	0.0102582	0.0103693	0.00668964	0.00783624	0.0138017	0.0276467	0.0127677	0.0280142	0.00964828	0.0154055	0.0143345	0.017131	0.010606	0.0273762	0.0231116	0.0551016	0.019669	0.0149799	0.0139691	0.0132214
141	Cyanothece sp. ATCC 51142	0.379309	0.0405921	0.0209999	0.0331439	0.020543	0.0137642	0.0131446	0.0149125	0.00761413	0.0216755	0.0192068	0.0327252	0.0151459	0.0183487	0.0115903	0.0149689	0.0129195	0.0223562	0.00793722	0.0151186	0.0118287	0.0142188	0.0123817	0.0128849	0.00662345	0.0149212	0.0104574	0.0202796	0.0118463	0.00956605	0.00488836	0.00768143	0.00660089	0.0313382	0.0112473	0.0215066	0.0149121	0.0189954	0.0129807	0.0181731	0.00955337	0.0311165	0.0208114	0.0398311	0.0220068	0.018916	0.0101677	0.0136047
142	Listeria monocytogenes EGD-e	0.37981	0.0456494	0.0191352	0.0325723	0.0210886	0.0155916	0.0104441	0.014709	0.0103704	0.0217495	0.0173036	0.0323301	0.0171457	0.0156453	0.0142162	0.0147623	0.00776118	0.0227045	0.0102937	0.0174969	0.0113264	0.0148506	0.00557305	0.00801385	0.00803932	0.0124614	0.00785695	0.0213644	0.011158	0.0117068	0.0102726	0.0103494	0.00783657	0.0261213	0.0137469	0.0212971	0.0124071	0.0172377	0.0126224	0.0160413	0.0117133	0.0256187	0.0244076	0.0453397	0.0224783	0.0169888	0.0139707	0.0153906
143	Colwellia psychrerythraea 34H	0.380054	0.0375338	0.0204607	0.0303679	0.0208223	0.0152461	0.0134202	0.0168068	0.00922154	0.024592	0.01651	0.0303187	0.0180253	0.0135998	0.016617	0.0168368	0.00994867	0.0231448	0.0112017	0.0178434	0.0127479	0.0136288	0.00564377	0.00978359	0.00618274	0.0147911	0.00859082	0.0205513	0.0126817	0.00884876	0.00864777	0.00925244	0.00612617	0.0318392	0.0150174	0.0246869	0.0147832	0.020875	0.00643157	0.013406	0.00875013	0.031743	0.0164333	0.0374512	0.0231273	0.0209049	0.0152504	0.0152357
144	Prochlorococcus marinus str. MIT 9211	0.380073	0.0373436	0.0162301	0.0317615	0.0258543	0.0126575	0.0105704	0.0159263	0.00452289	0.0214534	0.0182426	0.0314471	0.0165824	0.0229727	0.0158192	0.0159648	0.0141933	0.025373	0.00765855	0.0163852	0.0135574	0.0155877	0.00739093	0.0139855	0.00314039	0.0164308	0.0129038	0.0252315	0.0133863	0.0068249	0.00428369	0.00447257	0.00316881	0.0262522	0.0111909	0.0213137	0.0163609	0.0194314	0.0129665	0.0223954	0.00670471	0.0259929	0.0218235	0.0363945	0.0249479	0.0194368	0.015233	0.0125586
145	Haemophilus influenzae 86-028NP	0.381567	0.0449457	0.0184603	0.0358257	0.0198873	0.0148008	0.011438	0.0122988	0.0113017	0.0210442	0.0180226	0.0358367	0.0165689	0.0140518	0.0133242	0.0122926	0.00884152	0.0255969	0.0125166	0.0165663	0.0111868	0.0146415	0.00611808	0.0088013	0.00702224	0.0105287	0.007087	0.0197635	0.0111659	0.0101886	0.0110217	0.0114751	0.00701806	0.0280012	0.0127089	0.0210348	0.0104566	0.0187345	0.00893606	0.0140805	0.0104049	0.0279735	0.0208238	0.0449315	0.0255206	0.0187089	0.0176193	0.0147883
146	Haemophilus ducreyi 35000HP	0.382205	0.0395826	0.0178775	0.0357991	0.018861	0.0141575	0.0115936	0.0118237	0.0111474	0.0228658	0.0171182	0.0366902	0.0176055	0.0128026	0.015426	0.0132217	0.00872772	0.0237305	0.0111057	0.0167532	0.010776	0.0127378	0.00512609	0.00799374	0.00861765	0.0129109	0.00594248	0.0182577	0.0101939	0.00950761	0.0107325	0.0113005	0.00944169	0.0312439	0.0130215	0.0234085	0.0134453	0.018326	0.00700254	0.0123211	0.00925275	0.0314864	0.0173819	0.0421412	0.0263279	0.0195132	0.017363	0.0159369
147	Bartonella henselae str. Houston-1	0.382303	0.0470071	0.0185863	0.0293286	0.0227788	0.0177515	0.0109195	0.0107988	0.00972167	0.0233526	0.0186308	0.0294203	0.0188126	0.0189426	0.0155895	0.0108708	0.0106243	0.0258849	0.0124119	0.0196329	0.012865	0.0146402	0.00759329	0.0105129	0.00533234	0.00917689	0.0107248	0.0215551	0.0117895	0.00811736	0.00860569	0.00883769	0.00543436	0.0235572	0.0106512	0.0228855	0.0093514	0.0206556	0.011515	0.0177997	0.00737217	0.0233609	0.0209731	0.046511	0.0241506	0.0199555	0.0164237	0.0160436
148	Aliivibrio salmonicida LFI1238, chromosome 2	0.382377	0.0359672	0.019374	0.032481	0.0195655	0.015538	0.0122582	0.0133829	0.0112917	0.0232681	0.0195539	0.0326301	0.0195622	0.0158853	0.0135951	0.0137485	0.00885814	0.0233219	0.0111856	0.0194055	0.0114102	0.0139109	0.00604827	0.00887969	0.00654145	0.0113655	0.00954776	0.0196766	0.0113903	0.0106866	0.00845862	0.0115147	0.00671302	0.0291249	0.0137659	0.0234628	0.0113937	0.0217363	0.00815443	0.0161572	0.0108557	0.0289715	0.01934	0.0372105	0.0239825	0.0219477	0.0140626	0.0160378
149	Bartonella bacilliformis KC583	0.382387	0.0438686	0.0167451	0.0305435	0.0211416	0.0158946	0.00971681	0.0100753	0.00923585	0.0228467	0.0186842	0.0316937	0.0200682	0.0177686	0.0151915	0.0107867	0.0114247	0.0235644	0.0106365	0.0184869	0.0132953	0.0127451	0.00643797	0.0103071	0.00483315	0.0101479	0.00958533	0.0205063	0.013368	0.00772515	0.00834175	0.0096829	0.0052366	0.0237097	0.0104767	0.0242301	0.0102538	0.0204135	0.0102538	0.0174074	0.00798604	0.0248834	0.0202668	0.0447827	0.0257214	0.0218281	0.0173624	0.0172793
150	Legionella pneumophila str. Corby	0.384785	0.0415415	0.0177675	0.0344854	0.0187769	0.0152052	0.0120183	0.0136299	0.00649188	0.0239029	0.019451	0.0336046	0.018894	0.0150685	0.0143969	0.0127324	0.0115525	0.0253705	0.00956446	0.0199317	0.014464	0.0171275	0.00868342	0.0125286	0.00605345	0.0107299	0.0112371	0.0194924	0.014646	0.0079173	0.00732147	0.00644546	0.00571178	0.0266022	0.0121872	0.0232201	0.0102679	0.021245	0.0128512	0.0157175	0.00798776	0.025977	0.019401	0.0403157	0.0239812	0.020294	0.0157309	0.0142599
151	Streptococcus pyogenes M1 GAS	0.385135	0.0416909	0.0183946	0.0274055	0.0238161	0.0157349	0.0124447	0.0145397	0.008478	0.020575	0.0183461	0.0274265	0.0176313	0.0187304	0.0164275	0.014699	0.0126212	0.0251042	0.0098794	0.0168772	0.0136377	0.0151805	0.00612867	0.0121251	0.00456695	0.0145403	0.00989073	0.0231149	0.0134919	0.00752143	0.00570976	0.0084089	0.00456965	0.0251727	0.0116813	0.0212109	0.0145025	0.021544	0.0105288	0.017816	0.0074723	0.0258227	0.018135	0.0402577	0.0251112	0.0222604	0.0132074	0.0155681
152	Thermotoga lettingae TMO	0.38697	0.044908	0.0180585	0.0278967	0.0214092	0.0170066	0.0112994	0.0126443	0.00630906	0.0239006	0.0203597	0.0275825	0.0173228	0.0226203	0.0129815	0.0123999	0.0116698	0.0236637	0.0101454	0.0172216	0.0166062	0.0146815	0.00704805	0.0114722	0.00610581	0.00857661	0.0128851	0.0213071	0.0163276	0.00936056	0.0055874	0.00619292	0.00601637	0.017519	0.0116778	0.0236201	0.00872085	0.0218831	0.0127666	0.0221534	0.009258	0.0176412	0.0255374	0.0434343	0.0232857	0.021849	0.0138123	0.0165332
153	Bartonella quintana str. Toulouse	0.387968	0.0455772	0.0186697	0.0292048	0.0217929	0.0173089	0.0111579	0.0106419	0.00990019	0.02213	0.01907	0.029366	0.0188512	0.0179634	0.0155218	0.0105136	0.0104371	0.025625	0.0122152	0.0194994	0.013148	0.0148718	0.0075826	0.0108019	0.00573232	0.00902374	0.0103005	0.0217164	0.0126686	0.00877586	0.00900287	0.00921408	0.00584994	0.0226454	0.0104326	0.0219504	0.00912112	0.020551	0.0117113	0.0174543	0.00822381	0.022737	0.0212384	0.0455348	0.0248086	0.0200704	0.0173	0.0162364
154	Cytophaga hutchinsonii ATCC 33406	0.388465	0.0407819	0.0191398	0.0312175	0.017795	0.0192368	0.0125629	0.0105307	0.0101064	0.0262753	0.0188597	0.0311895	0.0188504	0.0154547	0.013457	0.010701	0.01044	0.0210635	0.00948273	0.0189934	0.0178148	0.0122306	0.00566722	0.0103297	0.0117303	0.00828247	0.00587339	0.0175556	0.0174659	0.00739824	0.00836638	0.0101579	0.0116994	0.0250588	0.0178868	0.0260774	0.00845323	0.018058	0.0118181	0.0150399	0.00743861	0.0250849	0.0217269	0.0405568	0.0209974	0.0179409	0.0177449	0.0189294
155	Bartonella tribocorum CIP 105476	0.388561	0.0473376	0.0187735	0.0291643	0.0225844	0.0177426	0.0114854	0.00983597	0.0102052	0.0239097	0.0195039	0.0283418	0.0187216	0.0183272	0.0154899	0.00943277	0.0102266	0.0264541	0.0130062	0.0204783	0.0116977	0.0154739	0.0107619	0.0112525	0.00626217	0.00877643	0.0115309	0.0224126	0.0108233	0.00801814	0.0102208	0.00923308	0.00573641	0.0238314	0.009894	0.0228643	0.00874092	0.0213932	0.0120581	0.0182352	0.00744885	0.0230396	0.0207124	0.0454014	0.0235516	0.0193138	0.0159626	0.0150886
156	Lactobacillus reuteri F275	0.388726	0.0344496	0.0194397	0.0328208	0.0223558	0.0139262	0.0121533	0.0155145	0.00958533	0.0203889	0.0189196	0.0332819	0.0188196	0.0145448	0.0142442	0.015586	0.00997641	0.0245307	0.00936129	0.0178034	0.0120193	0.0150964	0.00719938	0.00973236	0.00801653	0.0119573	0.0078495	0.0219212	0.0120963	0.00978087	0.0073119	0.00935279	0.00832059	0.029044	0.0130925	0.021079	0.0119283	0.0201904	0.0118568	0.0141082	0.00970835	0.0299597	0.0200828	0.0340265	0.0248097	0.0212586	0.0145853	0.0137906
157	Proteus mirabilis HI4320	0.388997	0.0373474	0.0183581	0.0314034	0.0184481	0.0153059	0.013144	0.0135301	0.00986218	0.0262912	0.0194017	0.0313677	0.0181442	0.0147096	0.0146825	0.0135488	0.0102276	0.0217026	0.0125982	0.0186364	0.0126132	0.0146412	0.00771901	0.0101949	0.00752066	0.0127146	0.00928633	0.0183827	0.012669	0.00915861	0.00981296	0.00993108	0.00744634	0.0301488	0.0131469	0.0261152	0.0128479	0.0202141	0.00880007	0.0146611	0.00924868	0.0299352	0.0165218	0.0373454	0.0214908	0.0199133	0.015297	0.0150977
158	Vibrio fischeri ES114, chromosome I	0.38953	0.0345846	0.0206223	0.0292873	0.0209851	0.0154314	0.0138507	0.0147415	0.0111381	0.020787	0.0186224	0.029161	0.0187414	0.0165396	0.016124	0.0146666	0.0093935	0.0235573	0.0121472	0.0187111	0.0131953	0.0149078	0.00537767	0.00939695	0.00573177	0.0128416	0.010004	0.0210192	0.0131249	0.0098142	0.00819075	0.0113131	0.00572693	0.0277715	0.0147715	0.0208142	0.0126528	0.0215493	0.00804062	0.0167032	0.0100309	0.0274685	0.0199894	0.0348558	0.0236011	0.0214779	0.0155953	0.0156412
159	Clostridium thermocellum ATCC 27405	0.389866	0.04372	0.0165402	0.0294525	0.0225041	0.017064	0.0113824	0.0123222	0.00716806	0.0285523	0.0154539	0.0293407	0.0174831	0.0157966	0.0123285	0.0121591	0.0133089	0.023026	0.0086587	0.0176921	0.0135717	0.0130008	0.00840189	0.0133432	0.0116634	0.00719434	0.0107254	0.0229058	0.0136651	0.00710145	0.00571098	0.00711186	0.0116936	0.0231054	0.0133044	0.0286033	0.00699399	0.0183028	0.016388	0.0163914	0.00705617	0.0229854	0.0227521	0.043918	0.0229178	0.0182028	0.0146621	0.017046
160	Leuconostoc citreum KM20	0.389891	0.0360138	0.0197218	0.0317344	0.0175356	0.0186223	0.0125765	0.0136259	0.0112493	0.0227408	0.018261	0.0320217	0.0197847	0.0123477	0.0149219	0.0138965	0.00813847	0.0267686	0.0130319	0.0198326	0.013794	0.0159273	0.00573128	0.00816241	0.00615382	0.0116201	0.0059779	0.0177377	0.0139065	0.00900915	0.00890672	0.0113913	0.00619445	0.0264101	0.0129495	0.0230147	0.0119263	0.0220555	0.00704399	0.0125548	0.00907039	0.0266712	0.0159351	0.0371066	0.0275931	0.0220505	0.016945	0.0194056
161	Acinetobacter baumannii ACICU	0.390313	0.0398059	0.019147	0.0298867	0.0208808	0.0153779	0.0137944	0.0147608	0.00976533	0.0209932	0.0159883	0.0302148	0.0186803	0.0142865	0.0162216	0.0148502	0.00942697	0.0243026	0.0117566	0.0187835	0.0141318	0.0153766	0.00585357	0.00947129	0.00688863	0.0112627	0.00861911	0.020899	0.0138923	0.00912601	0.00805022	0.00989264	0.00680436	0.0271081	0.0141407	0.0212107	0.0111685	0.0204702	0.00799157	0.0142345	0.00917826	0.0272395	0.0185742	0.0405741	0.0246588	0.020339	0.0177139	0.015561
162	Streptococcus thermophilus CNRZ1066	0.390814	0.0369892	0.0185539	0.0263853	0.0244652	0.0151223	0.013176	0.0155153	0.00954446	0.0211577	0.0186313	0.02622	0.0172178	0.0201467	0.0147442	0.0155097	0.0128614	0.0249172	0.0105577	0.0167947	0.0133819	0.0160024	0.00612395	0.012622	0.00465587	0.0138184	0.0111729	0.0237175	0.013343	0.00851452	0.00476722	0.00934515	0.00477835	0.0229064	0.0125368	0.0210731	0.0138975	0.0225367	0.0121032	0.0193172	0.00836699	0.0227572	0.0208721	0.0361152	0.0245977	0.0228819	0.0118526	0.0151629
163	Chlamydophila caviae GPIC	0.392229	0.0392282	0.0167574	0.0260374	0.0239554	0.0155473	0.00921774	0.0122074	0.0089757	0.0227912	0.0197488	0.0259931	0.0160995	0.0249022	0.0162896	0.0120846	0.0146371	0.0193167	0.00863907	0.0163518	0.0131107	0.0115256	0.0086706	0.0145663	0.00581818	0.0166253	0.0141965	0.0240057	0.012896	0.00870299	0.00731896	0.00904132	0.00563751	0.0235514	0.0128943	0.022412	0.0168989	0.0163961	0.015422	0.0246568	0.00876776	0.0237534	0.0237023	0.0386879	0.0192673	0.0164796	0.0137695	0.0154424
164	Aliivibrio salmonicida LFI1238, chromosome 1	0.392284	0.0348473	0.0193043	0.0300352	0.0208961	0.0148077	0.0127488	0.0135202	0.0117444	0.0210447	0.0186529	0.0305377	0.0192042	0.0165877	0.0147999	0.0143698	0.00958749	0.0226205	0.0110587	0.018412	0.0120962	0.0139118	0.00586768	0.00914511	0.00662042	0.0118692	0.00944885	0.0198787	0.0122201	0.0111534	0.00879445	0.012077	0.00695334	0.0275944	0.0139644	0.0215628	0.0121167	0.0206928	0.00789916	0.0161568	0.0111179	0.0279126	0.0192201	0.0350473	0.0239558	0.0221204	0.0148035	0.0158425
165	Methanosarcina barkeri str. Fusaro	0.39276	0.0420643	0.0164857	0.0282372	0.0226435	0.0146647	0.0105705	0.0149578	0.00652209	0.0247366	0.0171447	0.0279433	0.015529	0.0205337	0.0130917	0.0149173	0.0150192	0.0192026	0.00827282	0.0158403	0.0174844	0.0128838	0.00894281	0.015234	0.00803013	0.0101567	0.0133485	0.0223531	0.0174676	0.00858869	0.00485591	0.00656323	0.00792263	0.0228004	0.0131008	0.0243839	0.0101571	0.0192206	0.0164386	0.0202104	0.00856471	0.022486	0.0251072	0.0408878	0.0188737	0.0190534	0.0140054	0.014398
166	Chlamydophila felis Fe/C-56	0.393754	0.0398263	0.0173472	0.0264045	0.0235758	0.015628	0.00908219	0.0125952	0.00874349	0.0218291	0.0189455	0.026227	0.0157841	0.0245396	0.0154231	0.0125506	0.0141703	0.0198724	0.00858057	0.0153099	0.0127298	0.0119409	0.00967983	0.013992	0.00619513	0.0162514	0.0141549	0.0237627	0.0128147	0.00905303	0.00684422	0.00878122	0.0064618	0.0232963	0.0122968	0.0222544	0.0159736	0.0157378	0.0156109	0.024892	0.00912163	0.0232551	0.0242712	0.0401376	0.0196906	0.0157704	0.0134586	0.0157292
167	Streptococcus pneumoniae CGSP14	0.394622	0.0390884	0.0174701	0.0263702	0.0240187	0.0146284	0.011927	0.0158564	0.00823693	0.0204251	0.0188249	0.0261135	0.0167337	0.0212118	0.0145424	0.0152997	0.0130962	0.0250208	0.00949304	0.0160977	0.0142536	0.0161244	0.00626381	0.0128544	0.0047094	0.0140064	0.0120256	0.0235837	0.0148696	0.0085393	0.00554998	0.0081894	0.00476462	0.0197597	0.0120293	0.0205405	0.0138367	0.0217328	0.0135411	0.0207813	0.00863254	0.0196044	0.0223253	0.0374267	0.025091	0.0222904	0.0127019	0.0146008
168	Chlamydophila abortus S26/3	0.398664	0.0382488	0.0168362	0.0248021	0.0232266	0.0163722	0.00998971	0.012994	0.00947328	0.0220679	0.019539	0.0247646	0.0162656	0.0240288	0.0150309	0.0128996	0.0143406	0.0192961	0.00988748	0.0167191	0.0131984	0.0121857	0.00890091	0.0143799	0.00650572	0.0158986	0.0142776	0.0233455	0.012668	0.00949862	0.00737781	0.0095091	0.00641484	0.0222007	0.0136013	0.021783	0.0158934	0.0170171	0.0152983	0.0238444	0.00968038	0.0220976	0.0234625	0.0381317	0.0193546	0.0166475	0.0133051	0.0164369
169	Psychromonas ingrahamii 37	0.400863	0.0392719	0.0182746	0.0302485	0.0184084	0.014414	0.0133746	0.0136218	0.00878235	0.0236543	0.0183244	0.0303573	0.0170971	0.0137451	0.0154073	0.0138396	0.0108224	0.0212951	0.0113944	0.0167964	0.0155604	0.0139139	0.00851391	0.0107584	0.00969735	0.0110451	0.00868585	0.0181882	0.0154959	0.00938723	0.0108516	0.00882051	0.00969142	0.0293304	0.0121699	0.0239464	0.0110878	0.0193425	0.00920322	0.0136076	0.00934139	0.0296506	0.0159986	0.0391872	0.0213253	0.0194579	0.0174311	0.0144993
170	Chlamydia muridarum Nigg	0.403365	0.0394166	0.0173419	0.0247253	0.0244681	0.0154248	0.00866583	0.0127052	0.00800037	0.0191388	0.0190605	0.0247393	0.0158078	0.0247458	0.0167137	0.0127862	0.0149047	0.0209851	0.0080041	0.0155245	0.0135356	0.0128189	0.0100741	0.0144359	0.0059891	0.0150687	0.0159886	0.024482	0.0133939	0.00978797	0.00705065	0.00796589	0.00592106	0.0209423	0.0113202	0.0195853	0.0150184	0.0156345	0.0169719	0.025003	0.00986066	0.0211939	0.0243683	0.0393634	0.0206636	0.0156279	0.0139317	0.0153884
171	Pasteurella multocida subsp. multocida str. Pm70	0.404049	0.0402425	0.0183319	0.0307027	0.0196643	0.016614	0.0129981	0.0120966	0.0121347	0.018952	0.0178349	0.0312144	0.0181977	0.0139062	0.0135133	0.0125653	0.00956063	0.0244307	0.0142747	0.0175013	0.0117595	0.0150247	0.00723105	0.00931611	0.00853826	0.00960759	0.00741798	0.0191062	0.0115629	0.0107717	0.0118162	0.0122814	0.00872253	0.0250779	0.0124302	0.0195022	0.0100714	0.0192223	0.00928998	0.0130946	0.0105595	0.0259541	0.0181742	0.0396286	0.0248564	0.0201175	0.0169077	0.0168462
172	Acinetobacter sp. ADP1	0.404296	0.0371045	0.0171057	0.0297353	0.018053	0.0161037	0.0132751	0.0131812	0.0100519	0.0201163	0.0204798	0.0299573	0.0204976	0.0143883	0.0147937	0.0133482	0.00986128	0.0246945	0.0129741	0.0201461	0.0171505	0.0171482	0.00607483	0.00973178	0.00600841	0.00881393	0.00810449	0.0177373	0.0169126	0.0104715	0.00901317	0.0102264	0.00596284	0.0220976	0.013018	0.0203492	0.00892397	0.0225648	0.00881365	0.0140323	0.0104626	0.0222758	0.0177518	0.0371576	0.0248117	0.022796	0.0190173	0.01605
173	Streptococcus gordonii str. Challis substr. CH1	0.405068	0.0368427	0.0156679	0.0255606	0.0245532	0.0135747	0.011685	0.0149286	0.00751823	0.0196712	0.0190038	0.0253881	0.0163921	0.0216324	0.0178384	0.0151931	0.0129419	0.0237433	0.00862946	0.0160707	0.0166316	0.016658	0.00625085	0.0127147	0.00598727	0.0138729	0.0121261	0.0240733	0.0162465	0.00874008	0.00615297	0.00736527	0.00619941	0.0196749	0.0113204	0.0196894	0.0137031	0.0213469	0.0138069	0.0211603	0.00862764	0.0196994	0.0217293	0.0371523	0.0236217	0.0216501	0.0132943	0.013383
174	Chlamydophila pneumoniae AR39	0.405726	0.0366759	0.0153376	0.0232914	0.0248013	0.0147497	0.00917915	0.0134479	0.00836441	0.0197056	0.0191299	0.0238524	0.0153953	0.0261007	0.0158824	0.0138374	0.0159336	0.0193397	0.00909214	0.0156474	0.0136317	0.0124291	0.0094247	0.0160141	0.00542829	0.0159857	0.0169215	0.0247834	0.0138813	0.0096044	0.00623733	0.0086181	0.00551041	0.0203593	0.0121014	0.0198113	0.0164873	0.0166622	0.0171533	0.0260909	0.00979467	0.0206423	0.0242452	0.0372044	0.0198129	0.0169768	0.0139651	0.0149514
175	Neorickettsia sennetsu str. Miyayama	0.410843	0.0344852	0.0167775	0.022767	0.0222734	0.0174888	0.0123445	0.0158928	0.00855989	0.0208753	0.0176984	0.0227076	0.0162898	0.0211	0.0148462	0.0156704	0.0135715	0.0213118	0.0133166	0.0166448	0.0148637	0.0137857	0.00764954	0.0136984	0.00673918	0.0139277	0.0144283	0.0227053	0.0149871	0.00932473	0.00760647	0.00862392	0.00671823	0.0187787	0.0149801	0.0208683	0.0139149	0.0182304	0.0141769	0.0215423	0.00954126	0.0188637	0.0222699	0.0358566	0.0212653	0.0180592	0.0167123	0.0172595
176	Streptococcus suis 05ZYH33	0.411097	0.0354299	0.0175041	0.0265009	0.0214415	0.0154481	0.0139383	0.0146954	0.00876445	0.0200514	0.0186189	0.02574	0.0162333	0.0187644	0.0150193	0.0142741	0.0126188	0.0261965	0.010457	0.0174664	0.0151066	0.0182144	0.00733289	0.0136039	0.00681054	0.0130262	0.0118661	0.0219605	0.0159518	0.00963837	0.00666886	0.00880738	0.00644943	0.0179239	0.0123698	0.0190726	0.0131045	0.0217282	0.0146333	0.0196555	0.00964457	0.0170357	0.0225348	0.0344377	0.0249977	0.0208404	0.0137108	0.0152153
177	Lactobacillus sakei subsp. sakei 23K	0.412576	0.0333583	0.0217275	0.0303678	0.0197521	0.014861	0.0140354	0.0136942	0.0130379	0.017149	0.019994	0.0304293	0.0163573	0.012789	0.013993	0.0136115	0.00883077	0.026305	0.0120526	0.0164608	0.0118897	0.0163186	0.00810278	0.00887799	0.0104364	0.0114562	0.00606793	0.0200015	0.0116732	0.0125407	0.0112079	0.0128352	0.0106757	0.02693	0.0110412	0.0170991	0.0115129	0.0211619	0.00927116	0.0128872	0.0124521	0.0272001	0.0188209	0.0335631	0.025767	0.0211078	0.0140858	0.0146737
178	Chlamydia trachomatis 434/Bu	0.413291	0.0361672	0.0170016	0.0226271	0.0242867	0.0156135	0.0090418	0.0128123	0.0086375	0.0186891	0.01936	0.0228889	0.0154528	0.0259241	0.0178603	0.0126063	0.0150783	0.0200396	0.00866253	0.0153738	0.0143342	0.0125929	0.00897827	0.0148531	0.00650532	0.0155808	0.0173048	0.0242674	0.0141908	0.0108043	0.00798678	0.00873473	0.00636767	0.0193725	0.0119595	0.0190125	0.0155548	0.0155837	0.0170796	0.0259963	0.0107986	0.019541	0.0242019	0.035889	0.019721	0.0154383	0.0143487	0.0154374
179	Nostoc sp. PCC 7120	0.413475	0.0332747	0.0184609	0.0290622	0.0181687	0.0155408	0.0140403	0.0166515	0.0077134	0.0187972	0.0175405	0.0291559	0.0143879	0.0165764	0.0153127	0.0165711	0.0116295	0.0241161	0.011345	0.0143042	0.01574	0.0170987	0.0111549	0.011707	0.00736946	0.0156521	0.0103753	0.0183209	0.0158489	0.00887403	0.00937342	0.00768503	0.00743681	0.0233664	0.0147409	0.0188671	0.0156732	0.0182225	0.011978	0.016436	0.00879794	0.0234078	0.0182468	0.0334187	0.0244366	0.0183437	0.0147483	0.0156501
180	Nostoc punctiforme PCC 73102	0.41415	0.0339956	0.0183693	0.0288704	0.0193162	0.0148825	0.0127498	0.0167064	0.00761423	0.0180662	0.0178987	0.0287285	0.0141242	0.0170001	0.0165457	0.0167232	0.0113943	0.024992	0.01064	0.0141073	0.0161099	0.0165108	0.00985606	0.011315	0.00720861	0.0149795	0.0111165	0.0193948	0.0161129	0.0101418	0.00985752	0.0076628	0.00717533	0.0226763	0.0139591	0.017899	0.0150343	0.0179051	0.0119347	0.0170886	0.0101303	0.0226115	0.0190248	0.0340177	0.0248608	0.0179279	0.0166286	0.0148386
181	Anabaena variabilis ATCC 29413	0.414214	0.0334703	0.0185715	0.0289507	0.0184709	0.015746	0.014032	0.0166906	0.00776502	0.0185853	0.0175735	0.0289191	0.0145578	0.0167252	0.0154107	0.0167329	0.0116246	0.0244167	0.0113475	0.0142295	0.0159474	0.0171677	0.0112011	0.0116208	0.00741329	0.0157049	0.0104119	0.018033	0.0158172	0.00876695	0.00945344	0.007708	0.00744848	0.0229746	0.0148707	0.0189697	0.0156862	0.0182697	0.01188	0.0162704	0.0088323	0.0234039	0.0178605	0.032797	0.0241533	0.0183622	0.0147509	0.0155393
182	Photobacterium profundum SS9	0.417048	0.0303466	0.0193945	0.0262799	0.0195047	0.0161387	0.0143763	0.0137656	0.0119919	0.0202782	0.0186354	0.026435	0.018899	0.0142829	0.0169951	0.0136506	0.00995422	0.0227739	0.0131723	0.0188406	0.0146909	0.0152227	0.00754644	0.0100094	0.00800143	0.0117533	0.00908884	0.0196541	0.0147682	0.0121928	0.0108161	0.0120108	0.00796964	0.023979	0.014734	0.0204355	0.0116981	0.021161	0.00742166	0.0144853	0.0121735	0.0240805	0.0185011	0.0305485	0.0229395	0.0211926	0.0170386	0.0162164
183	Marinomonas sp. MWYL1	0.425941	0.0334181	0.0186131	0.0244109	0.020856	0.0155256	0.0137671	0.0136812	0.0112445	0.0184584	0.0177286	0.024304	0.0177894	0.0157168	0.0177466	0.0135556	0.0105677	0.0240664	0.0126578	0.0181896	0.0142688	0.0175949	0.0069313	0.0107179	0.00796652	0.0125456	0.0102066	0.02101	0.0142026	0.0123478	0.0126048	0.0109257	0.00798985	0.0215693	0.0125343	0.0181082	0.0124727	0.0192603	0.00916821	0.0159076	0.0122294	0.0213376	0.0184897	0.0336975	0.0237904	0.0191234	0.0166338	0.0153347
184	Photorhabdus luminescens subsp. laumondii TTO1	0.428254	0.0308837	0.0185355	0.0279287	0.0154405	0.0148281	0.0145409	0.0126871	0.0103268	0.0231143	0.019958	0.0277795	0.0177409	0.0145145	0.0145873	0.0125678	0.010433	0.0214444	0.0125511	0.0184235	0.0173537	0.0171763	0.0101396	0.0107133	0.0124896	0.00956146	0.00980895	0.0159969	0.0169976	0.00976835	0.0114186	0.0102073	0.0124541	0.0224708	0.0121415	0.0226462	0.0096954	0.021577	0.0121016	0.0145286	0.00984499	0.0221217	0.0190751	0.0314093	0.020841	0.0207466	0.0161187	0.0145801
Average (common profile 1)			0.0508652	0.017428	0.0379003	0.0215797	0.0152337	0.00969835	0.0145859	0.00613758	0.0305968	0.0178631	0.0379761	0.0172012	0.0186457	0.0125275	0.0145958	0.00993765	0.0225104	0.00821001	0.0172064	0.0107286	0.0121237	0.00530185	0.00993767	0.00424227	0.0144395	0.00892669	0.0215513	0.0107048	0.00624583	0.00469921	0.00614354	0.00424909	0.0336064	0.0134954	0.0306452	0.0144562	0.0187636	0.0104781	0.0185822	0.0062512	0.0336521	0.0207771	0.0507878	0.0225336	0.0187819	0.0125196	0.0152287
[truncated: 17 more columns]

## Sheet: Common class 2
Additional file 3. Details of the trinucleotide frequency profiles of prokaryotic genomes (common class 2 and common profile 2)
Prokaryotic genome		GC content	Trinucleotide frequency
			AAA	AAC	AAT	AAG	ACA	ACC	ACT	ACG	ATA	ATC	ATT	ATG	AGA	AGC	AGT	AGG	CAA	CAC	CAT	CAG	CCA	CCC	CCT	CCG	CTA	CTC	CTT	CTG	CGA	CGC	CGT	CGG	TAA	TAC	TAT	TAG	TCA	TCC	TCT	TCG	TTA	TTC	TTT	TTG	TGA	TGC	TGT
1	Pseudomonas syringae pv. phaseolicola 1448A	0.58015	0.0127476	0.0140088	0.0099388	0.0133076	0.0116115	0.0172303	0.00961326	0.016048	0.00651702	0.0168314	0.0100071	0.0153058	0.0101953	0.0213001	0.00965442	0.0148482	0.0164131	0.0156987	0.0151927	0.0264204	0.0196475	0.0127556	0.0148039	0.0227073	0.00443075	0.0116098	0.0135755	0.026636	0.0215169	0.0290877	0.0160864	0.0227826	0.00478074	0.00842348	0.00658904	0.00445504	0.0179271	0.0113381	0.0103036	0.0214471	0.00493288	0.0162462	0.0129207	0.0166769	0.0180072	0.0248144	0.0117935
2	Acidobacteria bacterium Ellin345	0.583838	0.0115676	0.0141959	0.0106528	0.0156648	0.010256	0.0146976	0.00996732	0.0190207	0.0053416	0.0185781	0.0106159	0.0139874	0.012851	0.0183209	0.00996324	0.0126073	0.0152112	0.0157568	0.0138233	0.0168793	0.0168157	0.0123695	0.0124739	0.0264358	0.00483137	0.0161917	0.0156429	0.0167964	0.0278309	0.0349798	0.0190593	0.0264627	0.00440892	0.00821486	0.00536124	0.00489048	0.0139752	0.0167694	0.0127581	0.0277644	0.00442077	0.0207848	0.0115685	0.015227	0.0140582	0.0205873	0.0101186
3	Acidithiobacillus ferrooxidans ATCC 53993	0.588505	0.0139905	0.0112754	0.0107513	0.0121257	0.00942622	0.0175925	0.00811289	0.0139582	0.00924875	0.0181741	0.010995	0.0178084	0.0113479	0.0161402	0.00828273	0.0161121	0.0138806	0.0148781	0.0175311	0.0220822	0.0223127	0.0199741	0.0158268	0.0273781	0.00494205	0.0124116	0.0119354	0.0221602	0.0167637	0.0288845	0.0138733	0.0278201	0.00515522	0.0085115	0.0094796	0.00476458	0.0143804	0.0178975	0.0113104	0.0166216	0.00522974	0.0152043	0.0143475	0.0139634	0.0144601	0.0222115	0.00955481
4	Granulibacter bethesdensis CGDNIH1	0.590721	0.0126165	0.0109118	0.0109587	0.0109805	0.0107379	0.0162608	0.00585669	0.0138926	0.00922331	0.0219111	0.011109	0.0192006	0.0119209	0.0186803	0.00586814	0.0149079	0.0121457	0.0149744	0.0192611	0.0253597	0.020364	0.0176982	0.0147326	0.0306263	0.00327911	0.0114749	0.0108616	0.0252485	0.017645	0.0278161	0.0141255	0.0301061	0.00450716	0.00611737	0.00910183	0.00334705	0.0167615	0.0183266	0.0115221	0.0175564	0.00444144	0.0161563	0.0128159	0.0121797	0.0169077	0.0239673	0.010729
5	Bifidobacterium adolescentis ATCC 15703	0.591843	0.0100261	0.013642	0.0102831	0.0136751	0.0112368	0.016141	0.00673799	0.0230589	0.00678776	0.0189401	0.0103271	0.0181739	0.0097696	0.0164454	0.0067466	0.0128888	0.0149595	0.0169182	0.0184984	0.0162315	0.0192109	0.010787	0.0124701	0.029951	0.00379203	0.0126433	0.0128802	0.0164167	0.0270515	0.0319179	0.0232456	0.0295624	0.00333214	0.00799753	0.00686289	0.00351591	0.0148475	0.0176934	0.00973706	0.0271453	0.00336038	0.0192396	0.00951741	0.0141211	0.0147456	0.0211065	0.0110445
6	Pseudomonas syringae pv. syringae B728a	0.592328	0.0113985	0.013501	0.00887031	0.0128589	0.0113163	0.0175532	0.00912615	0.016554	0.0057653	0.0171482	0.00897878	0.0149126	0.00987873	0.021273	0.00913386	0.0151919	0.0152943	0.0160851	0.0149482	0.026604	0.019628	0.0132906	0.0154282	0.0243749	0.00412574	0.0120208	0.0130418	0.0270053	0.0229591	0.031092	0.0163641	0.0242426	0.00407175	0.00796118	0.00586557	0.00400003	0.0175811	0.0117377	0.0101191	0.0228247	0.00416627	0.016128	0.0114046	0.0151932	0.0174232	0.0245593	0.0113827
7	Dechloromonas aromatica RCB	0.592472	0.0127804	0.0127318	0.0109513	0.0145671	0.00959698	0.0163	0.00818377	0.0147479	0.00566972	0.0182311	0.0109484	0.0159712	0.00988291	0.0194559	0.00810868	0.0150263	0.0166744	0.012967	0.0157706	0.0218446	0.0202519	0.0138197	0.0152954	0.0285612	0.00454133	0.0117089	0.01459	0.0225447	0.0254	0.0290531	0.0148715	0.0282853	0.00369687	0.00676612	0.00573482	0.00438226	0.0153351	0.0134747	0.0100309	0.0255202	0.00370931	0.0178703	0.012686	0.016745	0.0156117	0.0223279	0.00977982
8	Agrobacterium tumefaciens str. C58	0.593332	0.0146239	0.0121115	0.0107989	0.014797	0.00916261	0.0155342	0.00502974	0.0162016	0.00786898	0.0204543	0.0106981	0.0178996	0.0116061	0.0177668	0.00488229	0.0146251	0.0137445	0.0132867	0.0181747	0.0182451	0.0171739	0.0131245	0.0150414	0.0318271	0.0033438	0.013083	0.0148812	0.018399	0.0261883	0.0347453	0.0161014	0.0312868	0.00412189	0.00442552	0.00783196	0.00331716	0.0154357	0.0155389	0.0118021	0.0265588	0.00406637	0.0194413	0.0139658	0.0135546	0.0152785	0.0214638	0.00897022
9	Rhodoferax ferrireducens T118	0.598793	0.0145514	0.0126417	0.0101028	0.013325	0.0115055	0.0179308	0.00857579	0.0146944	0.00464483	0.0143496	0.0102592	0.0158957	0.00880985	0.020375	0.00856114	0.0137314	0.0196261	0.0186481	0.015952	0.0233568	0.0240743	0.0157941	0.0137384	0.0250922	0.0037213	0.011024	0.0135888	0.0232825	0.0174005	0.0338896	0.0147954	0.0252919	0.00335311	0.00580837	0.00462913	0.00385711	0.0170856	0.0107463	0.00893463	0.0176539	0.00331874	0.013224	0.0148453	0.0200773	0.0171195	0.025025	0.0115603
10	Bifidobacterium longum NCC2705	0.601198	0.00740437	0.0127517	0.00944679	0.0130659	0.0110629	0.0176816	0.00804692	0.020192	0.00672371	0.017971	0.00934753	0.0170891	0.00994443	0.0172358	0.00809965	0.0136832	0.0147064	0.0184278	0.0172128	0.0173767	0.0204441	0.0130327	0.0137	0.0305795	0.00414244	0.0143341	0.0127304	0.0174463	0.025616	0.0302073	0.0205354	0.0300721	0.00350034	0.00841782	0.00664749	0.0041163	0.0157433	0.0156711	0.00977825	0.0255451	0.00346178	0.016751	0.0072639	0.0144587	0.0155514	0.0204858	0.0109091
11	Roseiflexus sp. RS-1	0.603873	0.00839252	0.0145227	0.00909732	0.00943223	0.0106126	0.0174042	0.00786352	0.0183844	0.00768633	0.0212285	0.00898166	0.0155717	0.0110863	0.0172863	0.00794557	0.0125247	0.0141776	0.0157607	0.0155533	0.0226934	0.0169684	0.0143622	0.0128378	0.0271798	0.00385601	0.013003	0.0094917	0.0228949	0.0248895	0.0429221	0.0183761	0.0272065	0.00317585	0.0074233	0.00763772	0.00381946	0.0159628	0.0146272	0.0111668	0.0248235	0.00314482	0.0157829	0.00839407	0.0139813	0.0157172	0.0246939	0.010579
12	Pseudomonas fluorescens Pf0-1	0.605207	0.0113357	0.014948	0.00834058	0.0125432	0.0111919	0.0185847	0.00883091	0.0167613	0.00402646	0.0181756	0.00834679	0.0132892	0.00923039	0.0197484	0.00869299	0.0142232	0.0154886	0.0168537	0.0133601	0.0245016	0.0195946	0.0138755	0.0143048	0.0293184	0.00351982	0.0114799	0.0124029	0.0244835	0.0255035	0.033088	0.0164684	0.0290296	0.0032272	0.00676472	0.00407539	0.00340224	0.0164609	0.0123052	0.00912198	0.0251548	0.00332256	0.0169253	0.0111515	0.0151048	0.0161981	0.0228684	0.0108606
13	Roseiflexus castenholzii DSM 13941	0.606901	0.00828508	0.0134475	0.00995545	0.00950518	0.0105862	0.0165911	0.00749376	0.0179017	0.00747244	0.0201919	0.00991159	0.0163049	0.0112119	0.0170667	0.00749079	0.0129335	0.0145504	0.0157046	0.0163037	0.0209977	0.0171258	0.0140122	0.0128629	0.0269818	0.0037426	0.0142206	0.00961107	0.0208301	0.0256476	0.0457483	0.0179328	0.0271022	0.00331784	0.00682421	0.00737459	0.00391907	0.0153551	0.0142021	0.0110475	0.0257785	0.00324953	0.0153385	0.00848672	0.0145589	0.0153301	0.0243779	0.0106156
14	Mesorhizobium sp. BNC1	0.610668	0.0109855	0.010079	0.00946663	0.0149602	0.0080844	0.0140382	0.0054625	0.0158839	0.00698977	0.0192925	0.00962391	0.0159868	0.0117205	0.0200469	0.00549265	0.0161786	0.0129239	0.0133117	0.016009	0.01721	0.0171531	0.0156199	0.0166803	0.0318531	0.00437376	0.0169978	0.0151898	0.0175873	0.0262204	0.0376682	0.0157552	0.0316151	0.00360888	0.00485377	0.0069134	0.00447258	0.0135691	0.0179476	0.0118617	0.0262417	0.00362135	0.0179769	0.0111011	0.0131462	0.0139388	0.0206185	0.00805381
15	Gluconobacter oxydans 621H	0.610722	0.00999751	0.0106966	0.00771527	0.0124781	0.0102658	0.0138581	0.00583271	0.018591	0.00585011	0.0192693	0.00802909	0.0178919	0.0126983	0.0180025	0.0060455	0.0158987	0.0097651	0.0133378	0.0174064	0.0241772	0.0180618	0.0170337	0.0150323	0.0309662	0.00297168	0.0122401	0.012383	0.0246631	0.0212322	0.0307238	0.0185769	0.0323547	0.00277443	0.00488126	0.00602182	0.00294652	0.0157007	0.0198958	0.0129152	0.0212325	0.00297168	0.0186898	0.0105608	0.0103443	0.0161133	0.0211215	0.0108598
16	Rhizobium etli CFN 42	0.612722	0.0106043	0.0100383	0.00946342	0.0147359	0.00811392	0.0139191	0.00506709	0.0164017	0.00664048	0.0215149	0.00935159	0.0161863	0.011889	0.0196403	0.00499429	0.0154185	0.012819	0.0114714	0.0162986	0.0180525	0.0149879	0.0132664	0.0160688	0.0350045	0.00390473	0.01599	0.0145666	0.0182757	0.0317831	0.0381125	0.0168137	0.0325504	0.00304295	0.00412314	0.0066608	0.00378537	0.0143824	0.0156796	0.0122492	0.0317751	0.00303975	0.0179117	0.0102618	0.0126365	0.0144963	0.0208846	0.0079343
17	Corynebacterium jeikeium K411	0.613954	0.00823797	0.0122847	0.00678335	0.0130977	0.0100366	0.0188321	0.00922762	0.0173275	0.00437401	0.0157442	0.00660548	0.0122717	0.0107358	0.0203626	0.00944	0.0163216	0.0120341	0.0191744	0.0124463	0.0213852	0.0217202	0.0183415	0.017023	0.0283363	0.00656609	0.0162692	0.0138859	0.0208772	0.0215655	0.0320118	0.0175391	0.0288565	0.00465787	0.008	0.00431716	0.00689787	0.0127338	0.0183951	0.0113121	0.0222392	0.00470173	0.01589	0.00831026	0.0124301	0.0122355	0.020707	0.0103963
18	Sinorhizobium medicae WSM419	0.615022	0.0102295	0.010271	0.00880932	0.0147278	0.00786535	0.0141503	0.00565667	0.0175634	0.00625796	0.0199558	0.00879795	0.0153751	0.0119702	0.0188043	0.0057323	0.0158521	0.012104	0.0117996	0.0154242	0.0167556	0.0141204	0.0139255	0.0160567	0.0344948	0.00385811	0.0170731	0.0147857	0.0169309	0.0313503	0.0375578	0.0180716	0.0338372	0.00292366	0.00483566	0.00618154	0.00402125	0.0136143	0.0171964	0.0121103	0.0317583	0.00284143	0.0188276	0.0100703	0.0122756	0.0137008	0.020463	0.0079423
19	Rhizobium leguminosarum bv. trifolii WSM2304	0.615309	0.0108199	0.0100675	0.00924625	0.014646	0.00803469	0.0141833	0.00472548	0.0161551	0.00674798	0.0218081	0.0091407	0.0161223	0.0116685	0.0198354	0.00469199	0.0152822	0.0127254	0.0114688	0.016349	0.0183603	0.0151923	0.0135495	0.0160429	0.0359235	0.00363204	0.015572	0.0143955	0.0182272	0.0318532	0.0383182	0.0167091	0.0333783	0.00301987	0.00379224	0.0066951	0.00369837	0.0141601	0.0153611	0.0119367	0.0321335	0.00292203	0.0176199	0.0102412	0.0125057	0.0141846	0.0210234	0.00783901
20	Bordetella avium 197N	0.615826	0.0117776	0.0108337	0.00891713	0.0129343	0.00967512	0.0149966	0.00648509	0.0155032	0.0069588	0.0168973	0.00892785	0.0160849	0.00996341	0.0203922	0.00635809	0.015765	0.0152599	0.0148042	0.0162934	0.0228931	0.0213297	0.0174431	0.0157524	0.0282489	0.00484586	0.0117591	0.0126621	0.0231659	0.0210267	0.0396088	0.015492	0.0279196	0.00387139	0.00607354	0.00684466	0.00496617	0.0143843	0.0118467	0.00983695	0.0209903	0.00382691	0.0133954	0.011653	0.0150818	0.0142975	0.0238041	0.00967646
21	Nitrobacter hamburgensis X14	0.617138	0.0099792	0.0118501	0.00896376	0.0126695	0.00906882	0.0151782	0.00611282	0.0185842	0.00588523	0.0211157	0.00899825	0.0145415	0.0104718	0.0186536	0.00614368	0.0134294	0.013569	0.012883	0.0146516	0.0172602	0.0151247	0.0127825	0.013404	0.034054	0.00404019	0.0146157	0.0126	0.0171821	0.0314105	0.0421499	0.0186455	0.0340686	0.00322013	0.00498756	0.00579787	0.00416409	0.0142794	0.0152198	0.0103064	0.0315119	0.00323533	0.0165667	0.0100017	0.0136066	0.014274	0.0198347	0.00890658
22	Burkholderia xenovorans LB400, chromosome 3	0.617271	0.00921945	0.0121995	0.0091121	0.0111328	0.00984115	0.0147509	0.00755412	0.0214699	0.00619319	0.0182038	0.00905571	0.0148711	0.00920587	0.0190742	0.00742775	0.0119787	0.012453	0.0156742	0.0145925	0.0190722	0.0153155	0.0127696	0.0115506	0.0316189	0.00413309	0.0132629	0.0110825	0.0193147	0.029944	0.0436506	0.0216398	0.031661	0.00331164	0.00726672	0.0061266	0.00412562	0.0135781	0.0136522	0.00919024	0.0299067	0.00327019	0.0165643	0.00906998	0.012561	0.0141142	0.0233574	0.00981465
23	Pseudomonas putida F1	0.618619	0.00839636	0.012909	0.00661413	0.0131152	0.0110096	0.0202622	0.00840274	0.0145991	0.00431647	0.0141632	0.006569	0.014434	0.00762102	0.0223568	0.00833327	0.0178048	0.0151469	0.0183008	0.0143962	0.0274815	0.0240703	0.0170731	0.0178778	0.0260302	0.00435892	0.0111836	0.0132925	0.0274508	0.0211844	0.0315713	0.0145133	0.0259542	0.00305119	0.00859032	0.00420388	0.00442738	0.0147937	0.0107623	0.00770995	0.0210902	0.00301025	0.0143328	0.00828411	0.0151895	0.014686	0.0255376	0.010941
24	Solibacter usitatus Ellin6076	0.619025	0.00931882	0.0115892	0.00976465	0.0126033	0.00813144	0.0161711	0.0081787	0.0173387	0.00545575	0.0185391	0.00964253	0.0125378	0.0107286	0.0179491	0.00818864	0.0140974	0.0122862	0.0156129	0.0124564	0.0181591	0.0186959	0.016529	0.0143424	0.033696	0.00449675	0.0159885	0.0128262	0.0182989	0.0251516	0.0408963	0.0174097	0.0334758	0.00371075	0.00790847	0.00542725	0.0044524	0.0126001	0.0186804	0.0109515	0.0252347	0.00370945	0.0180699	0.00928952	0.0121521	0.0125547	0.0192302	0.00816917
25	Hyphomonas neptunium ATCC 15444	0.619303	0.010611	0.0104893	0.0088739	0.013719	0.00956918	0.0141635	0.00558512	0.014184	0.00628094	0.0186158	0.00881318	0.0163745	0.0119279	0.0187605	0.00549444	0.0162903	0.0130822	0.012536	0.0164085	0.0210242	0.0183143	0.0183985	0.0167176	0.0322233	0.00360349	0.0145821	0.0140723	0.02133	0.0216123	0.0398783	0.0142828	0.0321429	0.00304155	0.00478756	0.00637945	0.00351901	0.0157718	0.0159961	0.012198	0.0218738	0.00313008	0.0170147	0.0106056	0.0132283	0.0158919	0.0194933	0.00952005
26	Gloeobacter violaceus PCC 7421	0.619979	0.013529	0.0115301	0.00836936	0.0131231	0.00907358	0.0192281	0.00862199	0.0133406	0.00455482	0.0160064	0.008414	0.00961082	0.0108999	0.0202712	0.00861125	0.0154007	0.0157286	0.015834	0.00967156	0.0209005	0.0198267	0.022444	0.0151644	0.0321241	0.00507982	0.0159862	0.0129952	0.0205773	0.0249346	0.0334321	0.0133792	0.0319754	0.00361557	0.0074432	0.00451168	0.00516826	0.0115325	0.0139774	0.0106454	0.0250338	0.0035383	0.0137321	0.0131659	0.0155451	0.0114262	0.0214704	0.00895789
27	Nitrobacter winogradskyi Nb-255	0.62049	0.00962172	0.0119294	0.00827314	0.0128612	0.00859677	0.0149058	0.0056527	0.0184733	0.00572089	0.022154	0.00814793	0.0148732	0.0107337	0.0187282	0.00566534	0.0140299	0.0124091	0.0124224	0.0149631	0.0174625	0.0149579	0.0133109	0.0141469	0.034659	0.00361219	0.0152318	0.0128715	0.017257	0.0313242	0.0438703	0.0183243	0.0343333	0.00287764	0.00452633	0.00558685	0.00376974	0.0151592	0.0165951	0.010587	0.0312367	0.00287823	0.017658	0.00936688	0.0122275	0.0152515	0.0183134	0.00856561
28	Parvibaculum lavamentivorans DS-1	0.623281	0.0102035	0.00894541	0.00866417	0.0151233	0.00821637	0.0120192	0.00492548	0.0163147	0.00608801	0.0178694	0.00888972	0.0173368	0.0111175	0.0184998	0.00529179	0.0157998	0.0112717	0.0115354	0.0167518	0.0154099	0.0139087	0.0140436	0.0148005	0.0340339	0.00396475	0.0166376	0.0149254	0.0157259	0.029686	0.0430968	0.0170719	0.0351642	0.00247781	0.00451115	0.00653504	0.0035167	0.0134083	0.0163242	0.0120164	0.0302893	0.00268932	0.0195402	0.010965	0.0116833	0.0131025	0.0202141	0.00896329
29	Jannaschia sp. CCS1	0.623322	0.00936804	0.0110519	0.00819898	0.0117173	0.0102898	0.0164114	0.00478604	0.0178169	0.00552319	0.020939	0.00846322	0.0166747	0.0111853	0.0144512	0.00481614	0.0160003	0.014794	0.0155339	0.0162829	0.0187759	0.020326	0.0211951	0.0155388	0.0305495	0.00369432	0.0116714	0.0114459	0.0194742	0.0216106	0.0380984	0.0175839	0.0317413	0.00252919	0.00432263	0.00568553	0.00354309	0.0151351	0.0164501	0.0112208	0.0214607	0.0025593	0.0135656	0.00965151	0.0151842	0.0157358	0.0199584	0.0105383
30	Arthrobacter aurescens TC1	0.62343	0.0073239	0.0134759	0.00608828	0.0138987	0.0102232	0.0186951	0.00922638	0.0190848	0.00305567	0.0140434	0.00601563	0.0133374	0.00910502	0.0191298	0.00926075	0.0171521	0.0147287	0.0186022	0.0133384	0.0208468	0.023086	0.0196014	0.0169716	0.0323869	0.00419581	0.0154654	0.0137687	0.020566	0.0190894	0.0279432	0.0189917	0.0322564	0.00248408	0.00701222	0.00299607	0.00430564	0.0145969	0.0213131	0.00898756	0.018923	0.00250365	0.0162018	0.00711532	0.0143594	0.0144173	0.0193117	0.0100901
31	Burkholderia phytofirmans PsJN	0.623464	0.00944976	0.0126118	0.00856745	0.0119282	0.00944346	0.0136625	0.00732523	0.0230009	0.00520996	0.0179986	0.00861243	0.0136618	0.00916052	0.0196477	0.00728643	0.010328	0.0128575	0.0164551	0.0136372	0.0177626	0.0140517	0.0103127	0.0103489	0.032408	0.00373248	0.0130408	0.0121546	0.0177239	0.0322279	0.049918	0.0231089	0.0321875	0.00299931	0.00635272	0.00522998	0.0037142	0.0134625	0.0115351	0.0092475	0.0322237	0.00301858	0.01749	0.0095685	0.0129807	0.0133605	0.0238648	0.00947855
32	Oligotropha carboxidovorans OM5	0.623995	0.0084923	0.0109968	0.00834573	0.0133729	0.00900383	0.0145038	0.00558331	0.0185558	0.0052373	0.0212023	0.00830835	0.0150634	0.0111199	0.0193244	0.00552831	0.0138911	0.0131914	0.0145527	0.0151005	0.0168212	0.0140468	0.0119585	0.0137945	0.0332379	0.00355134	0.0164352	0.0131166	0.0167713	0.0323478	0.0452704	0.0183705	0.0335303	0.00287428	0.00441101	0.00522769	0.00353692	0.014306	0.0139224	0.0109653	0.0324279	0.00287482	0.0164317	0.00850618	0.0129292	0.0142222	0.0221092	0.00881267
33	Polaromonas sp. JS666	0.624723	0.0123728	0.01103	0.00797306	0.0126784	0.010326	0.0176428	0.00714694	0.0150737	0.0038598	0.0135616	0.00796921	0.0157002	0.00791825	0.0217804	0.00710195	0.0161559	0.0154683	0.0179462	0.0157432	0.0249305	0.0233302	0.0176903	0.0158965	0.0290564	0.00359078	0.0115342	0.0125161	0.0247228	0.0188398	0.0368024	0.0149637	0.0291864	0.00258852	0.00593105	0.00382404	0.00356828	0.0150492	0.0121667	0.0077448	0.0187204	0.00260737	0.0135414	0.0123617	0.015319	0.0151519	0.0251193	0.0101239
34	Polaromonas naphthalenivorans CJ2	0.625251	0.0139664	0.0110199	0.0086305	0.0132567	0.00954971	0.0162835	0.00668074	0.0145154	0.00368865	0.0136263	0.00857132	0.0160735	0.00694489	0.0231497	0.00669026	0.0153815	0.015628	0.0157266	0.0160867	0.0258697	0.0228071	0.0151929	0.015462	0.0298674	0.0034322	0.0099125	0.0130075	0.025731	0.0200513	0.039906	0.0143716	0.0299772	0.00273089	0.00512551	0.00373105	0.00332949	0.0150818	0.0111015	0.00686757	0.0200409	0.0027463	0.014351	0.0136828	0.015299	0.0148913	0.0256956	0.00940346
35	Burkholderia phymatum STM815	0.627215	0.0083132	0.0120996	0.00762026	0.0116746	0.0101123	0.0114818	0.00696277	0.025509	0.00498125	0.018854	0.00757736	0.0143732	0.00917452	0.0204473	0.00685398	0.010126	0.0115631	0.0162757	0.014454	0.0187601	0.012408	0.0116853	0.0105714	0.0303841	0.00330054	0.0128275	0.0125967	0.0181726	0.0349623	0.0518314	0.025533	0.0299438	0.00245687	0.00615861	0.00485982	0.00344884	0.0131615	0.0116371	0.00927604	0.0349636	0.0024287	0.0178834	0.0082499	0.0119173	0.0130539	0.025356	0.0100396
36	Maricaulis maris MCS10	0.627276	0.00861083	0.0094598	0.00921431	0.0112563	0.0102458	0.0177996	0.00572017	0.0144147	0.00557798	0.0195819	0.00914753	0.0166458	0.0100087	0.0174695	0.00562934	0.0158407	0.0130644	0.0135856	0.0165066	0.0204816	0.0194697	0.0170833	0.0157704	0.0354336	0.00353392	0.0136037	0.0113831	0.0204341	0.0276385	0.0359065	0.0143432	0.0354541	0.00208978	0.00397444	0.00556166	0.00345259	0.015557	0.0160111	0.0100009	0.0274473	0.00205891	0.0146558	0.00864645	0.0130798	0.0155398	0.0183411	0.0101957
37	Sinorhizobium meliloti 1021	0.627289	0.0090024	0.00976237	0.00783989	0.0145709	0.00745785	0.0141817	0.00525131	0.0178871	0.005586	0.0200225	0.0077701	0.0150178	0.0117793	0.0188132	0.00526144	0.0161778	0.0114041	0.011611	0.0152069	0.0163379	0.0137332	0.0144064	0.0165593	0.0364439	0.00384222	0.0177035	0.0144888	0.0165497	0.0326635	0.0399339	0.0181031	0.0358794	0.00237457	0.0044804	0.00550636	0.0038154	0.0130272	0.0174802	0.011828	0.0330119	0.00232805	0.018331	0.00883602	0.0111578	0.0130485	0.0201615	0.00732266
38	Mesorhizobium loti MAFF303099	0.627471	0.00902691	0.0101591	0.0081122	0.0134106	0.00928345	0.015466	0.00552411	0.0161359	0.00512587	0.0193824	0.00814005	0.0161765	0.0102272	0.0195389	0.00526174	0.0153911	0.0133646	0.0131834	0.0163321	0.0189349	0.0181789	0.0131239	0.0158412	0.0348574	0.00410755	0.0143361	0.0137099	0.0190106	0.0309296	0.0405446	0.0163957	0.033354	0.00206593	0.0040291	0.00502127	0.00416383	0.0133883	0.0143599	0.0103723	0.0309596	0.00209009	0.0160402	0.00878885	0.0135895	0.0133673	0.0211169	0.00918311
39	Burkholderia xenovorans LB400, chromosome 1	0.627559	0.00915472	0.0123875	0.00829971	0.0116048	0.00928789	0.0141091	0.00708235	0.0226964	0.00508616	0.0175872	0.0083044	0.0133779	0.00917433	0.0197733	0.00705171	0.0109824	0.0122018	0.0165261	0.0131879	0.0187083	0.0143158	0.0108502	0.0109156	0.0330489	0.00358733	0.0127316	0.0119203	0.0186934	0.0314876	0.0491362	0.0225755	0.033245	0.00274437	0.00644548	0.00517624	0.00352054	0.0132255	0.0118615	0.0091584	0.0311749	0.00282812	0.0175576	0.00925521	0.0124204	0.0132372	0.0238738	0.00937164
40	Burkholderia xenovorans LB400, chromosome 2	0.628355	0.00906966	0.0125815	0.00859218	0.0111029	0.00928402	0.0138768	0.00698851	0.0227419	0.00554389	0.0176235	0.00864778	0.013801	0.00901882	0.0194234	0.00701556	0.0105473	0.0123799	0.0165695	0.0137374	0.0182306	0.0142407	0.0107316	0.0105541	0.033511	0.00361764	0.0130661	0.0109543	0.018233	0.0312214	0.0501736	0.0228391	0.0336751	0.00273404	0.00630083	0.00550673	0.00362447	0.0130922	0.0119821	0.00895846	0.0314605	0.00264187	0.017297	0.00897184	0.0121878	0.0132022	0.0240739	0.00931523
41	Desulfovibrio vulgaris subsp. vulgaris DP4	0.630119	0.00560168	0.0107439	0.00449683	0.0143233	0.0117107	0.0172327	0.00729103	0.0206518	0.0045283	0.0120994	0.0045439	0.0191748	0.011474	0.0154874	0.00718187	0.0181097	0.0114321	0.0195429	0.0191508	0.0184577	0.0180049	0.0230877	0.0181669	0.0284843	0.00416473	0.015747	0.01436	0.018568	0.024222	0.0326387	0.0206596	0.0287194	0.00157152	0.00726735	0.0045514	0.00402554	0.0136816	0.0143479	0.0117235	0.0243589	0.00158654	0.0167141	0.00547924	0.011344	0.0133854	0.0253162	0.0118
42	Erythrobacter litoralis HTCC2594	0.630685	0.00807889	0.00950531	0.00836555	0.0137141	0.00827415	0.0156605	0.00557431	0.0157784	0.00550223	0.0201835	0.00838619	0.0146174	0.00974676	0.0211237	0.00558741	0.0148008	0.0123401	0.0127454	0.0146318	0.0184701	0.0163848	0.0153679	0.014449	0.0326838	0.00412921	0.0148539	0.0134507	0.0186958	0.0342396	0.0440336	0.0156103	0.0327103	0.00237715	0.00479328	0.00559069	0.00400701	0.0116423	0.0145348	0.00966486	0.0341525	0.00243513	0.0168183	0.00800649	0.0120941	0.0117029	0.0218147	0.00824499
43	Pseudomonas fluorescens Pf-5	0.633049	0.00780294	0.0122604	0.00601974	0.0126229	0.00990107	0.0197532	0.00808903	0.0125561	0.00382098	0.0152141	0.00605055	0.0130029	0.0081573	0.0221253	0.00796592	0.0191624	0.0141049	0.0165143	0.0130918	0.0286923	0.0243595	0.020806	0.0196134	0.0291739	0.00446127	0.0120228	0.0122693	0.0289713	0.0205564	0.0316207	0.012281	0.0290192	0.00241827	0.00698993	0.00390706	0.00410225	0.0140508	0.0132466	0.00800549	0.0202918	0.00244696	0.0143163	0.00763955	0.0133165	0.0137906	0.0240402	0.0095446
44	Ralstonia pickettii 12J, chromosome 1	0.634343	0.00710098	0.0115846	0.00663275	0.0125051	0.0100371	0.0152693	0.00656807	0.0212649	0.00358929	0.0169327	0.00670301	0.0148868	0.00915294	0.020945	0.00653561	0.0126278	0.0143508	0.0186267	0.0150075	0.0213745	0.0198734	0.0137819	0.0127823	0.0305216	0.00357585	0.011839	0.0127493	0.0213912	0.0255154	0.0443902	0.0211216	0.0305408	0.00191652	0.00643187	0.00362683	0.00353552	0.0131468	0.0121097	0.00917552	0.0255484	0.00193631	0.014658	0.00740433	0.0145264	0.0129885	0.0263225	0.0101115
45	Methylococcus capsulatus str. Bath	0.635846	0.0089555	0.0111183	0.00725633	0.0116369	0.00843198	0.0179755	0.00653703	0.0168776	0.00420449	0.0177733	0.00714346	0.014191	0.00947569	0.0183286	0.00639026	0.0160602	0.0106492	0.0143356	0.0142385	0.0208999	0.0200399	0.0195775	0.0162899	0.0373926	0.00337927	0.0146216	0.0115637	0.0212216	0.0263412	0.034322	0.0166624	0.0373009	0.00189677	0.00623593	0.0041942	0.00331784	0.0126186	0.0194274	0.00944089	0.0262235	0.00198302	0.017336	0.00893008	0.0103294	0.0125236	0.0191572	0.0083996
46	Xanthomonas oryzae pv. oryzae KACC10331	0.636933	0.00661447	0.0116071	0.00712363	0.0109915	0.0101351	0.017266	0.00699857	0.0183084	0.00384524	0.0173735	0.00706434	0.0145933	0.00810472	0.0216747	0.00698683	0.013033	0.0146478	0.0195564	0.0146097	0.0249427	0.022281	0.0129653	0.0130205	0.0299061	0.00368719	0.0100701	0.0111585	0.0246406	0.0235138	0.0454333	0.0182344	0.0300048	0.00225299	0.00622653	0.00379849	0.00387114	0.0116668	0.0122199	0.00799322	0.0235773	0.00221616	0.0127171	0.00651996	0.014826	0.011645	0.0296928	0.0101309
47	Ralstonia metallidurans CH34	0.637327	0.00587753	0.0109455	0.00664288	0.0113562	0.00938266	0.0157189	0.00737964	0.0201817	0.00432472	0.0182715	0.00661983	0.0149232	0.00890204	0.0198146	0.00718896	0.0134731	0.012472	0.0177752	0.0149537	0.0219785	0.0207264	0.0146227	0.0138013	0.0316709	0.00405521	0.0122872	0.0117142	0.0221641	0.0266009	0.0428122	0.0202785	0.0314918	0.00185075	0.00675474	0.00438848	0.0039435	0.012869	0.0139005	0.00909026	0.0266864	0.00183277	0.0148833	0.00584173	0.0124259	0.012877	0.0242589	0.00927803
48	Pseudomonas stutzeri A1501	0.638785	0.00599945	0.0107761	0.00551712	0.0116468	0.00873272	0.0177906	0.00707227	0.0154002	0.00377281	0.0168662	0.00549413	0.0140156	0.0091509	0.0246535	0.0070727	0.0165643	0.0112013	0.0155447	0.0139996	0.0271904	0.0209865	0.0143451	0.0165481	0.0305102	0.00422405	0.0144622	0.0114561	0.0274781	0.0263735	0.0389257	0.015507	0.0305223	0.00213337	0.00662957	0.0037831	0.00423149	0.0134076	0.0129798	0.00907165	0.0265113	0.00210666	0.0145691	0.00591691	0.0110993	0.0134448	0.0249791	0.00873754
49	Chromohalobacter salexigens DSM 3043	0.639119	0.00592023	0.0093225	0.00605089	0.0113205	0.00862267	0.015948	0.00651157	0.0196037	0.00476296	0.017594	0.00607226	0.0165258	0.00917507	0.019763	0.00679534	0.0162975	0.0109107	0.0161495	0.016354	0.020807	0.0202697	0.0175059	0.0158335	0.0292987	0.00378262	0.0154188	0.0109045	0.0210834	0.0302639	0.0398231	0.0198144	0.029435	0.00224284	0.00612555	0.00495909	0.00373744	0.0137178	0.0129249	0.00905225	0.0301016	0.00222634	0.0135182	0.00606712	0.0106705	0.0138014	0.0218214	0.00874116
50	Bradyrhizobium japonicum USDA 110	0.640594	0.00646553	0.00949139	0.00718452	0.0123735	0.00830973	0.0145836	0.00511738	0.0184415	0.00408628	0.0204298	0.00719451	0.0142201	0.010604	0.0208278	0.00514385	0.0151005	0.0123173	0.0132677	0.0142508	0.0181342	0.0153872	0.0132002	0.0151349	0.0350371	0.00392364	0.0172602	0.0124492	0.0180812	0.0328797	0.0453586	0.0184838	0.0350081	0.00193206	0.00417612	0.00414185	0.00386642	0.0132951	0.0151157	0.0106837	0.032873	0.00192569	0.0148672	0.006397	0.012398	0.0133206	0.0210881	0.00828085
51	Mycobacterium abscessus	0.64131	0.00488655	0.0109049	0.00623188	0.00918718	0.0106639	0.0216424	0.007831	0.0186994	0.00428326	0.0183398	0.00620208	0.0132701	0.00902239	0.0172994	0.00778028	0.0133222	0.0113361	0.0206851	0.0133327	0.0192111	0.0203137	0.0192087	0.0135533	0.0368916	0.00415084	0.0151495	0.00934841	0.0190321	0.0277413	0.0361707	0.0186903	0.0367963	0.00186199	0.00772561	0.00428069	0.00413781	0.0133982	0.0158252	0.00914297	0.0277565	0.00187915	0.0131018	0.00475887	0.0113227	0.013412	0.0201187	0.010558
52	Pseudomonas entomophila L48	0.641597	0.00586726	0.0118165	0.00485381	0.0121533	0.0100627	0.0201524	0.00741461	0.0146728	0.00335146	0.0144636	0.00490679	0.0132617	0.00727808	0.0221267	0.0074625	0.0192177	0.0131351	0.0180022	0.0132049	0.0273299	0.0242154	0.0180093	0.0189285	0.0285501	0.00397722	0.0126665	0.0122027	0.0268633	0.0238306	0.0357028	0.0147143	0.028907	0.00198224	0.00700688	0.00336216	0.00412496	0.0133491	0.0115934	0.00734668	0.0241266	0.00195966	0.0135947	0.0058209	0.0134464	0.0134306	0.0240182	0.010069
53	Corynebacterium urealyticum DSM 7109	0.641852	0.00607162	0.010739	0.00495986	0.0119634	0.00847621	0.0207596	0.007719	0.0178021	0.00350664	0.0157807	0.00499574	0.0116114	0.0101354	0.0209732	0.00752062	0.0177881	0.0100514	0.0193697	0.0118499	0.0208757	0.0211517	0.0221035	0.0176197	0.0332299	0.00502233	0.0185812	0.0115401	0.0211614	0.0247495	0.0348174	0.0176235	0.032309	0.00332135	0.00630967	0.00359443	0.00466694	0.0127274	0.0190881	0.00992184	0.0243836	0.00323524	0.013878	0.00569386	0.00953648	0.0126177	0.0193904	0.00804062
54	Silicibacter pomeroyi DSS-3	0.642229	0.0086294	0.010619	0.0064892	0.0103406	0.00925795	0.0193102	0.00435655	0.0125202	0.00578473	0.0206979	0.00654614	0.015651	0.0104124	0.017608	0.00447336	0.0161684	0.0120216	0.014235	0.0154561	0.0228133	0.020495	0.0216499	0.0159856	0.0347293	0.00322915	0.0119539	0.0103386	0.022589	0.0258986	0.041584	0.0123958	0.0348775	0.00187738	0.00373627	0.00574239	0.00337515	0.0136831	0.013222	0.0102712	0.0255974	0.00191267	0.0133707	0.00867247	0.0123851	0.0138406	0.0211902	0.00942634
55	Rhodopseudomonas palustris BisA53	0.644427	0.00750705	0.0103382	0.00818074	0.0110323	0.00826574	0.0157103	0.00515194	0.0175261	0.00411825	0.0213552	0.00812388	0.0128715	0.00929562	0.0201768	0.00517174	0.0127765	0.0128461	0.0138554	0.0128236	0.0185731	0.0164323	0.0127057	0.0127769	0.0374775	0.00378059	0.0141117	0.0112357	0.0187006	0.033233	0.0486229	0.0172164	0.0377161	0.00176787	0.00381909	0.0041326	0.00376805	0.0129827	0.013399	0.00942168	0.0332887	0.00174862	0.0151534	0.00752775	0.01276	0.013013	0.0203204	0.00830734
56	Ralstonia pickettii 12J, chromosome 2	0.644979	0.00625385	0.0111777	0.00594822	0.0113075	0.0100204	0.0157521	0.00594976	0.0216159	0.0034602	0.016017	0.00624924	0.0154595	0.00865203	0.0210998	0.00589063	0.0125653	0.0137986	0.019544	0.0156792	0.0222002	0.0205769	0.0147776	0.0129677	0.0315772	0.00331199	0.0117766	0.0110978	0.022522	0.0243496	0.0460538	0.0216235	0.0315288	0.0016103	0.00618781	0.0035009	0.00312078	0.0126659	0.0117651	0.00850305	0.0244318	0.00160263	0.0133624	0.00648499	0.013562	0.0125361	0.0278874	0.00987991
57	Pseudomonas mendocina ymp	0.646761	0.00561287	0.0102511	0.00490557	0.0110676	0.00839023	0.018102	0.00697168	0.0147398	0.00366444	0.0156507	0.00494145	0.0133218	0.00883239	0.0247074	0.00685971	0.0183049	0.0106401	0.0160763	0.0132501	0.0291866	0.0222886	0.0154741	0.0185262	0.0296475	0.00425346	0.0141921	0.0114576	0.0292012	0.0249637	0.0401951	0.0145706	0.0297863	0.00206513	0.00671463	0.00366976	0.00422941	0.0130104	0.0118157	0.00892662	0.0248174	0.00206552	0.0136565	0.00564579	0.0110065	0.0130072	0.0256016	0.00839417
58	Xanthomonas axonopodis pv. citri str. 306	0.647719	0.00569968	0.0110713	0.00651293	0.0104957	0.00951531	0.0176456	0.00635797	0.0180945	0.00356426	0.0171541	0.00659253	0.014458	0.00760208	0.0215509	0.00643409	0.0134722	0.0137889	0.0191015	0.0145729	0.0250047	0.0223421	0.0134318	0.0133908	0.0317688	0.00356754	0.0100438	0.0105305	0.0246872	0.0243019	0.0477404	0.0181532	0.0318455	0.00185429	0.00619779	0.00356696	0.00354339	0.0108777	0.0122041	0.00765696	0.0244318	0.00184888	0.0126128	0.00580324	0.0136899	0.0108149	0.0295449	0.00938354
59	Ralstonia eutropha JMP134	0.648038	0.00560091	0.0101796	0.00604147	0.011601	0.00934731	0.0154872	0.00679782	0.0196696	0.00409388	0.0162067	0.00602294	0.015386	0.00786323	0.0212397	0.0067274	0.0138265	0.0117961	0.0174221	0.0153747	0.0228372	0.019672	0.0134104	0.0138326	0.0337256	0.00368195	0.0115293	0.0117497	0.0226071	0.0262205	0.0469075	0.019559	0.0337892	0.00168308	0.006563	0.0040677	0.00369526	0.0120188	0.0132656	0.0078591	0.0261046	0.00168292	0.0143635	0.00565556	0.011859	0.0118702	0.0263013	0.00926342
60	Chromobacterium violaceum ATCC 12472	0.648337	0.00809142	0.00980409	0.00677614	0.0119444	0.00915665	0.0149631	0.00562651	0.015029	0.00440574	0.0156802	0.00689591	0.0135879	0.00803859	0.0244271	0.00574417	0.0152039	0.0121577	0.013888	0.0136049	0.0268238	0.02332	0.0138783	0.0152332	0.0350613	0.00390858	0.0106868	0.0121747	0.0262896	0.0208435	0.0460815	0.0150738	0.0351796	0.00245376	0.0054354	0.00442594	0.00404729	0.0120636	0.0152399	0.00806385	0.0208454	0.00246428	0.0139916	0.0084284	0.0126077	0.0118714	0.0220217	0.00933535
61	Bradyrhizobium sp. BTAi1	0.649201	0.00512107	0.00891855	0.00666559	0.0109316	0.00857976	0.0145621	0.00457948	0.0179987	0.00400499	0.0214709	0.00666051	0.0150562	0.0101384	0.0214815	0.00455976	0.0144946	0.0116064	0.0133882	0.0150426	0.0197792	0.0158007	0.0128986	0.0146842	0.0365829	0.00334604	0.0169434	0.0110884	0.0197435	0.0330171	0.0467928	0.0179827	0.036432	0.0015202	0.00343994	0.00403633	0.00328712	0.0137783	0.0147007	0.0103145	0.033096	0.00154622	0.0134736	0.00516426	0.0115462	0.0137207	0.0216187	0.00852144
62	Xanthomonas campestris pv. campestris str. 8004	0.64957	0.00574668	0.0109969	0.00619961	0.0104469	0.00971448	0.0180841	0.00670731	0.0176806	0.00324509	0.0164459	0.00620738	0.0140831	0.00743682	0.0218492	0.00657175	0.0136052	0.0136557	0.0206978	0.0141845	0.0252277	0.0228918	0.0136459	0.013811	0.0320344	0.00374948	0.0104296	0.0105825	0.0254064	0.022157	0.0477122	0.0176017	0.0318383	0.00193194	0.00615125	0.00325616	0.00367218	0.0113405	0.0121234	0.007545	0.0223613	0.00198322	0.0121607	0.00583117	0.0135014	0.0113034	0.0298286	0.00974342
63	Magnetospirillum magneticum AMB-1	0.650935	0.00614638	0.0084926	0.00732835	0.0123652	0.00778052	0.0191444	0.0047947	0.014435	0.00435199	0.017439	0.00731466	0.0160219	0.00923367	0.0170063	0.00482047	0.0184426	0.0120657	0.0152307	0.0161644	0.020541	0.0256662	0.0238535	0.0187029	0.0361167	0.00352637	0.0129255	0.0118847	0.0218568	0.0236941	0.0346118	0.0139809	0.0355814	0.00213845	0.00406793	0.00460345	0.00302185	0.0128579	0.0171293	0.00941426	0.0230134	0.00218939	0.0143102	0.00616571	0.0109733	0.012813	0.0177991	0.00785219
64	Azoarcus sp. EbN1	0.651215	0.00711531	0.0104489	0.00583232	0.0114268	0.00855936	0.0145009	0.00696797	0.0208867	0.00314532	0.0173764	0.00595708	0.012474	0.0080815	0.0213012	0.00693468	0.0136282	0.00963659	0.0150865	0.0124558	0.01987	0.0131934	0.0148335	0.0134585	0.035779	0.0029868	0.0155094	0.0112887	0.0197499	0.0356729	0.0491415	0.0207922	0.0359213	0.00161118	0.00558024	0.00321957	0.00283737	0.0118145	0.0138801	0.0078811	0.03557	0.00164028	0.0165329	0.00717373	0.00952277	0.0117808	0.0233665	0.0085056
65	Novosphingobium aromaticivorans DSM 12444	0.651528	0.00558628	0.010378	0.00566181	0.0138346	0.00770303	0.0161453	0.00592742	0.0178491	0.00350687	0.0178934	0.00565675	0.0140895	0.00883904	0.019094	0.00594848	0.0165612	0.0118293	0.0138444	0.0140833	0.019187	0.0177455	0.0176848	0.0163259	0.0350765	0.00362985	0.0139211	0.0135395	0.0188312	0.0316146	0.0457451	0.0178951	0.0350507	0.00160996	0.00457577	0.00351529	0.00357706	0.0114573	0.015458	0.00866496	0.0316292	0.00161248	0.0164623	0.0056371	0.0115058	0.0112046	0.0218726	0.00750003
66	Burkholderia sp. 383, chromosome 3	0.652748	0.00602479	0.011198	0.00668641	0.00905905	0.0088311	0.0137965	0.00587211	0.0258295	0.00383063	0.0194456	0.0066692	0.0133793	0.00704338	0.0195969	0.00572158	0.0106267	0.0096411	0.0167461	0.0134646	0.0181059	0.0126151	0.0127169	0.0106446	0.0373379	0.00291168	0.0128732	0.00917804	0.0180543	0.0369071	0.0526297	0.0257521	0.0370828	0.00161569	0.00618822	0.0039188	0.00296186	0.012155	0.0124517	0.00716452	0.0365186	0.00160135	0.0157103	0.00590867	0.00969916	0.0116604	0.0245837	0.00884472
67	Verminephrobacter eiseniae EF01-2	0.652791	0.00834221	0.0100915	0.00606799	0.0108065	0.00935968	0.016653	0.00643715	0.0152815	0.00322648	0.0157667	0.0059956	0.0163485	0.00759258	0.0211017	0.00646715	0.0144625	0.0137926	0.0174084	0.0164716	0.0249442	0.0229439	0.0180617	0.0145117	0.0328865	0.00304217	0.0106858	0.0108383	0.0247762	0.0234076	0.0451211	0.0151936	0.0326661	0.00114789	0.00493717	0.00323816	0.00298145	0.0121617	0.0108185	0.00758396	0.0230941	0.00111519	0.0120194	0.00844191	0.0136658	0.0119783	0.027899	0.00915328
68	Opitutus terrae PB90-1	0.653411	0.00852188	0.0118989	0.00645696	0.00961829	0.00724469	0.0151225	0.00658469	0.0223212	0.00267926	0.0176897	0.00645931	0.0101663	0.00873052	0.0209492	0.00667298	0.0121898	0.0100963	0.0170412	0.00996592	0.017166	0.0149485	0.0141525	0.0118069	0.0379982	0.00338525	0.0176569	0.00954864	0.0173568	0.0326237	0.0498403	0.0220508	0.0387981	0.00173308	0.0046804	0.00269219	0.00340338	0.0120048	0.0157105	0.00865801	0.0321114	0.00176312	0.0159376	0.00867446	0.0103817	0.0123113	0.020291	0.0073407
69	Rhodospirillum rubrum ATCC 11170	0.65448	0.00951313	0.00907549	0.00622952	0.0137233	0.00651003	0.0175718	0.00340882	0.0136548	0.00545898	0.0211153	0.0062155	0.0134506	0.00918346	0.0163618	0.00337045	0.0179683	0.0122684	0.0116345	0.0134244	0.0181498	0.0213222	0.0262714	0.0179281	0.0379859	0.00323859	0.01185	0.0137003	0.0181519	0.028246	0.0412305	0.0136394	0.0380663	0.00272742	0.00298128	0.00550562	0.00320321	0.0127065	0.0142914	0.00918989	0.0281828	0.00275315	0.0138041	0.00935576	0.0123554	0.0126982	0.0150603	0.00653093
70	Arthrobacter sp. FB24	0.654662	0.00592793	0.0113462	0.00500985	0.0114262	0.00888476	0.0187044	0.00781984	0.0193354	0.00245396	0.0131255	0.00497048	0.0118818	0.00768449	0.0188936	0.00791965	0.0177529	0.0106469	0.0181637	0.0119537	0.0221171	0.0216793	0.0218326	0.0177863	0.0401362	0.00378425	0.0149808	0.0114072	0.0218126	0.0195265	0.0321325	0.019179	0.0404776	0.00200492	0.0060969	0.00244821	0.00380256	0.0128129	0.0223359	0.00762107	0.0196691	0.00197747	0.015174	0.00588983	0.0104281	0.0125507	0.0193258	0.008633
71	Mycobacterium ulcerans Agy99	0.654727	0.00526031	0.0120387	0.00584309	0.00860323	0.00974411	0.0229617	0.00741458	0.0179805	0.00325325	0.0174046	0.00581184	0.0116587	0.00771254	0.0180991	0.0073867	0.0122114	0.0127949	0.0198498	0.0119168	0.0191452	0.0211686	0.0203775	0.0123061	0.0408084	0.00450831	0.013174	0.00845496	0.0192531	0.02819	0.0385002	0.017858	0.0402826	0.00162405	0.00625541	0.0032069	0.00446604	0.0126834	0.0142176	0.00761044	0.0279034	0.00160327	0.011954	0.00514684	0.0124812	0.0124899	0.0200163	0.00948078
72	Bordetella petrii DSM 12804	0.654828	0.00745034	0.0103539	0.00685994	0.0108343	0.00921624	0.0163867	0.00616685	0.0176698	0.00432587	0.013797	0.00685729	0.0150851	0.00727068	0.0200155	0.00600176	0.014585	0.011842	0.0164864	0.0152222	0.0239985	0.0228599	0.0181375	0.0151043	0.0338976	0.00406225	0.00931004	0.0107251	0.0248087	0.0233977	0.0475237	0.017458	0.0335209	0.00213183	0.00680339	0.00446733	0.00369236	0.0110752	0.0108936	0.00725196	0.0232572	0.00219329	0.0140213	0.00736164	0.0114216	0.0110873	0.0243754	0.0090676
73	Sphingopyxis alaskensis RB2256	0.655015	0.00851556	0.00902465	0.00728513	0.0113343	0.00792217	0.0148716	0.00401684	0.0168054	0.00603228	0.0204949	0.00718289	0.014526	0.00735239	0.0200059	0.00406018	0.0139353	0.0107603	0.0116765	0.0147173	0.0174583	0.0144304	0.0176042	0.0138307	0.0365255	0.00294036	0.0133999	0.0112909	0.0167056	0.0369814	0.0561039	0.0169576	0.0365153	0.00209107	0.00258881	0.00578745	0.00316666	0.0118966	0.012849	0.00709859	0.0372737	0.00200498	0.0146348	0.00809256	0.0107591	0.0117991	0.0199721	0.00775476
74	Bradyrhizobium sp. ORS278	0.655104	0.00465334	0.00865262	0.00580212	0.0108354	0.00836603	0.0144171	0.00467144	0.0186715	0.00355753	0.0210441	0.00585777	0.0145446	0.0101204	0.021925	0.00471248	0.0146416	0.0108121	0.013518	0.0145548	0.0195897	0.015288	0.0126388	0.0146371	0.0371661	0.00332793	0.0174121	0.0108327	0.019518	0.0339417	0.0485089	0.0187064	0.0370297	0.00140158	0.00362404	0.00354049	0.00343897	0.0134245	0.0144955	0.0100535	0.0338633	0.00140507	0.0129939	0.00464757	0.0109884	0.01348	0.0213796	0.00841779
75	Mycobacterium tuberculosis CDC1551	0.656068	0.00521023	0.0119916	0.00556174	0.00842402	0.0098773	0.0229114	0.00700389	0.0190793	0.0035812	0.0162681	0.0056637	0.011507	0.00714536	0.0186501	0.00712492	0.011903	0.0122818	0.0199898	0.0114403	0.019	0.0208121	0.0197905	0.0119035	0.0415955	0.00464686	0.0126658	0.00821556	0.0190343	0.0284316	0.0388407	0.0193118	0.0407897	0.00213155	0.00647594	0.00359278	0.00469318	0.0118501	0.0136785	0.00718782	0.028148	0.00213995	0.0113873	0.00519002	0.0125745	0.0120338	0.0204796	0.0100074
76	Mycobacterium bovis AF2122/97	0.65633	0.00518814	0.0119655	0.00554299	0.00842068	0.00987529	0.0229003	0.0069946	0.0190657	0.00357589	0.0162396	0.00565552	0.0114901	0.00714119	0.018675	0.00712462	0.0119169	0.0122458	0.0199809	0.0114176	0.0190271	0.0208112	0.0198357	0.0118949	0.0416699	0.00464159	0.0126619	0.00822508	0.01901	0.0284097	0.0388695	0.0193138	0.0408478	0.00213555	0.00649109	0.0035844	0.00469498	0.0118258	0.0136657	0.00718031	0.0281393	0.00214705	0.0113709	0.00518008	0.0125878	0.0120131	0.0204821	0.00999772
77	Mycobacterium marinum M	0.657266	0.00518832	0.0119959	0.00580865	0.00850226	0.0096742	0.0231037	0.00733694	0.0177525	0.0032496	0.0169611	0.00582055	0.0117594	0.00759113	0.0178591	0.00733739	0.0120612	0.0127005	0.0198271	0.0118731	0.0188518	0.0213031	0.0211113	0.0121519	0.0415958	0.00437769	0.0130918	0.00828589	0.0190419	0.0280025	0.0386459	0.0177067	0.0411044	0.00158555	0.00625902	0.00326692	0.00421783	0.0123842	0.0140686	0.00745055	0.0277869	0.00157982	0.0120122	0.00509506	0.0123788	0.0123012	0.0199916	0.00945889
78	Burkholderia multivorans ATCC 17616, chromosome 3	0.657752	0.00591429	0.0107838	0.00622631	0.00952592	0.00844091	0.0124515	0.00582297	0.0270503	0.00399215	0.0190801	0.00613281	0.0129516	0.00754181	0.0204424	0.00589255	0.00959876	0.00942808	0.0157914	0.0128516	0.0172776	0.0111458	0.011273	0.0097651	0.0368936	0.00325069	0.013929	0.00911062	0.01762	0.0384548	0.0594669	0.0260979	0.0371394	0.00177755	0.00616217	0.00399758	0.00316588	0.0110121	0.0118895	0.00763204	0.0381874	0.00160034	0.0149738	0.00590559	0.0090356	0.0113513	0.024279	0.00850288
79	Burkholderia ambifaria MC40-6, chromosome 3	0.6587	0.00559247	0.0108152	0.00632478	0.00887277	0.00862985	0.0133021	0.00552155	0.0261795	0.00385834	0.0191463	0.00638329	0.0133712	0.00686736	0.0201074	0.00557119	0.00974161	0.00924602	0.0166223	0.0132515	0.0174663	0.0119899	0.0118321	0.0101556	0.0380311	0.00278471	0.0132959	0.00908466	0.0172987	0.0376455	0.0573512	0.0262983	0.0378724	0.0014522	0.00601004	0.00396739	0.00282283	0.0115121	0.0123614	0.00679288	0.0380382	0.00151071	0.0155956	0.00560311	0.00917066	0.0114456	0.0244852	0.00873801
80	Dinoroseobacter shibae DFL 12	0.660155	0.00674137	0.00946172	0.00524807	0.0107735	0.00859118	0.0189826	0.00447173	0.0147739	0.00399226	0.0193203	0.00525519	0.0141161	0.0102557	0.0167831	0.00448149	0.0170407	0.0105265	0.0153938	0.0142417	0.0199626	0.0193926	0.0254777	0.0169013	0.0374318	0.00310008	0.0145095	0.0106822	0.0199473	0.0266763	0.0432438	0.0148177	0.0374521	0.00149436	0.00384712	0.00399358	0.00312277	0.0120066	0.01632	0.0101977	0.0266903	0.00146322	0.0132806	0.00662078	0.0104716	0.0120454	0.0200135	0.0084603
81	Rhodopseudomonas palustris HaA2	0.660384	0.00495981	0.00928229	0.00675888	0.010149	0.0082751	0.0154847	0.00480582	0.0189536	0.00343158	0.0221245	0.00674406	0.0121572	0.00913018	0.0203592	0.004773	0.0125349	0.0103887	0.014108	0.0123131	0.0189648	0.0145336	0.0124687	0.012736	0.0405433	0.00322489	0.0148166	0.0102019	0.0189662	0.0364804	0.0515236	0.0187272	0.0408123	0.00122345	0.00374555	0.00346553	0.00313505	0.0126263	0.0134628	0.00932637	0.036544	0.00126959	0.0146534	0.00502377	0.0101644	0.0123391	0.0200932	0.00811699
82	Thiobacillus denitrificans ATCC 25259	0.660672	0.00696369	0.00958791	0.00560415	0.0114251	0.00762043	0.0146188	0.00585709	0.021575	0.0031332	0.0156756	0.00565398	0.0113908	0.00868717	0.0207821	0.00596122	0.0151735	0.00988312	0.013692	0.0114032	0.0187538	0.0130593	0.0148735	0.0149539	0.0357797	0.00355006	0.0166111	0.0113313	0.0183713	0.036366	0.0539458	0.0216849	0.0358738	0.0016874	0.00532303	0.0030301	0.00376657	0.0115097	0.0122139	0.00851843	0.0365399	0.0016575	0.015135	0.00712762	0.00983604	0.0114097	0.0214275	0.0076816
83	Acidovorax sp. JS42	0.661725	0.00613281	0.00933858	0.00470211	0.0112236	0.00897646	0.0166308	0.00623913	0.0176962	0.00263439	0.0128786	0.00467468	0.0147339	0.00773929	0.0225874	0.00636815	0.0164719	0.0118163	0.020537	0.0146665	0.0258716	0.0249752	0.0191865	0.0164332	0.0297499	0.00350517	0.0123796	0.0113126	0.0256264	0.0195401	0.0473027	0.0176886	0.0298421	0.0014134	0.00548523	0.00260741	0.00373332	0.0115837	0.01257	0.00772266	0.0195668	0.00141092	0.0117916	0.00613079	0.0121802	0.0116407	0.0272378	0.0090639
84	Burkholderia sp. 383, chromosome 1	0.662051	0.00545325	0.0106079	0.00556803	0.0103418	0.00856143	0.0132835	0.0055618	0.0262974	0.0031052	0.0186447	0.00558048	0.011743	0.00724799	0.0206522	0.00559212	0.0109236	0.00854302	0.0165455	0.0116869	0.0177493	0.0103283	0.0115232	0.010544	0.038042	0.00285155	0.0132223	0.00970568	0.0182552	0.0390477	0.057779	0.0264452	0.0377978	0.00159578	0.006215	0.003168	0.00274977	0.0112576	0.0109479	0.00701709	0.0389323	0.00157114	0.0160826	0.00550306	0.00844882	0.0114503	0.0244258	0.0086264
85	Salinibacter ruber DSM 13855	0.662167	0.0066884	0.00938532	0.0049445	0.0100281	0.00830785	0.0172686	0.00672866	0.0249973	0.00214031	0.0120352	0.00493887	0.00998727	0.0105805	0.0161616	0.00664954	0.0185637	0.00873354	0.0176385	0.00994644	0.0159966	0.017299	0.0288981	0.0186079	0.0377203	0.0039315	0.0220571	0.00987071	0.0161075	0.0292455	0.0327846	0.0248672	0.0375891	0.00178556	0.00753613	0.00216846	0.00380987	0.0102308	0.0205095	0.0105211	0.0290535	0.00178753	0.0136161	0.00652257	0.00866316	0.0102725	0.0165326	0.00825351
86	Stenotrophomonas maltophilia K279a	0.66324	0.00361256	0.0102215	0.00424582	0.010129	0.00883836	0.0194881	0.00665784	0.0168827	0.00227391	0.0159173	0.00415656	0.0136661	0.00679739	0.0223762	0.00670401	0.0160882	0.0100166	0.0197589	0.0135902	0.0284816	0.0237644	0.0155129	0.0159814	0.0340688	0.00314401	0.0102799	0.0102636	0.0282246	0.0234583	0.0429896	0.0169715	0.0346942	0.00109789	0.00641377	0.00221227	0.0033821	0.0115425	0.0131916	0.00691736	0.023764	0.00108222	0.013421	0.00355423	0.0102405	0.0115313	0.0278065	0.00892906
87	Gluconacetobacter diazotrophicus PAl 5	0.664311	0.00634051	0.00912361	0.00673527	0.00831406	0.00827628	0.0174372	0.00395141	0.0189254	0.00539658	0.0189513	0.00666022	0.0155886	0.0075149	0.0155057	0.00388752	0.0158956	0.00747231	0.0142246	0.0158188	0.0231114	0.020253	0.0230617	0.016156	0.0404322	0.00295094	0.00894867	0.00826766	0.0230774	0.0259764	0.0448034	0.0185378	0.0402691	0.00186351	0.00443389	0.00543791	0.0028153	0.0115515	0.0179191	0.00758564	0.0258828	0.00187796	0.0146082	0.00626546	0.00721167	0.0114825	0.0202428	0.00803846
88	Pseudomonas aeruginosa PA7	0.664494	0.00475917	0.0105148	0.00410012	0.010839	0.0077326	0.0187903	0.00668742	0.0146793	0.00311793	0.0145009	0.00407219	0.0114445	0.00807442	0.0221426	0.00668636	0.0198262	0.0094901	0.0140978	0.0114897	0.0265912	0.0214318	0.0169246	0.0198404	0.0351659	0.00425084	0.015129	0.0107708	0.026503	0.0268989	0.0439643	0.0147913	0.0351729	0.00144498	0.00630053	0.00310685	0.0041959	0.0107837	0.0153823	0.00800187	0.0270381	0.00143192	0.0145006	0.00474247	0.00935258	0.0107053	0.0215754	0.00763698
89	Delftia acidovorans SPH-1	0.664763	0.00588665	0.00781483	0.00488894	0.0111189	0.00862503	0.0148741	0.00568126	0.0157337	0.0027468	0.0129705	0.00493209	0.0163253	0.00790674	0.0232041	0.00585104	0.0186071	0.0110714	0.0185078	0.016146	0.0288819	0.0263927	0.0192186	0.0182488	0.0296853	0.00332249	0.0121504	0.010935	0.0284627	0.0186973	0.0430102	0.0160827	0.0301959	0.0010314	0.0045284	0.00280354	0.0035072	0.0113312	0.013107	0.007923	0.0188802	0.00103243	0.0115694	0.00590867	0.0113604	0.0113557	0.0282733	0.00889145
90	Burkholderia ambifaria MC40-6, chromosome 2	0.665423	0.00533326	0.0106488	0.00591714	0.00894449	0.00857185	0.0131504	0.00533181	0.0268609	0.00352746	0.0190239	0.00586297	0.0125124	0.00660176	0.0201454	0.0051621	0.00991618	0.0084758	0.016467	0.0124413	0.0170957	0.0105979	0.0115783	0.00974286	0.039139	0.00295189	0.0132414	0.00872459	0.0174095	0.0390964	0.0603041	0.0267833	0.0388736	0.00145013	0.00601391	0.00362495	0.00268649	0.0113053	0.011458	0.00672417	0.0389953	0.00148948	0.0155896	0.00513719	0.00817754	0.0111092	0.0239354	0.00852419
91	Burkholderia vietnamiensis G4	0.665926	0.00551291	0.0103773	0.00568908	0.00975884	0.0082359	0.0128313	0.00537685	0.025951	0.0033228	0.0182521	0.00568552	0.0119926	0.00731674	0.0214702	0.00538807	0.0100772	0.00896835	0.0158694	0.0119067	0.0175445	0.0111104	0.0111194	0.00998511	0.0380409	0.00299141	0.0138278	0.00937475	0.0179496	0.0385612	0.0615408	0.0258675	0.037849	0.00161753	0.00577463	0.00339603	0.00293433	0.0110721	0.0108331	0.00717452	0.0382553	0.00164094	0.0150993	0.00544803	0.0088249	0.0111578	0.0238404	0.00834102
92	Ralstonia eutropha H16	0.665991	0.00478626	0.00886436	0.00497191	0.0109976	0.00839426	0.017078	0.00597514	0.016735	0.00382352	0.0151719	0.00496847	0.0145018	0.00726525	0.0221083	0.00604148	0.0152671	0.0109807	0.0175435	0.0145447	0.0252154	0.0219725	0.015494	0.0152748	0.0357243	0.00357814	0.0109604	0.0111023	0.025027	0.0232201	0.0494007	0.016722	0.0361268	0.00142795	0.00564906	0.00380744	0.00358661	0.0113033	0.0129654	0.00730172	0.023337	0.00140498	0.0124838	0.00470298	0.0110377	0.0112463	0.0265708	0.00830208
93	Deinococcus geothermalis DSM 11300	0.666362	0.0064113	0.00934418	0.00401385	0.0107818	0.00832197	0.0198467	0.00654952	0.0171721	0.00247487	0.0114729	0.00400494	0.00931905	0.0091857	0.0214425	0.00641414	0.019649	0.0102172	0.0201378	0.00936566	0.0252431	0.0208908	0.0270991	0.0200527	0.0328672	0.00376539	0.0172503	0.0112488	0.0256768	0.0182733	0.0417254	0.0169637	0.0329223	0.00155804	0.00610934	0.00250243	0.00367177	0.0135793	0.0160019	0.00949455	0.0182867	0.00161721	0.0125523	0.00651142	0.0101913	0.0135927	0.0221141	0.00834061
94	Burkholderia sp. 383, chromosome 2	0.667298	0.00487193	0.0107686	0.00555465	0.00870094	0.00861536	0.0133002	0.00511391	0.0269969	0.00320539	0.0189279	0.00548747	0.0123987	0.00640604	0.0203402	0.00518165	0.0101199	0.0081367	0.017023	0.0122361	0.0179371	0.0108562	0.0118983	0.0100017	0.0390649	0.00265899	0.0127527	0.0087107	0.0179288	0.0387549	0.0584759	0.0271463	0.0394404	0.00129102	0.00598063	0.00324052	0.0027153	0.0110577	0.0111363	0.00641273	0.0390379	0.00130886	0.0154585	0.00500602	0.00824709	0.0111704	0.0249752	0.00869871
95	Paracoccus denitrificans PD1222	0.667508	0.00637485	0.00825947	0.00573327	0.0108666	0.00682746	0.0168286	0.00362934	0.0138079	0.00451949	0.01976	0.0056475	0.0161676	0.00877514	0.0191892	0.00362345	0.0168581	0.00954199	0.0120983	0.0161252	0.0225883	0.0195278	0.0211811	0.0166584	0.0396117	0.00301765	0.0119276	0.0106279	0.0225387	0.0282417	0.0466123	0.0137289	0.0395583	0.00143594	0.00273526	0.0045448	0.00295349	0.0115246	0.0147567	0.00869439	0.0282696	0.0014283	0.0135846	0.00631528	0.00933904	0.0115872	0.022029	0.00670612
96	Burkholderia cepacia AMMD	0.667807	0.00513388	0.0104181	0.0055805	0.00941471	0.00838118	0.0130575	0.00520963	0.0264429	0.00324784	0.0187241	0.0056139	0.0121108	0.00683154	0.0207131	0.00523942	0.0102722	0.00826521	0.0163256	0.0119883	0.0175223	0.0106394	0.01157	0.0100842	0.0390598	0.00280562	0.0133311	0.00902099	0.0175513	0.0391644	0.0608772	0.0264444	0.0389126	0.00141056	0.00582099	0.00332639	0.00273735	0.0111257	0.0112149	0.00670155	0.0390753	0.00144249	0.015561	0.00512252	0.00814324	0.0111052	0.0238688	0.00835326
97	Burkholderia multivorans ATCC 17616, chromosome 1	0.668693	0.00541893	0.0100361	0.00532353	0.0100749	0.00789046	0.0113697	0.00524407	0.0271181	0.00332119	0.0193477	0.00536615	0.0112897	0.00761672	0.0213248	0.00515476	0.0097162	0.00784001	0.0150687	0.0115222	0.0171882	0.00879637	0.0100967	0.00976782	0.0387717	0.00285054	0.0139987	0.00975158	0.0176969	0.0406572	0.0644495	0.0272234	0.0387764	0.00145108	0.00583506	0.00327189	0.00285547	0.0108529	0.0106621	0.00759004	0.0409933	0.00144789	0.016012	0.00535281	0.00761411	0.0108379	0.0240991	0.00793657
98	Burkholderia ambifaria MC40-6, chromosome 1	0.668984	0.00506536	0.0103561	0.00530349	0.0100892	0.00833841	0.0130236	0.00523466	0.0264202	0.00293967	0.0185766	0.00531278	0.0115766	0.0070598	0.0207929	0.00525296	0.0106389	0.00810754	0.0160777	0.0115139	0.0173953	0.00998408	0.011493	0.0103404	0.0389623	0.00279418	0.0135533	0.00928364	0.0178912	0.0397818	0.0614351	0.0263031	0.038856	0.001409	0.00589241	0.00308719	0.002597	0.0109845	0.0109302	0.00687162	0.0395963	0.00145517	0.0157955	0.00513186	0.00779972	0.011051	0.0236039	0.00836512
99	Acidothermus cellulolyticus 11B	0.669074	0.00475458	0.00984924	0.00653806	0.00842057	0.0077003	0.0205759	0.00562545	0.023815	0.00243376	0.0150912	0.00660763	0.0102368	0.00832522	0.017117	0.00559557	0.0125449	0.0101157	0.0173936	0.0104991	0.015703	0.0150229	0.0183607	0.0125486	0.0473191	0.00256595	0.0171935	0.00826629	0.0160787	0.0299717	0.0418741	0.0237283	0.0476313	0.00148268	0.00650818	0.00256922	0.00244277	0.0117792	0.0188644	0.00847827	0.0301718	0.0015854	0.0132345	0.00495142	0.00980995	0.0117211	0.0192639	0.0075407
100	Burkholderia cenocepacia AU 1054	0.669251	0.00522193	0.0106222	0.0055607	0.00916595	0.00824207	0.0131394	0.00513387	0.0269764	0.00319984	0.0186049	0.00548789	0.0118159	0.00673062	0.0204207	0.00514211	0.010154	0.00805647	0.0161287	0.0117197	0.0174929	0.0105428	0.0116583	0.0100577	0.0396055	0.00272863	0.0130844	0.00901469	0.0175168	0.0396223	0.0610086	0.0269533	0.0393483	0.00141982	0.00605197	0.00321413	0.0026631	0.01096	0.0108986	0.00661976	0.0394438	0.00142696	0.0157265	0.00518291	0.00792528	0.0109941	0.0238154	0.00817613
101	Deinococcus radiodurans R1	0.66967	0.00883866	0.00958874	0.0046387	0.011215	0.00756096	0.0188851	0.00735515	0.0180056	0.00211893	0.00844826	0.00463837	0.00910687	0.0080314	0.0224673	0.00726041	0.017282	0.009986	0.0186152	0.00929047	0.0239606	0.018527	0.0262474	0.0172866	0.0353027	0.00354853	0.0165483	0.0109749	0.0243448	0.022565	0.0448143	0.0178955	0.0352001	0.00203137	0.00594906	0.00214179	0.00334631	0.0131353	0.0120219	0.00797129	0.0224924	0.00209606	0.0133535	0.00876678	0.00959658	0.013037	0.0227949	0.00746524
102	Ralstonia solanacearum GMI1000	0.67037	0.0045735	0.00901165	0.00455789	0.0104585	0.00851493	0.0158857	0.0051695	0.0193544	0.00271122	0.0162213	0.00461843	0.0139312	0.00768967	0.0212885	0.00535543	0.014422	0.0103627	0.0173016	0.01383	0.0226869	0.0196049	0.0151399	0.0138744	0.0371902	0.00314362	0.0118913	0.010596	0.0225354	0.0268286	0.0507621	0.0196682	0.037819	0.00115918	0.00540817	0.00271794	0.00327251	0.0110521	0.0128519	0.00770716	0.0270468	0.00116133	0.0129141	0.00497577	0.0105378	0.0111807	0.0249383	0.00890079
103	Burkholderia multivorans ATCC 17616, chromosome 2	0.671318	0.00510367	0.0101172	0.00539603	0.00866341	0.0080528	0.0111932	0.00496294	0.0284307	0.00354559	0.0194636	0.00541544	0.0120254	0.00704185	0.0212077	0.00503128	0.00898975	0.00751093	0.0152819	0.0118968	0.0172039	0.00866948	0.00979001	0.00882759	0.0391378	0.0027983	0.0133967	0.00862055	0.0170955	0.04152	0.0651576	0.0281569	0.0397953	0.00131787	0.00578909	0.00359412	0.0028723	0.0104811	0.0104686	0.00715225	0.0413069	0.00136397	0.0151901	0.00514249	0.00747211	0.0106853	0.024566	0.00791491
104	Caulobacter crescentus CB15	0.67214	0.00447554	0.00907007	0.00312003	0.0128493	0.0075291	0.0169811	0.00484398	0.0180757	0.00317555	0.0172424	0.00309514	0.0111162	0.0101266	0.0191103	0.00485219	0.0189196	0.0101293	0.0128214	0.0112665	0.0217459	0.0208176	0.0205323	0.0187824	0.0365815	0.00403715	0.0144734	0.0127921	0.0213025	0.0297313	0.0472222	0.0179211	0.0365472	0.00143168	0.00353502	0.00308593	0.00408718	0.012804	0.0144391	0.0100136	0.0298184	0.00144139	0.013386	0.00445214	0.0099003	0.0126798	0.0144319	0.00729459
105	Azorhizobium caulinodans ORS 571	0.67319	0.00406907	0.00717759	0.00485291	0.011956	0.00711799	0.0158295	0.00388992	0.0164297	0.00364652	0.0164201	0.00484043	0.0158929	0.0102198	0.0192781	0.00387167	0.0178611	0.0087743	0.0168393	0.015999	0.0178067	0.0198562	0.0204722	0.0181218	0.0396894	0.00321001	0.0186619	0.0117141	0.0184533	0.024942	0.0472435	0.0162944	0.0392322	0.00133954	0.00283736	0.00382586	0.00298895	0.0120337	0.0175724	0.0103233	0.0248921	0.00136356	0.0138971	0.00416033	0.00836441	0.0119949	0.0207402	0.00707013
106	Mycobacterium smegmatis str. MC2 155	0.674028	0.00286683	0.0112992	0.00296228	0.00704744	0.0099147	0.0228386	0.0068856	0.0232549	0.00166352	0.0167598	0.00297186	0.0106326	0.00797272	0.0158792	0.00681949	0.0133845	0.00856214	0.0221991	0.0106713	0.0186994	0.0177588	0.0185284	0.0134419	0.0410876	0.0027741	0.0157256	0.00689261	0.0189667	0.0337722	0.0438969	0.0232695	0.0410756	0.000783176	0.00604361	0.00169571	0.00260353	0.0120457	0.0139177	0.00795583	0.0338733	0.000815517	0.0119795	0.00285824	0.00820511	0.0119935	0.0204215	0.00980265
107	Caulobacter sp. K31	0.674633	0.00446396	0.00918021	0.00382101	0.0120428	0.0073503	0.0177511	0.00465947	0.0180221	0.00311836	0.0169367	0.00382466	0.0110558	0.00898177	0.0180566	0.00471953	0.0190366	0.0105864	0.012861	0.011208	0.0208539	0.021556	0.0215534	0.0192075	0.0382488	0.00429875	0.0137968	0.0117902	0.0211451	0.0301519	0.0447223	0.0178212	0.0380861	0.00131967	0.00352801	0.00323319	0.00402839	0.0121746	0.014952	0.00899455	0.0300996	0.00133391	0.0133696	0.00447364	0.00991133	0.0119711	0.0141553	0.00728622
108	Xanthobacter autotrophicus Py2	0.674647	0.00452181	0.00719109	0.00480511	0.0117425	0.00703079	0.0167638	0.00380397	0.0153042	0.0035444	0.0155001	0.0048409	0.0152072	0.00905587	0.0191961	0.00400909	0.0189586	0.00880007	0.0167989	0.0148776	0.0181656	0.0206614	0.0202289	0.0180411	0.0389225	0.00327618	0.0171942	0.0117427	0.0181551	0.0250361	0.0454506	0.0158693	0.0399549	0.00138484	0.00319631	0.00362238	0.00328239	0.0114189	0.017069	0.00907866	0.0252512	0.00139802	0.0136297	0.004768	0.00917906	0.0116603	0.0198541	0.00751846
109	Thermobifida fusca YX	0.675029	0.00447361	0.0100007	0.00276478	0.00929481	0.00870945	0.0221531	0.00776306	0.0196985	0.00192848	0.0117988	0.00277356	0.00887995	0.00876382	0.0193125	0.00780287	0.016428	0.00787563	0.0210337	0.00888627	0.0207229	0.0200071	0.0273726	0.0162666	0.040581	0.00404475	0.0182113	0.00936784	0.0202998	0.023692	0.0381446	0.0195931	0.0411059	0.00117894	0.00603363	0.00187247	0.00415567	0.0106742	0.0211976	0.00877452	0.0238004	0.00125499	0.0130219	0.00442886	0.0079072	0.0106143	0.0190569	0.00871028
110	Rhodococcus sp. RHA1	0.675158	0.00233716	0.0103597	0.00360165	0.00692052	0.0090341	0.0219246	0.00777371	0.0242698	0.00160389	0.0161319	0.00363432	0.00932341	0.00811479	0.0148154	0.00781933	0.0141375	0.00651192	0.0207205	0.00939067	0.0169008	0.0152646	0.0206036	0.0141151	0.0433926	0.00258342	0.0185735	0.00689233	0.0170793	0.036464	0.0402311	0.0243194	0.043747	0.000755564	0.00607962	0.001598	0.00253999	0.0109584	0.0184269	0.00821293	0.036775	0.00074147	0.0137469	0.00235279	0.00657099	0.0109318	0.0185247	0.00926396
111	Alkalilimnicola ehrlichei MLHE-1	0.675313	0.00424458	0.00906517	0.00388987	0.00859294	0.00748517	0.0224805	0.00631055	0.0141135	0.00341886	0.0142603	0.00392467	0.0123067	0.00817047	0.0189671	0.00633955	0.0193929	0.00938386	0.0187662	0.0122838	0.0239232	0.0248054	0.028365	0.0191368	0.0396918	0.00380318	0.0163797	0.00837163	0.0238163	0.0194732	0.0357195	0.0138833	0.0397113	0.00213068	0.00606543	0.00344695	0.00378731	0.0119086	0.0176847	0.00803921	0.0192039	0.00215388	0.0100206	0.00427449	0.00906059	0.011926	0.0201231	0.00726813
112	Burkholderia thailandensis E264	0.676281	0.00511558	0.00960638	0.00582201	0.00950123	0.00736008	0.00959567	0.00458821	0.0268863	0.00303303	0.0190203	0.00593325	0.0114989	0.0075091	0.0213792	0.00470659	0.00970602	0.00819798	0.0137599	0.0111388	0.0151156	0.00829763	0.0111577	0.00907574	0.0383578	0.0026468	0.0152682	0.00946673	0.014944	0.041623	0.0692365	0.027287	0.0396254	0.00135768	0.00512748	0.0031065	0.0026297	0.0103561	0.0106367	0.00736841	0.0414863	0.00139798	0.0154656	0.00545094	0.00847892	0.0105722	0.0226989	0.00757588
113	Leifsonia xyli subsp. xyli str. CTCB07	0.67676	0.00340188	0.0093872	0.00286747	0.00871657	0.00862602	0.0189187	0.00631153	0.0213261	0.00199136	0.0156751	0.0028578	0.00993515	0.0103453	0.0203273	0.00632469	0.015008	0.00672134	0.0175016	0.00994096	0.0179331	0.0154886	0.0209066	0.0153369	0.0417064	0.0032111	0.0225818	0.0086771	0.0180569	0.0332232	0.0444609	0.0209573	0.0418419	0.00110326	0.0051065	0.0019488	0.00302071	0.0113786	0.0192094	0.0103144	0.0331346	0.00110249	0.013226	0.00328502	0.0064671	0.0113592	0.0164584	0.00845807
114	Cupriavidus taiwanensis	0.676792	0.0044027	0.00863629	0.00441774	0.010328	0.00803994	0.0171545	0.00547867	0.0170841	0.00340191	0.0146677	0.0044892	0.0138928	0.00665499	0.0223009	0.00544758	0.0147287	0.00991853	0.0171645	0.0139433	0.0250358	0.0215743	0.0152249	0.014698	0.0377459	0.00331778	0.0104558	0.0106272	0.0247939	0.0244271	0.0537729	0.0171793	0.0381365	0.00131924	0.00552023	0.00344972	0.00335951	0.0102851	0.0122659	0.00681649	0.0245967	0.001351	0.012237	0.00446791	0.0102155	0.0103034	0.0262133	0.00802119
115	Bordetella pertussis Tohama I	0.677206	0.00487227	0.00876367	0.00521684	0.00968139	0.00803071	0.0162425	0.00503354	0.0176345	0.00375044	0.0143628	0.00522223	0.0145084	0.00624885	0.0204508	0.00513314	0.0162087	0.0103559	0.0153104	0.0144744	0.0246817	0.0232796	0.0172408	0.0160049	0.0362805	0.00352896	0.00995279	0.00936863	0.0248919	0.0246775	0.052824	0.0177057	0.0367044	0.00129534	0.00616051	0.0038312	0.00345016	0.0103419	0.0120484	0.00611009	0.0245742	0.00134379	0.0122207	0.00495572	0.00995402	0.0103321	0.0230902	0.00806815
116	Mycobacterium vanbaalenii PYR-1	0.677931	0.00264084	0.0104494	0.00322943	0.00731562	0.00936588	0.0229301	0.00683825	0.0219496	0.00170167	0.0162815	0.00314979	0.0100738	0.00788464	0.0172602	0.00682654	0.0134015	0.00819426	0.0206629	0.0100262	0.0197489	0.0179686	0.0201292	0.0134949	0.0434565	0.00305444	0.0153601	0.00722073	0.0197529	0.0330073	0.0419916	0.0219941	0.0432987	0.000897893	0.00565477	0.00174788	0.00298589	0.0118048	0.0152933	0.00769763	0.0329622	0.000897277	0.0117435	0.00263591	0.00808458	0.0117116	0.0194771	0.00927638
117	Azoarcus sp. BH72	0.679164	0.00454361	0.00972455	0.00390559	0.0111557	0.00795651	0.0182395	0.00582582	0.0173278	0.00219011	0.0150968	0.00387634	0.0115627	0.00708814	0.021474	0.00568733	0.0150698	0.00953259	0.0174717	0.0116052	0.0215908	0.0186644	0.017131	0.0155165	0.0392512	0.00334298	0.0137576	0.0110511	0.0222155	0.0283793	0.0548151	0.0169763	0.0390956	0.00117846	0.00533085	0.00216886	0.00315902	0.010392	0.0134583	0.00711762	0.0282667	0.00114441	0.01402	0.00445928	0.00903191	0.0104542	0.0232614	0.00784476
118	Mycobacterium gilvum PYR-GCK	0.679166	0.00242793	0.0100151	0.00293882	0.00689959	0.00916505	0.0223925	0.00680653	0.022971	0.00169852	0.0167284	0.00297565	0.00991867	0.00809558	0.0169923	0.00678357	0.0133436	0.00732151	0.0200859	0.00987631	0.0191295	0.0166284	0.0200007	0.0134605	0.043223	0.0029696	0.0161412	0.0071416	0.0190348	0.0349517	0.0431527	0.0228477	0.0435942	0.000846145	0.00562477	0.00166097	0.0030253	0.0115789	0.0156349	0.00826713	0.0349149	0.000834222	0.0118855	0.00243807	0.00753344	0.0116558	0.0190239	0.00925616
119	Halorhodospira halophila SL1	0.679817	0.00349306	0.00929455	0.00299763	0.00814052	0.00727398	0.0237667	0.00673374	0.0166809	0.00293453	0.0170475	0.00289234	0.0103127	0.00934047	0.0214691	0.00564206	0.0172902	0.00814799	0.0202292	0.0115597	0.0235644	0.02413	0.0291609	0.0197379	0.0417174	0.00379174	0.0215576	0.00873564	0.0209031	0.0262006	0.0411667	0.0160414	0.0385267	0.0017764	0.00619612	0.0025567	0.00446489	0.0115514	0.0189333	0.00870017	0.0261976	0.00164349	0.00939199	0.00270305	0.00780637	0.0104676	0.0182538	0.00573951
120	Acidiphilium cryptum JF-5	0.679927	0.00521063	0.0085279	0.00594944	0.00834556	0.00656787	0.015991	0.00379792	0.0158012	0.00390089	0.0204327	0.00594678	0.014043	0.00823256	0.0180953	0.00372297	0.0147939	0.00780857	0.0136556	0.0141097	0.0179073	0.0151943	0.0190389	0.0155162	0.0455322	0.00295466	0.0164008	0.00880584	0.0181257	0.0324676	0.0548025	0.0159806	0.0443322	0.00136639	0.00330016	0.00392449	0.0028027	0.0114404	0.014904	0.0086297	0.0327228	0.00139589	0.0139604	0.00529885	0.00777139	0.0112318	0.0205085	0.0065242
121	Bordetella bronchiseptica RB50	0.68077	0.00480673	0.00872044	0.00500657	0.00924374	0.00776168	0.0158785	0.00485674	0.0180339	0.00370151	0.0142323	0.00514124	0.014517	0.00627362	0.0200535	0.00482471	0.0162619	0.00973539	0.0151355	0.0145026	0.0245671	0.0226889	0.0171937	0.0160542	0.0371477	0.00339809	0.009862	0.00910852	0.025119	0.0247538	0.0542205	0.0179372	0.0374803	0.00120786	0.00598894	0.00379103	0.00328758	0.00994703	0.0119837	0.00617923	0.0245682	0.00125019	0.0121876	0.00501987	0.00963238	0.00998094	0.0235491	0.00787331
122	Bordetella parapertussis 12822	0.681	0.00469127	0.00866043	0.00502791	0.00930649	0.00770768	0.0157409	0.00473903	0.0179782	0.00370081	0.014268	0.00518901	0.0145072	0.0062884	0.020022	0.00488127	0.0163956	0.00983607	0.0148958	0.014459	0.024629	0.0225201	0.0167617	0.0159064	0.0370538	0.00339957	0.00959831	0.0088982	0.0252592	0.0248679	0.0542395	0.0179979	0.0375291	0.00120288	0.00596956	0.00386107	0.00326214	0.00987567	0.0118777	0.0060588	0.0246085	0.0012519	0.0121838	0.00502645	0.00956667	0.00989997	0.0236966	0.00792701
123	Methylobacterium extorquens PA1	0.681839	0.00406093	0.00830611	0.00395511	0.0107657	0.00639609	0.0164585	0.00425358	0.0188779	0.00240278	0.0179642	0.0040072	0.0110368	0.00965043	0.0195302	0.00426034	0.0178184	0.00864041	0.0144129	0.0112141	0.0166749	0.0147238	0.020036	0.0178476	0.0430852	0.00352412	0.0205763	0.0104311	0.0167606	0.0336973	0.0480423	0.0186758	0.0431545	0.00143279	0.00416164	0.0024536	0.00338265	0.0112892	0.0159358	0.00966286	0.0335275	0.00145655	0.012924	0.003969	0.00811364	0.0111468	0.0184091	0.00619102
124	Burkholderia pseudomallei 1106a	0.68258	0.00522016	0.00964305	0.0057006	0.00868555	0.00718807	0.0101826	0.00426025	0.0267862	0.00320499	0.0188951	0.00563149	0.0112164	0.00699834	0.021528	0.00420482	0.00903438	0.00778136	0.01458	0.0112813	0.0149251	0.00875297	0.0124082	0.00959298	0.0402074	0.00253102	0.0158938	0.00927672	0.014608	0.0411536	0.0726802	0.0269237	0.0400566	0.00134909	0.00508911	0.00313009	0.00267066	0.0101708	0.0106069	0.00716127	0.0414315	0.00133061	0.0152325	0.00510858	0.00789872	0.00999034	0.0223294	0.00721529
125	Mycobacterium sp. JLS	0.683564	0.00229547	0.0106912	0.00278568	0.00664669	0.00898565	0.0240105	0.00679334	0.0223164	0.00161447	0.0160333	0.00277444	0.00969211	0.00747996	0.0161118	0.0068269	0.0132772	0.00751749	0.0208471	0.00971922	0.0183894	0.0172541	0.0202992	0.0133941	0.0450431	0.002912	0.015801	0.00661743	0.0183625	0.0345959	0.0441743	0.0224794	0.0448928	0.000826496	0.00580002	0.00161083	0.00294821	0.0114536	0.0148779	0.0074798	0.0345748	0.00084832	0.0116632	0.00230539	0.00748244	0.0113491	0.018833	0.00892745
126	Sphingomonas wittichii RW1	0.683975	0.00317264	0.0069337	0.00467499	0.0093797	0.00658701	0.015738	0.00312397	0.0163312	0.00485614	0.0212121	0.00472348	0.013561	0.00780824	0.0207039	0.0030608	0.0157516	0.00751487	0.0105129	0.0135339	0.0182094	0.0153473	0.0187185	0.0158649	0.0428881	0.00356374	0.0161813	0.00957479	0.0183492	0.0383244	0.0542525	0.0162278	0.0428903	0.00110047	0.00233564	0.00488475	0.00353718	0.0105619	0.0150665	0.00786435	0.0383263	0.00112295	0.0125172	0.00323879	0.00768432	0.0105905	0.0174495	0.00670833
127	Mycobacterium sp. KMS	0.684377	0.0022286	0.0106592	0.00269311	0.00665461	0.0089423	0.024044	0.00677226	0.0223399	0.00154151	0.015983	0.00269677	0.00960534	0.00746266	0.016074	0.00679945	0.0133624	0.00745465	0.0207647	0.00960551	0.0183763	0.0171398	0.0202804	0.0133824	0.045084	0.00289792	0.0158671	0.00657722	0.0183418	0.0347389	0.0442845	0.0225733	0.0450235	0.000812762	0.00580176	0.00155946	0.00288101	0.0113539	0.0148474	0.00747975	0.0348177	0.000810147	0.0116304	0.00221623	0.00740183	0.0113138	0.0188154	0.00890744
128	Mycobacterium sp. MCS	0.684534	0.00221402	0.0106503	0.00267919	0.00662209	0.00893655	0.0240321	0.00675898	0.0223287	0.00153397	0.0159942	0.00268656	0.00960082	0.00744744	0.0160587	0.00679824	0.0133516	0.00742203	0.0207621	0.00959819	0.0183802	0.0171242	0.020268	0.0133797	0.0451057	0.00288076	0.0158654	0.00658195	0.0183314	0.0347315	0.0442926	0.0225849	0.0450962	0.000809227	0.00579043	0.00154817	0.00288111	0.0113527	0.0148511	0.00748355	0.0348521	0.000804319	0.0116312	0.00220894	0.00740468	0.0113046	0.0188155	0.00891061
129	Burkholderia mallei ATCC 23344	0.684855	0.00510357	0.00958542	0.00548759	0.00880178	0.00710459	0.0100234	0.00419191	0.0268987	0.00302149	0.0187279	0.00532445	0.0110394	0.00701479	0.021822	0.00416792	0.00912651	0.00754619	0.0146487	0.0111005	0.0150831	0.00865423	0.0126863	0.00973742	0.0404925	0.00242189	0.0158897	0.00943685	0.0144924	0.041345	0.0737702	0.0269856	0.0398531	0.00127169	0.00500126	0.00286966	0.00270498	0.0100933	0.0104407	0.00704255	0.0415423	0.00123057	0.015206	0.00492209	0.00781026	0.00991119	0.0223724	0.00712806
130	Acidovorax avenae subsp. citrulli AAC00-1	0.685323	0.00439697	0.00801286	0.00396131	0.00989338	0.00721458	0.0159938	0.00527801	0.01812	0.00215533	0.0133649	0.00394581	0.0139937	0.00745688	0.0208582	0.0052229	0.0172957	0.0079456	0.0189804	0.0139998	0.0237101	0.0223325	0.0211117	0.017033	0.0374755	0.00302834	0.0141045	0.00981585	0.0238717	0.0226791	0.0500397	0.0182758	0.0375366	0.000902523	0.00484852	0.00217271	0.00304552	0.00934376	0.0156239	0.00739486	0.0227686	0.000934469	0.0129305	0.00448347	0.00796671	0.00948051	0.0257894	0.00724559
131	Symbiobacterium thermophilum IAM 14863	0.686684	0.00305905	0.00832891	0.00238381	0.00935831	0.00666268	0.0210037	0.00561588	0.0171516	0.00193487	0.0141217	0.00235072	0.0108148	0.00896321	0.0192219	0.00569047	0.0202516	0.00672044	0.0176777	0.0108532	0.0233353	0.0217126	0.0292768	0.0201395	0.04385	0.00324497	0.0180016	0.00935551	0.0228539	0.0203245	0.0355724	0.0173989	0.0434125	0.00140236	0.00668623	0.00189309	0.00332601	0.0112161	0.0216363	0.00876832	0.0202914	0.00134459	0.0118389	0.002994	0.00689121	0.0112419	0.0190209	0.00666941
132	Myxococcus xanthus DK 1622	0.688912	0.00208911	0.00768685	0.0028818	0.010962	0.00769539	0.0170815	0.00622926	0.0215559	0.00120791	0.00872539	0.00289756	0.0116839	0.00782657	0.0222369	0.0062192	0.018981	0.00783598	0.0210917	0.0116432	0.0211698	0.0235196	0.0248326	0.0190596	0.0353556	0.00267381	0.0204608	0.0109155	0.0209523	0.0206098	0.048251	0.0214092	0.0352701	0.000534806	0.00492496	0.00120802	0.00273541	0.0110602	0.021779	0.00772143	0.0204522	0.000554281	0.0130638	0.00208189	0.00778685	0.0110589	0.0193949	0.00763247
133	Leptothrix cholodnii SP-6	0.688997	0.00319632	0.00882409	0.00260826	0.0091724	0.00797775	0.0185357	0.00504196	0.0188872	0.00115717	0.0159928	0.00253025	0.0111881	0.00728989	0.0233617	0.00499613	0.0152234	0.00891127	0.019137	0.0112535	0.0255298	0.0198324	0.0154021	0.0154269	0.03883	0.00257811	0.0135265	0.0091392	0.0259416	0.0315731	0.0514906	0.0185809	0.0382336	0.000584185	0.00388316	0.00108486	0.0026105	0.0114963	0.00866419	0.00723734	0.031335	0.000560557	0.010995	0.00303377	0.00877337	0.0115994	0.0256424	0.00785269
134	Mycobacterium avium 104	0.689881	0.00347238	0.0099739	0.00365483	0.00703608	0.0082462	0.0225719	0.00571949	0.0198795	0.00177135	0.0150303	0.00371437	0.0098099	0.00626464	0.0189453	0.00576021	0.0126916	0.00879209	0.0195712	0.00967822	0.0203288	0.01974	0.02135	0.012625	0.0462665	0.00311095	0.0133159	0.00723351	0.0197504	0.0303202	0.0455674	0.0201591	0.0466303	0.000992422	0.00508813	0.00173263	0.00328555	0.0106301	0.0137246	0.00642299	0.0305856	0.000986396	0.0109196	0.00348498	0.00921671	0.0106727	0.0197955	0.00842262
135	Rhodobacter sphaeroides 2.4.1	0.690067	0.0031697	0.00609905	0.003472	0.0107074	0.00577739	0.0156408	0.00353856	0.0149164	0.00283714	0.0185927	0.00346135	0.0132459	0.0114112	0.0199411	0.00362569	0.018803	0.0059882	0.0140519	0.013403	0.0189221	0.0163672	0.0240119	0.0187457	0.0428323	0.00275848	0.0212142	0.0105731	0.0183061	0.0320005	0.0497211	0.0151565	0.0420551	0.000886576	0.00243899	0.00267183	0.00301988	0.0107841	0.0165831	0.0110908	0.0320983	0.000842768	0.0131503	0.00319608	0.00633213	0.0105995	0.0191721	0.00594197
136	Methylibium petroleiphilum PM1	0.691978	0.00201746	0.0083312	0.00225706	0.00981333	0.00769102	0.0177736	0.00581846	0.0192137	0.00104471	0.0144835	0.00222937	0.0108746	0.00738862	0.0235308	0.00563796	0.0157972	0.00815762	0.0189674	0.0109164	0.024077	0.0187671	0.0159799	0.0160835	0.0384984	0.00315489	0.0155507	0.00991767	0.0248101	0.0312428	0.0533258	0.0188846	0.0382477	0.000470798	0.00451289	0.0010813	0.00289699	0.0106543	0.0110588	0.0073718	0.0311394	0.000472529	0.0119653	0.0020407	0.00789354	0.010836	0.0250999	0.00761388
137	Methylobacterium populi BJ001	0.693901	0.003142	0.00757856	0.00331889	0.0100096	0.00598696	0.016442	0.00389746	0.0189179	0.00204191	0.0174716	0.0033475	0.0106949	0.0091924	0.0188546	0.00391022	0.0184865	0.00755943	0.0141234	0.0107656	0.0166106	0.0144206	0.0212248	0.0186772	0.0454657	0.0031789	0.020936	0.00985994	0.0166177	0.0340471	0.049885	0.018797	0.0454736	0.00105906	0.00385626	0.00210105	0.00305184	0.0105442	0.0168065	0.00923137	0.0339104	0.00107785	0.0123689	0.00319079	0.0072629	0.0103728	0.0179914	0.00577853
138	Salinispora tropica CNB-440	0.69461	0.0020618	0.00922689	0.00212257	0.00654637	0.00760611	0.0258712	0.00668161	0.020274	0.00146585	0.0128284	0.00210328	0.00797576	0.00726328	0.0186729	0.00677441	0.0152466	0.00724708	0.0203188	0.00793852	0.0199634	0.0199709	0.0245018	0.0149797	0.0484127	0.00346167	0.0178408	0.00640264	0.0199841	0.0286603	0.038007	0.020301	0.0485965	0.00099492	0.00745312	0.0014537	0.00344296	0.0105496	0.0172275	0.00726791	0.0287045	0.000960193	0.00953325	0.00199524	0.00725383	0.010676	0.0175383	0.00758566
139	Salinispora arenicola CNS-205	0.695185	0.00196531	0.00934231	0.0020614	0.00612077	0.00804478	0.0257309	0.00684333	0.0214128	0.00143614	0.0127189	0.00207402	0.0080294	0.00655317	0.0176403	0.00681707	0.0152293	0.00700423	0.0211995	0.00799293	0.0199327	0.0198102	0.0236084	0.0150212	0.0482315	0.00328548	0.0166803	0.00610608	0.0200083	0.0291679	0.0378633	0.0214515	0.0488293	0.000876717	0.00738893	0.00146569	0.00315725	0.0104891	0.0170356	0.00653399	0.0293673	0.000867212	0.00981169	0.00196669	0.00702773	0.01057	0.0179059	0.00803614
140	Frankia sp. CcI3	0.700788	0.00219964	0.00861524	0.00209565	0.00626414	0.00749076	0.0232636	0.00542455	0.0212825	0.00175665	0.0146333	0.00211516	0.00893602	0.0075537	0.0171063	0.00551234	0.0155524	0.00569822	0.0186494	0.00897393	0.0188222	0.0177158	0.0263973	0.015343	0.0505555	0.00302505	0.0176346	0.00611323	0.0185521	0.0298616	0.0409437	0.0215055	0.0506628	0.000973935	0.00581195	0.00171819	0.00314008	0.0102537	0.0194152	0.00750788	0.0300214	0.000998044	0.0101604	0.0021678	0.00557786	0.0101895	0.0166217	0.00741788
141	Rhodospirillum centenum SW	0.704613	0.00225873	0.00713665	0.00237903	0.00872542	0.0067693	0.0184234	0.00401511	0.0172275	0.0020498	0.0147107	0.00243069	0.0120214	0.00838081	0.0190449	0.00393039	0.017711	0.00571386	0.0146597	0.0120563	0.0238055	0.0196974	0.026196	0.0180606	0.0491162	0.00299113	0.0137461	0.00879132	0.0245962	0.0226484	0.0443639	0.0171792	0.0489961	0.000749389	0.00362228	0.00217722	0.00273812	0.00991264	0.0203784	0.00858308	0.0225742	0.000751915	0.0121158	0.00237651	0.00549208	0.0098704	0.0200595	0.00673279
142	Rubrobacter xylanophilus DSM 9941	0.704766	0.00293296	0.00633744	0.00110207	0.00943254	0.00475611	0.0191738	0.00438658	0.0159442	0.0026769	0.0101394	0.00105495	0.00815935	0.0119516	0.0223545	0.00442688	0.0229469	0.00531939	0.0157151	0.00803039	0.0171148	0.0177143	0.037688	0.0231937	0.043721	0.00501279	0.0304295	0.00941053	0.0164393	0.023088	0.0410026	0.0161386	0.0433937	0.00148958	0.00640751	0.00277858	0.00527971	0.00792033	0.0235164	0.011951	0.0229113	0.00156336	0.00971248	0.00287127	0.00552151	0.00774642	0.0155753	0.00501124
143	Streptomyces avermitilis MA-4680	0.707166	0.00153774	0.00746354	0.0013342	0.00790218	0.00769621	0.0207127	0.00633176	0.0231992	0.00112668	0.0109401	0.00131969	0.00809873	0.00751827	0.0179647	0.00636954	0.0176017	0.00563641	0.0193717	0.00812023	0.0194857	0.0174554	0.026351	0.0171639	0.0476577	0.00228849	0.0196224	0.00780701	0.0186918	0.0287136	0.0446749	0.0233097	0.047378	0.000556971	0.00696363	0.00108602	0.00242975	0.00993518	0.0192814	0.00737391	0.0285001	0.000534258	0.0102783	0.00147214	0.00570222	0.00981363	0.0173618	0.00751883
144	Nocardia farcinica IFM 10152	0.708334	0.00169965	0.00862416	0.00252224	0.00587339	0.00758899	0.0242105	0.00554887	0.0192853	0.0012451	0.0145984	0.00247059	0.00835129	0.00634057	0.0177394	0.0055605	0.0141911	0.00586791	0.0212402	0.00838567	0.0186568	0.0175969	0.0217526	0.0141202	0.0493582	0.00279196	0.0164005	0.00579965	0.0186924	0.0329465	0.0512132	0.019377	0.0495039	0.000516008	0.00511524	0.00120225	0.00282418	0.00907706	0.0148065	0.00626052	0.0330541	0.000472827	0.0106624	0.00168487	0.00579666	0.00915362	0.0198871	0.00761905
145	Saccharopolyspora erythraea NRRL 2338	0.71146	0.00164365	0.00855335	0.001297	0.0065919	0.00673972	0.0237427	0.00580362	0.0209535	0.000697082	0.0114707	0.00129749	0.00733915	0.00617925	0.0209944	0.00579217	0.0151348	0.00580837	0.0202111	0.00737653	0.0203852	0.017945	0.0220883	0.0154532	0.0483782	0.00265305	0.0186432	0.00685235	0.020177	0.031737	0.049356	0.0210227	0.0483069	0.000455752	0.00465943	0.00068722	0.00270906	0.00881027	0.0173324	0.00626777	0.0317119	0.000446133	0.0102363	0.00163805	0.00594511	0.00868473	0.0203358	0.00662806
146	Frankia sp. EAN1pec	0.711536	0.00183511	0.00779756	0.0017673	0.00575014	0.00736637	0.0223655	0.00533509	0.0216067	0.00130783	0.0128619	0.00176341	0.00806075	0.00702268	0.0182548	0.00544887	0.0154336	0.00477486	0.0186237	0.00796144	0.0193351	0.017245	0.0253204	0.0153704	0.0516413	0.00286227	0.0181038	0.00577274	0.0191371	0.0305935	0.0448631	0.0218526	0.0517097	0.000789798	0.00537973	0.00130839	0.00294677	0.00976248	0.0182965	0.00699741	0.0307069	0.000771985	0.00975502	0.00186661	0.00491358	0.00983551	0.0164253	0.00746144
147	Kocuria rhizophila DC2201	0.711638	0.00109285	0.00728664	0.00112844	0.00641028	0.00690407	0.0216798	0.00560066	0.0237075	0.000562735	0.0107531	0.00114845	0.00874241	0.00718025	0.01907	0.00575228	0.0168813	0.00539751	0.0263381	0.00883064	0.018902	0.0223214	0.0317701	0.0164127	0.0437139	0.00250784	0.0210243	0.00634207	0.0186277	0.0213862	0.0443571	0.023821	0.0437558	0.000425944	0.00478584	0.000603142	0.00255566	0.0100432	0.0222885	0.00734669	0.0213261	0.000472282	0.00899857	0.00122927	0.00534265	0.00969216	0.0203111	0.00689221
148	Phenylobacterium zucineum HLK1	0.713464	0.00161201	0.00694951	0.00161126	0.00993805	0.00550816	0.0170084	0.00401476	0.0186049	0.00123541	0.013841	0.00159549	0.0092439	0.00837509	0.0197317	0.00409659	0.0204884	0.00582821	0.0135284	0.00919711	0.0210542	0.0194182	0.0244967	0.0202227	0.0452559	0.00344573	0.0178179	0.00965054	0.0208295	0.0304455	0.0506927	0.0185273	0.0454858	0.000593806	0.00376578	0.00120738	0.00361989	0.00955545	0.0161143	0.00796971	0.0303399	0.000578041	0.0118311	0.00164079	0.00584522	0.00958923	0.0149933	0.00548338
149	Sorangium cellulosum 'So ce 56'	0.713757	0.00190359	0.00632994	0.00178874	0.00822716	0.00572244	0.0140408	0.00348709	0.0226493	0.00134704	0.0147348	0.00179334	0.00857932	0.00876031	0.0233699	0.00347474	0.0173478	0.0053603	0.0148288	0.00863748	0.0158352	0.0133512	0.0227091	0.0172519	0.0425649	0.0023558	0.0264183	0.00803865	0.0157344	0.0360514	0.0623688	0.0225834	0.0426203	0.000648929	0.00448688	0.001333	0.00230954	0.00891023	0.0181581	0.008646	0.0358667	0.000645323	0.0101874	0.00188948	0.00522535	0.00885116	0.016538	0.00566497
150	Methylobacterium radiotolerans JCM 2831	0.715021	0.00176181	0.00653983	0.00230641	0.00789492	0.00553997	0.0172557	0.00365426	0.0193801	0.00142896	0.0164789	0.00232468	0.0088061	0.00824159	0.0181137	0.00363584	0.0188005	0.00539419	0.0136957	0.008762	0.0177259	0.0144369	0.0230834	0.018567	0.0501444	0.00296487	0.0199398	0.00804316	0.0174872	0.0332712	0.0534268	0.0196563	0.0502028	0.000786794	0.00396852	0.00141679	0.00315096	0.00955949	0.0175696	0.00825673	0.0333431	0.00077215	0.0104427	0.00173203	0.00582346	0.00960951	0.01611	0.00570697
151	Methylobacterium sp. 4-46	0.715831	0.0022034	0.00617961	0.00306343	0.00833497	0.00511408	0.0167509	0.00358608	0.017618	0.00153361	0.0156942	0.00309111	0.00912449	0.00809617	0.0183506	0.00363504	0.0200153	0.00626344	0.013903	0.00910726	0.0171002	0.0143785	0.0262215	0.0199455	0.0483262	0.00304607	0.0216674	0.00821459	0.0168928	0.0320442	0.0552721	0.0174492	0.0481887	0.000993465	0.00376365	0.00154706	0.00301617	0.00965942	0.0171395	0.0081074	0.0317311	0.0009902	0.0101985	0.00219622	0.00628158	0.00965054	0.0171282	0.00505885
152	Nocardioides sp. JS614	0.71652	0.000600697	0.00661128	0.000719834	0.0063333	0.00582045	0.0237583	0.00518666	0.0228259	0.000479154	0.0124039	0.000693359	0.00713777	0.00673162	0.0197612	0.00519929	0.0170398	0.00542112	0.0187199	0.00706938	0.0179375	0.017043	0.0234306	0.0172949	0.0481448	0.00277685	0.0216454	0.00625247	0.019123	0.0363062	0.0459256	0.0226526	0.0481212	0.000272971	0.00530278	0.000458897	0.00256003	0.00916871	0.0168404	0.00678898	0.0363072	0.000270163	0.00825212	0.000593878	0.00507915	0.00929527	0.017555	0.00581864
153	Streptomyces coelicolor A3(2)	0.721187	0.00108959	0.00672973	0.000894259	0.00710885	0.00660847	0.0218994	0.00586224	0.0229817	0.000702509	0.00950412	0.000900143	0.00720761	0.00660951	0.0170348	0.0058004	0.0179253	0.00501886	0.0192669	0.00717346	0.0186664	0.0171221	0.0278491	0.0181565	0.0508094	0.00240681	0.0192599	0.00711646	0.0194244	0.0279768	0.0457796	0.0229171	0.0511658	0.000408999	0.00629131	0.000722122	0.00232477	0.00891975	0.0193824	0.00669489	0.0281335	0.000426305	0.00942959	0.00107736	0.00497363	0.00899255	0.0177306	0.00672235
154	Streptomyces griseus subsp. griseus NBRC 13350	0.722274	0.00116242	0.00704452	0.00103254	0.00698999	0.00636865	0.0217664	0.00529749	0.0223582	0.000817582	0.0106063	0.0010089	0.0072266	0.00707776	0.017803	0.0052432	0.0176637	0.00478368	0.0183113	0.00722051	0.018312	0.017151	0.0307032	0.017649	0.0524248	0.00227442	0.0201716	0.0069398	0.0182236	0.0281818	0.0450421	0.0221143	0.0520945	0.000440327	0.00596927	0.000786105	0.00217987	0.00900464	0.0208511	0.00706652	0.0278425	0.000418796	0.0097595	0.00112124	0.00465356	0.00901704	0.0158149	0.0062624
155	Clavibacter michiganensis subsp. michiganensis NCPPB 382	0.726642	0.000573397	0.00504716	0.00073926	0.00566392	0.00477578	0.0171555	0.00408685	0.0276195	0.000567029	0.0137345	0.00073077	0.00902274	0.00634042	0.0191353	0.00416539	0.0164908	0.00342765	0.0179336	0.00886203	0.013606	0.0134368	0.0228076	0.0167434	0.0468339	0.00251191	0.0246712	0.00584707	0.0138037	0.0380149	0.0594401	0.0278296	0.0471686	0.000349314	0.00449226	0.000589468	0.0025774	0.00864007	0.0187908	0.00656965	0.0384873	0.000373572	0.00775344	0.000571274	0.00364475	0.0088126	0.0173584	0.00496166
156	Frankia alni ACN14a	0.728281	0.00128035	0.00719732	0.00130689	0.00497777	0.00625986	0.0224517	0.00468756	0.0219584	0.000897714	0.0125216	0.0013345	0.00730935	0.00608194	0.017649	0.00473477	0.0154057	0.00423437	0.0179337	0.00722692	0.0189141	0.0163524	0.027476	0.0151334	0.0553152	0.00245014	0.0172646	0.00492709	0.0187325	0.0321346	0.0482825	0.0220205	0.0552416	0.000505206	0.00462461	0.000866772	0.00252976	0.00862077	0.0174041	0.00595817	0.0320184	0.000514675	0.00861197	0.00128715	0.00424517	0.0087292	0.017067	0.0063016
157	Anaeromyxobacter sp. Fw109-5	0.735314	0.000664079	0.00561634	0.000647027	0.00750229	0.00399148	0.0160491	0.00372263	0.022965	0.000459455	0.0115097	0.000676394	0.00676337	0.00750229	0.02209	0.00372528	0.0183627	0.00326071	0.0160563	0.00676185	0.0135548	0.0133932	0.0251681	0.0186806	0.0466287	0.00230959	0.0286918	0.00738501	0.0134667	0.0359472	0.0675943	0.0231791	0.0463747	0.000307314	0.00445889	0.000453961	0.00235298	0.00728819	0.020235	0.00733935	0.0362195	0.000293104	0.0101349	0.000698182	0.00323153	0.00725466	0.014983	0.00398523
158	Kineococcus radiotolerans SRS30216	0.74435	0.000409982	0.00600271	0.000295305	0.00515145	0.00440437	0.0245907	0.00408428	0.023315	0.000157944	0.00749751	0.000293414	0.0051964	0.00528818	0.0187516	0.00402484	0.0186901	0.0037539	0.0195535	0.00533187	0.0196796	0.0182003	0.0353498	0.0189369	0.0507242	0.00224797	0.0198699	0.00501997	0.0197816	0.0302486	0.051425	0.0234059	0.0500859	0.000188609	0.00377217	0.000152483	0.00222508	0.00798688	0.0185693	0.00525794	0.0301933	0.000201421	0.00749541	0.000432246	0.00352034	0.00781549	0.017536	0.0042731
159	Anaeromyxobacter sp. K	0.748407	0.000508334	0.00571654	0.000495097	0.00650403	0.00408722	0.0184261	0.00337203	0.0201224	0.000346529	0.0103208	0.000515644	0.00684562	0.00610198	0.0218159	0.00335465	0.0167029	0.00320549	0.0179361	0.00693057	0.016017	0.0165176	0.0236315	0.0169848	0.0510162	0.00223762	0.0238178	0.0064659	0.0164004	0.0302254	0.0718343	0.0202524	0.0510576	0.000201516	0.00434504	0.000348899	0.00219277	0.00682033	0.018046	0.00604449	0.030646	0.000212185	0.00945644	0.000532832	0.00314365	0.00673814	0.0167203	0.00409947
160	Anaeromyxobacter dehalogenans 2CP-C	0.749053	0.000524386	0.00575249	0.000479906	0.0064175	0.0040449	0.0182143	0.0034511	0.020015	0.000335296	0.00987638	0.000490677	0.00684694	0.00603673	0.0223021	0.00339086	0.016695	0.00308668	0.0178962	0.00676756	0.0161185	0.0166748	0.0238002	0.0171659	0.051132	0.00221902	0.02403	0.00673903	0.0159576	0.0302907	0.0721804	0.0203348	0.0510689	0.0002226	0.00431577	0.000317145	0.00234787	0.0067518	0.0179358	0.00614862	0.0306526	0.000231775	0.0095329	0.000550316	0.00332165	0.00674462	0.0165468	0.00406404
Average (common profile 2)			0.00603386	0.00993686	0.00556704	0.0104186	0.00837551	0.0173954	0.0059489	0.0192801	0.00359496	0.0165624	0.00557371	0.0127568	0.00862943	0.0197084	0.00594543	0.0150825	0.0102415	0.016573	0.0127681	0.0203367	0.0180631	0.0183468	0.015112	0.0375099	0.00346602	0.0152032	0.0103908	0.020358	0.0288533	0.0454488	0.0192835	0.0374484	0.00183204	0.00552179	0.00360621	0.00345161	0.0120655	0.0150265	0.00863142	0.028856	0.00183793	0.0138338	0.00602394	0.0101927	0.0120442	0.021401	0.00835491
[truncated: 17 more columns]

## Sheet: Minority class
Additional file 3. Details of the trinucleotide frequency profiles of prokaryotic genomes (an example of the minority class)
Prokaryotic genome		GC content	Trinucleotide frequency
			AAA	AAC	AAT	AAG	ACA	ACC	ACT	ACG	ATA	ATC	ATT	ATG	AGA	AGC	AGT	AGG	CAA	CAC	CAT	CAG	CCA	CCC	CCT	CCG	CTA	CTC	CTT	CTG	CGA	CGC	CGT	CGG	TAA	TAC	TAT	TAG	TCA	TCC	TCT	TCG	TTA	TTC	TTT	TTG	TGA	TGC	TGT
1	Escherichia coli 536	0.505175	0.023463	0.017814	0.0181266	0.0135432	0.0129881	0.0160264	0.0109512	0.0155425	0.0142177	0.0187466	0.0181368	0.0164423	0.0123428	0.0173311	0.0109216	0.0109751	0.0164821	0.0145157	0.0168881	0.0228463	0.0187241	0.0104197	0.0109323	0.0185069	0.00574397	0.00931459	0.0136392	0.0224363	0.0149059	0.0241059	0.015554	0.0183965	0.0150462	0.0114025	0.0139883	0.00592559	0.0183751	0.0123543	0.0122438	0.0150286	0.0148759	0.0182344	0.0238279	0.016424	0.0180505	0.0204215	0.0128951
2	Shigella flexneri 2a str. 2457T	0.509057	0.023277	0.0177745	0.0173994	0.0137006	0.0129646	0.0161005	0.0109622	0.0158761	0.0133404	0.0184428	0.0174051	0.0165575	0.0124004	0.0176977	0.0109737	0.0110526	0.0162555	0.0146197	0.0165588	0.0230917	0.0187257	0.0104913	0.0109598	0.018717	0.00577755	0.00958961	0.0137722	0.0226532	0.0150912	0.0243458	0.0158748	0.0185791	0.0145275	0.0115234	0.0133623	0.00579407	0.018288	0.0123833	0.01229	0.0150852	0.0145633	0.0180799	0.0231361	0.0162131	0.0182132	0.0204224	0.0127579
3	Erwinia carotovora subsp. atroseptica SCRI1043	0.509673	0.0218173	0.0168435	0.0177306	0.0132879	0.0131159	0.0148562	0.00994941	0.0170625	0.0142122	0.0196668	0.0174924	0.0164798	0.0125864	0.0192195	0.0100724	0.011419	0.0165404	0.0147914	0.0165554	0.0227057	0.0178181	0.0105045	0.011217	0.0175872	0.00740775	0.00961371	0.0132257	0.0222039	0.0159772	0.0238662	0.0169719	0.0177855	0.0134482	0.0109755	0.0139456	0.00757027	0.0191149	0.0120823	0.012416	0.0159824	0.0131577	0.0180604	0.0217331	0.0163029	0.0189026	0.0202841	0.0130487
4	Shigella sonnei Ss046	0.510098	0.0230168	0.017717	0.0172637	0.0136662	0.0127487	0.0159336	0.0109957	0.0158601	0.01345	0.0183801	0.0171852	0.0165485	0.0123098	0.0179273	0.0110893	0.0110359	0.0160288	0.0144179	0.0165927	0.0232982	0.0185915	0.0105449	0.0108736	0.0186935	0.00569979	0.00962268	0.0135856	0.0228678	0.0150995	0.0241777	0.0159177	0.0187814	0.0145507	0.0113842	0.0133172	0.00579118	0.0183747	0.0123262	0.0122397	0.0150153	0.0144411	0.0179484	0.0230831	0.0161543	0.0182626	0.0205605	0.0128733
5	Shigella dysenteriae Sd197	0.512497	0.0225051	0.0176738	0.0169073	0.0134165	0.0126111	0.0161026	0.0110662	0.0162022	0.0129297	0.0182366	0.016857	0.0164853	0.0121827	0.0180718	0.0112191	0.0108317	0.0160573	0.0148099	0.0168171	0.0232945	0.0190088	0.0108841	0.0109298	0.018883	0.0057438	0.00973123	0.0138674	0.0227351	0.0149688	0.0248529	0.0160566	0.0188987	0.014313	0.0115375	0.0127544	0.00601273	0.0186992	0.012253	0.012082	0.015243	0.0144275	0.0182913	0.0231318	0.0159376	0.0181295	0.0205464	0.0126716
6	Shigella boydii CDC 3083-94	0.513327	0.0225321	0.0174948	0.0166764	0.0136231	0.0127682	0.015857	0.0110425	0.015992	0.0128956	0.0182509	0.0169077	0.0165663	0.0121857	0.017891	0.0110126	0.0110442	0.0156837	0.0145734	0.0165043	0.0231941	0.0182847	0.0104361	0.0110078	0.0191627	0.00564992	0.00964169	0.0134471	0.0235325	0.0148733	0.0243237	0.0163739	0.0191421	0.0140997	0.0114277	0.0131553	0.00558059	0.0182325	0.0125306	0.0122164	0.015036	0.0141484	0.0179669	0.0226111	0.0159617	0.018604	0.0207335	0.0128572
7	Salmonella enterica subsp. enterica serovar Typhi str. CT18	0.520927	0.0232186	0.0161602	0.0171342	0.0129949	0.011511	0.0148595	0.00946718	0.0168755	0.0149452	0.0181945	0.0171452	0.016213	0.0115158	0.017946	0.00944118	0.0115532	0.0145337	0.0120134	0.0161282	0.0217187	0.0176077	0.0109571	0.0114653	0.0211223	0.00641376	0.00940438	0.0131363	0.0217016	0.0157809	0.0299035	0.0168113	0.0213691	0.0149132	0.0118207	0.014956	0.00637446	0.0169389	0.0128275	0.0116707	0.0159032	0.0149117	0.0170381	0.0233151	0.0145988	0.0169057	0.0182887	0.01162
8	Salmonella typhimurium LT2	0.522215	0.0231847	0.0161396	0.0171391	0.0129124	0.011406	0.0149474	0.00928968	0.0169748	0.0149725	0.0182417	0.0171292	0.016064	0.0115479	0.018147	0.00929483	0.0116043	0.0144821	0.0120257	0.0161542	0.0219612	0.0178981	0.0110295	0.0114493	0.0213314	0.00624136	0.00931542	0.0130857	0.0213522	0.0159496	0.0304136	0.0168548	0.021583	0.0148434	0.0117175	0.0148873	0.0064038	0.0169289	0.0128957	0.0113999	0.015959	0.0148906	0.0169688	0.0233821	0.0145696	0.0167261	0.0182376	0.0114641
9	Enterobacter sp. 638	0.529818	0.0221174	0.0163217	0.015841	0.0131788	0.0118481	0.0155004	0.00913181	0.0178219	0.0115836	0.018957	0.0157819	0.015562	0.0119567	0.0193473	0.00920771	0.011332	0.0156799	0.0152462	0.0156956	0.0232276	0.0184112	0.0113052	0.0112424	0.0195998	0.00517094	0.0102403	0.0132786	0.0226288	0.0173337	0.0287423	0.0177743	0.0197625	0.0120072	0.00951665	0.0114362	0.00517913	0.0187416	0.0123701	0.0117879	0.0172589	0.0118377	0.0178754	0.0222247	0.0155812	0.018459	0.0207683	0.0117277
10	Citrobacter koseri ATCC BAA-895	0.538278	0.0208321	0.016896	0.0151	0.0123083	0.0119325	0.015976	0.00891756	0.0176508	0.0122979	0.0189151	0.0149568	0.0154947	0.0116645	0.01872	0.00861589	0.0113847	0.0149879	0.0139967	0.0163753	0.0238932	0.0188147	0.012495	0.0121689	0.022283	0.00511094	0.0100242	0.0128388	0.0235837	0.0160902	0.0320575	0.0171545	0.021671	0.0121698	0.0107528	0.0120571	0.00493511	0.0181484	0.0132779	0.011805	0.0164168	0.0122979	0.0177468	0.0208253	0.0140446	0.017	0.0197976	0.0112648
Average profile			0.0225964	0.0170835	0.0169318	0.0132632	0.0123894	0.015616	0.0101773	0.0165858	0.0134845	0.0186032	0.0168997	0.0162413	0.0120693	0.0182299	0.0101848	0.0112233	0.0156732	0.014101	0.016427	0.0229231	0.0183885	0.0109067	0.0112246	0.0195887	0.00589598	0.00964978	0.0133877	0.0225695	0.015607	0.0266789	0.0165344	0.0195969	0.0139919	0.0112058	0.013386	0.00595669	0.0181842	0.0125301	0.0120151	0.0156928	0.0139552	0.017821	0.022727	0.0155788	0.0179253	0.0200061	0.012318
[truncated: 17 more columns]
