# Supplementary material for: Two common profiles exist for genomic oligonucleotide frequencies
Source: BMC Res Notes. 2012 Nov 17;5:639. doi: 10.1186/1756-0500-5-639 (PMC3532236; doi:10.1186/1756-0500-5-639)
Supplement: Additional file 4 — Details of the trinucleotide frequency profiles of random sequences. Excel spreadsheets showing the trinucleotide frequency profiles of random sequences corresponding to common profile 1 or to common profile 2. [file 1756-0500-5-639-S4.xls]

## Sheet: Group 1-ran170
Additional file 4. Details of the trinucleotide frequency profiles of random sequences (group 1-ran170)
Sequence	Correlation with	GC content	Trinucleotide frequency
number	common profile 1		AAA	AAC	AAT	AAG	ACA	ACC	ACT	ACG	ATA	ATC	ATT	ATG	AGA	AGC	AGT	AGG	CAA	CAC	CAT	CAG	CCA	CCC	CCT	CCG	CTA	CTC	CTT	CTG	CGA	CGC	CGT	CGG	TAA	TAC	TAT	TAG	TCA	TCC	TCT	TCG	TTA	TTC	TTT	TTG	TGA	TGC	TGT
1	0.911414	0.159725	0.0740305	0.0140664	0.074124	0.014049	0.0140564	0.00264363	0.0140686	0.002669	0.0740431	0.0140878	0.0743183	0.0141559	0.0140646	0.0026655	0.0140403	0.002695	0.014065	0.00268163	0.0141013	0.002656	0.00269025	0.00052	0.002668	0.000512	0.0140546	0.00266188	0.014099	0.00267363	0.002707	0.00050625	0.00267338	0.000514875	0.0741254	0.0140021	0.0742446	0.0140828	0.0141096	0.00270425	0.0140634	0.0027025	0.0742654	0.0141361	0.0742714	0.0141313	0.0140998	0.00269263	0.0141644
2	0.911585	0.159902	0.0740001	0.0141259	0.0740645	0.0141296	0.0142155	0.00266613	0.0141234	0.00267288	0.074186	0.014129	0.0740468	0.0140829	0.0140436	0.00268163	0.014128	0.00271788	0.0141344	0.0026705	0.0141918	0.00267238	0.00264863	0.000503375	0.002696	0.0005085	0.0140581	0.0026735	0.0141488	0.00268813	0.00269688	0.000495875	0.00268688	0.0005115	0.0740824	0.0141738	0.0740744	0.0140958	0.0141249	0.00267613	0.0140986	0.00268738	0.0741235	0.0140934	0.0741711	0.0141435	0.0141619	0.002675	0.01403
3	0.911274	0.159929	0.073908	0.0140991	0.0741209	0.0140771	0.0141618	0.0026645	0.0141048	0.00269938	0.074268	0.0141433	0.0740116	0.0140703	0.0141519	0.00269175	0.014153	0.00266763	0.014132	0.00269675	0.014056	0.00271963	0.002672	0.000511375	0.00267813	0.000507	0.014159	0.00266	0.0141089	0.00269025	0.00268963	0.000509	0.00267463	0.000506625	0.074104	0.0141545	0.0742128	0.0141446	0.0140686	0.00267438	0.0141575	0.00266938	0.0740233	0.0140498	0.0741918	0.014092	0.0140703	0.00268175	0.0140929
4	0.911607	0.15993	0.074216	0.014118	0.0740789	0.0141168	0.014099	0.00268313	0.0141418	0.00266775	0.0741011	0.0141203	0.074076	0.0141061	0.014112	0.00271475	0.0141649	0.00267513	0.0141135	0.0027295	0.0140538	0.00269388	0.002672	0.000502125	0.00268775	0.000508375	0.0141568	0.00267575	0.0141034	0.00269563	0.00265025	0.000514625	0.00265513	0.000524	0.0740725	0.0140811	0.0741595	0.0141545	0.0141149	0.00266388	0.014098	0.00265963	0.0740795	0.0140546	0.0740059	0.0141236	0.0141574	0.002709	0.0140795
5	0.911651	0.160052	0.0741095	0.014136	0.0740793	0.0141065	0.0141355	0.00267888	0.0141195	0.00268025	0.073947	0.0141211	0.0741899	0.0141304	0.0141094	0.00267738	0.0140466	0.00271813	0.0141079	0.002684	0.0141471	0.0026795	0.002694	0.00051125	0.00267375	0.000521375	0.014154	0.00270225	0.0141031	0.00268425	0.0026695	0.000501625	0.00268338	0.00052225	0.0740916	0.0141116	0.0740366	0.0140781	0.0141035	0.002688	0.0141373	0.0026875	0.0741758	0.0141068	0.0739981	0.0141165	0.0141274	0.00271238	0.0140815
6	0.915582	0.169952	0.0716055	0.0146704	0.0714935	0.0146271	0.0146161	0.00300338	0.0146765	0.003003	0.0714128	0.014679	0.0715173	0.0145788	0.0146258	0.00300113	0.0145639	0.00299925	0.0146615	0.002997	0.0146298	0.0029915	0.00302288	0.00061575	0.00300375	0.00060825	0.0146324	0.0030125	0.0146271	0.00301638	0.00300513	0.000617125	0.00297438	0.000614125	0.0714368	0.0146398	0.0714631	0.0145584	0.0146414	0.003012	0.0146055	0.00299325	0.07144	0.014601	0.0716028	0.0146988	0.014631	0.00300438	0.0146271
7	0.91497	0.170062	0.0712129	0.0146705	0.0714465	0.0145961	0.0146328	0.00296638	0.0146665	0.00300938	0.071421	0.0146675	0.0716081	0.0146458	0.014645	0.00302025	0.0145943	0.00299913	0.014644	0.00301438	0.0146634	0.00298738	0.00299313	0.000609875	0.0029805	0.000612125	0.0146203	0.00297575	0.014621	0.0030155	0.00300225	0.00062425	0.003012	0.00061825	0.0714238	0.0145698	0.0715858	0.0146639	0.0146916	0.00301213	0.0145771	0.00300763	0.0715285	0.0146456	0.071477	0.0146236	0.0146814	0.00296925	0.0146788
8	0.915241	0.17007	0.0713011	0.0146409	0.0714481	0.014603	0.0147414	0.00297775	0.0146579	0.002992	0.0714995	0.0146659	0.0714361	0.0146064	0.0145374	0.00298688	0.0146546	0.00299863	0.014704	0.00300913	0.014697	0.0029985	0.003012	0.000603375	0.00298863	0.000626875	0.0145889	0.0029935	0.0146846	0.00305163	0.00300588	0.000605625	0.00296875	0.0006285	0.0713984	0.0146986	0.0714736	0.0145975	0.0146665	0.00303138	0.0146918	0.00297938	0.071495	0.0146991	0.071568	0.0146139	0.0146268	0.002997	0.014644
9	0.915057	0.170087	0.0712923	0.0147434	0.0714473	0.0146166	0.0146399	0.00302913	0.0146353	0.00301288	0.0714736	0.0145656	0.0714698	0.0146793	0.0146286	0.00300263	0.0146181	0.00300213	0.0146141	0.00294488	0.0146134	0.003013	0.00302238	0.000627625	0.00301475	0.000616875	0.0146541	0.00297938	0.014648	0.00300638	0.00300263	0.000610375	0.00299763	0.0006255	0.071541	0.0146459	0.0714658	0.0146179	0.0145513	0.002996	0.0146264	0.00299275	0.0715075	0.0145901	0.0714944	0.014658	0.014676	0.00300325	0.0146914
10	0.914843	0.170183	0.071158	0.0146479	0.0714416	0.0145968	0.0147099	0.00303125	0.0146648	0.00299363	0.0714755	0.014632	0.0715171	0.0146848	0.0146294	0.00301113	0.0146169	0.0029825	0.0146521	0.003018	0.0146365	0.00301463	0.002999	0.00061925	0.00303238	0.00061375	0.0146945	0.00296088	0.0146654	0.0030045	0.00300538	0.000623625	0.00299375	0.000617375	0.0713931	0.0146994	0.0715645	0.0146218	0.0146265	0.00299688	0.0146338	0.00301888	0.0715304	0.0146794	0.071334	0.0146116	0.0146938	0.002961	0.014643
11	0.918788	0.179807	0.0689441	0.0150211	0.0688845	0.0151654	0.0151419	0.00329088	0.0150424	0.00332738	0.0689536	0.0151214	0.0690541	0.015133	0.0151663	0.0033225	0.0151013	0.003292	0.015165	0.0032935	0.0151324	0.00328863	0.003296	0.000733875	0.0033005	0.000738375	0.015025	0.00330988	0.0151476	0.00331888	0.0032905	0.00074175	0.00333988	0.000722125	0.0687793	0.0151688	0.0690878	0.0150946	0.0151061	0.00331625	0.0151164	0.00329775	0.0690216	0.0151149	0.0690378	0.0151696	0.0151704	0.00334888	0.0150869
12	0.918805	0.179825	0.0690841	0.0151761	0.0689811	0.0151714	0.0151429	0.00331388	0.0151511	0.0033	0.0688419	0.015075	0.0690191	0.015064	0.0151871	0.00332338	0.0151148	0.00330888	0.0151013	0.00330625	0.0150506	0.00332313	0.00330863	0.000734125	0.0033275	0.00074325	0.0151608	0.00332063	0.0150989	0.00335425	0.00332588	0.000730375	0.00332475	0.00071925	0.0690184	0.0151294	0.068859	0.0151203	0.0150361	0.00332713	0.0151326	0.003324	0.0690189	0.0151223	0.0689355	0.0150824	0.0151213	0.00330363	0.0150899
13	0.918629	0.180019	0.0690854	0.0151291	0.0689466	0.0150498	0.0151424	0.003294	0.0151201	0.00334325	0.068937	0.015196	0.0689423	0.0151293	0.0151113	0.00333313	0.0150591	0.0033165	0.0151919	0.00331913	0.0151634	0.00331675	0.00331325	0.00073275	0.00331	0.000732625	0.015156	0.003329	0.0150963	0.00331563	0.00330738	0.00073975	0.003342	0.000736375	0.0688481	0.0151141	0.0689813	0.0151401	0.0151919	0.0033305	0.0151549	0.00331913	0.0688995	0.0151426	0.0687138	0.0151056	0.0151319	0.00332113	0.015171
14	0.918563	0.180037	0.068829	0.0150759	0.0689034	0.0151768	0.015071	0.003347	0.0150773	0.0033125	0.069073	0.0150278	0.0689558	0.0151333	0.0151793	0.00329388	0.0152194	0.00335138	0.0151338	0.0032905	0.0151266	0.00334525	0.00334038	0.000719375	0.00330938	0.000736375	0.0150648	0.00328563	0.0150751	0.003315	0.00331325	0.000724875	0.00331525	0.00073225	0.0689033	0.0150839	0.0689474	0.0151908	0.0151639	0.00329575	0.0150766	0.003309	0.0688338	0.0151738	0.0689009	0.0151458	0.0151654	0.00332863	0.0150805
15	0.918599	0.180158	0.0688893	0.0151164	0.0688485	0.0151824	0.0151081	0.00331538	0.0150656	0.00333313	0.068936	0.0151479	0.0688144	0.0151753	0.0151376	0.00334725	0.0151526	0.00336288	0.0150975	0.00331138	0.0151325	0.0033155	0.00330625	0.000736625	0.00332463	0.00073025	0.0150826	0.00328925	0.015128	0.00331738	0.00332438	0.000734125	0.0033505	0.000731	0.0688959	0.0150444	0.0689776	0.015163	0.0151056	0.00331825	0.0151178	0.0033525	0.0688921	0.0151244	0.0688398	0.0151048	0.0151583	0.00328988	0.01522
16	0.921773	0.189896	0.0665393	0.0156308	0.0665315	0.0156245	0.0156035	0.00365738	0.0155791	0.003667	0.0665969	0.0155911	0.0663543	0.0155869	0.0156505	0.00363813	0.0156099	0.003636	0.0156413	0.0036675	0.0155284	0.00364363	0.00363438	0.000852875	0.00363925	0.000862125	0.0155461	0.003657	0.0155324	0.0036645	0.00366788	0.000861	0.00364563	0.000848625	0.0665191	0.0155408	0.0664423	0.0155978	0.0155655	0.00363725	0.0155519	0.00364	0.066344	0.0155233	0.0662521	0.0155425	0.0156281	0.00364863	0.0155145
17	0.922308	0.19001	0.0664695	0.0155531	0.0664079	0.0155926	0.0155739	0.00369725	0.0155434	0.00364225	0.0663313	0.0156336	0.0664486	0.0155995	0.0155891	0.00368363	0.0155588	0.00364663	0.0156565	0.0036535	0.0156205	0.0036565	0.00365138	0.00084625	0.00367638	0.000843375	0.0155914	0.00366038	0.0155693	0.00362913	0.00366288	0.000861125	0.00363763	0.00086025	0.0663406	0.0156024	0.0663839	0.0155658	0.0156645	0.0036465	0.0155534	0.0036795	0.0664274	0.015605	0.0665286	0.0155891	0.0155948	0.00363863	0.0155509
18	0.921964	0.190015	0.0665216	0.0155826	0.0665215	0.015623	0.0155151	0.00365788	0.015552	0.00367838	0.0664286	0.0156419	0.066409	0.0154764	0.0155831	0.00364163	0.0155834	0.00366488	0.0155439	0.00367825	0.0155966	0.00368938	0.003684	0.000878375	0.00364438	0.00085125	0.0155546	0.00369838	0.0155905	0.00365725	0.003656	0.000860875	0.0036605	0.00086825	0.0665709	0.0155016	0.066365	0.0155173	0.0156638	0.00366263	0.015664	0.00366288	0.0663983	0.0156343	0.0663788	0.0155424	0.0154715	0.00364575	0.015561
19	0.921913	0.190017	0.0664113	0.0156161	0.066414	0.0155405	0.0155499	0.003684	0.0155416	0.0036835	0.066425	0.0156145	0.0664318	0.0156733	0.0155711	0.00362325	0.0155841	0.00364563	0.0155944	0.003633	0.0156095	0.0036545	0.00368775	0.000849625	0.00362363	0.00085525	0.0155544	0.00362513	0.0155354	0.00364675	0.00367513	0.00085275	0.00368638	0.000867	0.0664039	0.0155269	0.0664794	0.015545	0.0155993	0.00364975	0.0155669	0.00368338	0.0664185	0.0155809	0.06644	0.0155674	0.0156415	0.00365075	0.0155393
20	0.92176	0.190032	0.0665391	0.0155944	0.0663823	0.0156346	0.0155154	0.00370675	0.0155604	0.00369425	0.0665833	0.0155256	0.0663476	0.0156073	0.0156271	0.00364675	0.0155623	0.003639	0.0155624	0.0036235	0.015589	0.003641	0.00367588	0.00086825	0.00369238	0.0008385	0.015556	0.00367663	0.015611	0.00364113	0.003651	0.00085175	0.00366025	0.0008755	0.0664899	0.0155979	0.0664814	0.0155373	0.0155821	0.003644	0.0155641	0.00365788	0.0663679	0.015594	0.0662476	0.0155591	0.015582	0.003647	0.0155825
21	0.92415	0.199671	0.0639921	0.0159733	0.0640658	0.0160446	0.0159384	0.00399663	0.0160475	0.003981	0.0642181	0.0159976	0.0640385	0.0160156	0.0159994	0.00398513	0.0160081	0.004011	0.0159661	0.003981	0.0159435	0.0039825	0.0039855	0.00101138	0.00400575	0.0010105	0.0160293	0.00398763	0.0159665	0.00398825	0.00398675	0.000990625	0.00398838	0.00100288	0.0641918	0.0160029	0.0642118	0.0160124	0.0159651	0.00400925	0.0159381	0.00397725	0.0641763	0.0159051	0.0638928	0.0158708	0.0159704	0.00399225	0.0159048
22	0.924758	0.199673	0.0640008	0.0160201	0.0640399	0.0160296	0.0159981	0.00398975	0.0159736	0.00400688	0.0640508	0.0159605	0.0640959	0.0160138	0.0160435	0.00398713	0.0160333	0.00396213	0.0159728	0.00401413	0.0159896	0.00397025	0.00398363	0.000980375	0.00398875	0.001003	0.0160179	0.00399813	0.0160213	0.00394588	0.003992	0.00100413	0.0039855	0.0009865	0.0641038	0.0159441	0.0640981	0.0160074	0.0159475	0.00399913	0.0160189	0.00395825	0.0641311	0.0159631	0.0640469	0.0159811	0.0160078	0.00401675	0.0159264
23	0.924934	0.199743	0.0640958	0.015989	0.0639558	0.0159983	0.0160288	0.00397575	0.0160476	0.00397875	0.0639796	0.0159806	0.0640764	0.0159639	0.015973	0.00399563	0.0159996	0.0039795	0.0159321	0.00400063	0.0160398	0.00398888	0.00398438	0.00098925	0.00399075	0.000996375	0.0159978	0.0039835	0.0160451	0.00400938	0.00399388	0.000991625	0.00397363	0.00100175	0.0640251	0.0160406	0.0640498	0.0159764	0.0159853	0.00399713	0.015995	0.00400125	0.0641048	0.0160101	0.0640883	0.0159813	0.016	0.00397375	0.016055
24	0.925106	0.199885	0.0639795	0.0160593	0.0640426	0.0160514	0.0161014	0.00397625	0.0159926	0.00399913	0.063961	0.0160478	0.0639689	0.0160153	0.015987	0.00401125	0.015991	0.00395813	0.01607	0.00397688	0.0160389	0.00398738	0.003948	0.000995375	0.00400463	0.000995875	0.0160324	0.00397013	0.0160273	0.00397088	0.00400713	0.000993125	0.00396463	0.00101088	0.0640681	0.0160293	0.0639503	0.0159019	0.0160276	0.00395488	0.015984	0.0039825	0.064033	0.0159431	0.0641041	0.0159938	0.0160048	0.00403638	0.0159605
25	0.924918	0.199919	0.0640069	0.0160643	0.0640774	0.0159705	0.0160269	0.00401963	0.0160446	0.00398125	0.0640695	0.0159845	0.0639273	0.0159673	0.0160303	0.00397263	0.0160175	0.00396713	0.016023	0.0039545	0.016006	0.00402825	0.0040085	0.00098325	0.00398088	0.000984	0.0160039	0.00399563	0.0160421	0.003971	0.003989	0.00099975	0.0040095	0.000992375	0.0641413	0.0160293	0.0638785	0.0159663	0.0159703	0.003977	0.0160168	0.00403263	0.0638956	0.0160009	0.0639891	0.0160376	0.0159858	0.00396888	0.0160595
26	0.927229	0.2099	0.0614108	0.016364	0.0616556	0.0164821	0.0163846	0.0043475	0.016337	0.0043435	0.06162	0.0163764	0.0617224	0.0163895	0.0164013	0.00438825	0.0164735	0.00433688	0.0163394	0.00436975	0.0164206	0.00434863	0.00434913	0.00118388	0.00432738	0.00115525	0.0162754	0.0043095	0.0164309	0.0043455	0.00432013	0.00116138	0.00435438	0.001159	0.0617584	0.0163306	0.06169	0.0163968	0.0163508	0.00434175	0.0163706	0.00432738	0.0617809	0.0163431	0.0615684	0.0163663	0.0164084	0.00432425	0.0164071
27	0.927665	0.2099	0.0617513	0.0163949	0.0616939	0.0163199	0.0163716	0.00435875	0.0162853	0.0043775	0.0616616	0.0164309	0.0615978	0.0163504	0.0163838	0.00434925	0.0164551	0.00432875	0.016335	0.00437263	0.0163498	0.00442275	0.00436675	0.00115663	0.004353	0.00114875	0.016366	0.00436413	0.016383	0.00434663	0.00433113	0.001142	0.00437013	0.0011535	0.0616939	0.0163005	0.0616436	0.0163766	0.0164156	0.0043665	0.0164536	0.00433175	0.0616278	0.0163588	0.0615844	0.0163961	0.0164285	0.00432988	0.0163653
28	0.927664	0.2099	0.0616965	0.0164204	0.0616118	0.0164076	0.016392	0.00438488	0.0164201	0.0043505	0.0616983	0.0163795	0.0615819	0.0163056	0.016376	0.004355	0.0164388	0.00435338	0.016381	0.00433538	0.0164001	0.00434675	0.0043715	0.00114913	0.004358	0.00114363	0.0163916	0.00432825	0.0163894	0.00436838	0.004336	0.00115438	0.00436013	0.00115913	0.0616898	0.016453	0.0615544	0.0164375	0.0163925	0.00433475	0.0163335	0.00435813	0.0616343	0.0163535	0.0616318	0.0163806	0.0163901	0.00431375	0.0163474
29	0.927984	0.21	0.0617313	0.0163321	0.0615374	0.0164061	0.0163828	0.00434563	0.0163919	0.00432888	0.0615618	0.0163518	0.0616136	0.016391	0.0164125	0.00440013	0.01633	0.00435488	0.0163361	0.00435188	0.0163506	0.004367	0.00427463	0.00112925	0.00438963	0.0011635	0.0164128	0.00433563	0.0164606	0.0043355	0.0043265	0.00116688	0.00436013	0.001169	0.0615454	0.0164171	0.0616538	0.0163548	0.0163788	0.00432113	0.0163683	0.00436938	0.0615919	0.0164179	0.0616989	0.0164215	0.0163811	0.004357	0.0164241
30	0.927505	0.2102	0.0616931	0.01633	0.0617121	0.0163719	0.0162859	0.00434763	0.0164356	0.00439288	0.0616406	0.0164379	0.0615334	0.016367	0.0164233	0.00434938	0.0163604	0.004337	0.016375	0.00439938	0.0163399	0.00433738	0.00434613	0.00115238	0.00436175	0.00115963	0.0164443	0.00438038	0.0163536	0.00436738	0.00438313	0.00116013	0.004416	0.0011615	0.0616808	0.0163688	0.0615226	0.0164018	0.016448	0.00436888	0.0163981	0.0043985	0.0615369	0.016402	0.0613663	0.0164038	0.0163583	0.00435188	0.0164344
31	0.930518	0.22	0.0593078	0.0166728	0.0592743	0.0167689	0.0166718	0.00468813	0.0167003	0.00477538	0.0591529	0.0166924	0.0593606	0.0167098	0.0167193	0.00477025	0.0167778	0.00468538	0.0167146	0.0047275	0.0166091	0.004742	0.004693	0.001324	0.004714	0.00130975	0.0167233	0.00470863	0.0167906	0.00471613	0.004746	0.0013185	0.004739	0.00133	0.0592756	0.0167259	0.0592904	0.016747	0.0167156	0.004682	0.0167966	0.004709	0.059351	0.016751	0.0595391	0.0168009	0.0167123	0.00469463	0.0167816
32	0.930008	0.22	0.0594834	0.0167613	0.0593018	0.0166858	0.0167659	0.00470113	0.0167338	0.00471838	0.0594338	0.0166898	0.0592866	0.0168185	0.0166968	0.00472313	0.0166948	0.004726	0.0167544	0.00469888	0.0168251	0.00471225	0.00469625	0.0013235	0.004751	0.00130838	0.0166819	0.00473875	0.0167176	0.00471825	0.00467713	0.00134988	0.00472463	0.00133325	0.0592998	0.0167124	0.0594011	0.0167189	0.016799	0.00469925	0.0166659	0.00472488	0.0592394	0.0167603	0.0591373	0.0166918	0.0167555	0.00471463	0.0167133
33	0.929906	0.22	0.0591236	0.0167189	0.0592948	0.0167564	0.0167365	0.00470975	0.0167629	0.00468275	0.0593209	0.016752	0.0593008	0.0167753	0.0167904	0.00470538	0.0167481	0.00473763	0.016652	0.004753	0.0167265	0.00472513	0.00472713	0.00129975	0.004677	0.00133313	0.0167013	0.00471513	0.0167258	0.0047295	0.00470825	0.00133213	0.0046955	0.00132138	0.0593791	0.0167518	0.0593134	0.0167344	0.0167078	0.0047035	0.0166921	0.00471325	0.059347	0.0166865	0.0593365	0.0167124	0.0167636	0.00472425	0.0167706
34	0.930234	0.2201	0.059205	0.016721	0.059298	0.0167611	0.0167955	0.00475575	0.0166436	0.00471213	0.0592371	0.0167456	0.0594064	0.0167054	0.0168273	0.004733	0.0167165	0.00471925	0.0167678	0.00469475	0.0167439	0.00472075	0.00472963	0.00134163	0.004741	0.00132038	0.0166696	0.00469388	0.0167284	0.00472263	0.00471113	0.00132588	0.00469413	0.00134925	0.0592608	0.0167506	0.0592545	0.0167596	0.016692	0.00470563	0.0167209	0.00472138	0.0594109	0.0167205	0.0593491	0.0167348	0.0167778	0.00467413	0.016702
35	0.930211	0.2204	0.0591501	0.0167701	0.0592729	0.0166616	0.0167534	0.00473325	0.0167789	0.004768	0.0592753	0.0167493	0.0592019	0.0166511	0.0167443	0.00477975	0.0167151	0.00475975	0.016745	0.00476313	0.016719	0.0047695	0.00472888	0.00132313	0.004739	0.00133638	0.0167313	0.00473038	0.0167794	0.00469825	0.00474488	0.00132688	0.00477163	0.00132925	0.0593045	0.0167671	0.0591396	0.0168033	0.0167708	0.00473825	0.0167015	0.00472238	0.0592361	0.0167661	0.0593858	0.0167349	0.0166356	0.00471363	0.0166773
36	0.932703	0.2298	0.0571923	0.0169851	0.0570991	0.0170544	0.0170145	0.00509988	0.017078	0.00510063	0.0569993	0.0170076	0.0571378	0.0169699	0.017049	0.00507238	0.0170503	0.00508263	0.0170055	0.00509	0.0169689	0.00510613	0.00507738	0.00150438	0.00509625	0.0015185	0.017051	0.00507763	0.0171034	0.005096	0.00507238	0.00151388	0.00511475	0.00150763	0.0570401	0.0170674	0.057025	0.0170883	0.0170211	0.00509	0.0170268	0.0050865	0.0571531	0.0170733	0.0572103	0.0170774	0.0170864	0.00509925	0.0170125
37	0.932598	0.23	0.0570085	0.0170608	0.0571458	0.0170616	0.0170509	0.00511238	0.0169936	0.00513	0.0571323	0.0170774	0.0570418	0.0169924	0.0170554	0.00511263	0.017034	0.00509013	0.0171284	0.005077	0.0171114	0.00509063	0.00512413	0.0015175	0.00509425	0.00150888	0.0169784	0.00510063	0.0170675	0.00505925	0.00511163	0.00153563	0.00507088	0.0015305	0.0570978	0.0170538	0.0569506	0.0170655	0.0171141	0.00507525	0.017001	0.0050915	0.0570578	0.0170515	0.0572279	0.0170091	0.0169669	0.0051215	0.0168883
38	0.932254	0.23	0.0570046	0.0170739	0.0569964	0.0169886	0.0171743	0.00513175	0.0170095	0.00512988	0.0570479	0.0170225	0.0570759	0.0170503	0.0169724	0.00508763	0.0170696	0.005093	0.0170459	0.00510988	0.0170956	0.0051205	0.00509663	0.00152688	0.00512388	0.001502	0.0170409	0.00509275	0.0170791	0.00508188	0.00510088	0.001523	0.00506525	0.00152888	0.0570083	0.0171366	0.0571235	0.0170079	0.0170253	0.00509263	0.0170255	0.0050755	0.0571286	0.0170278	0.0571416	0.0170293	0.0170361	0.00507625	0.0170094
39	0.932703	0.2301	0.0570076	0.0169678	0.0571188	0.0170496	0.0170311	0.00507288	0.0170651	0.00507625	0.0570275	0.0171403	0.056953	0.0170801	0.0170328	0.00508475	0.0170371	0.00511963	0.017074	0.00513838	0.0170246	0.00508838	0.00505075	0.00151488	0.00506038	0.00153475	0.0170234	0.00506688	0.0171405	0.00509113	0.00506	0.00152475	0.00511238	0.00150938	0.0569889	0.0170073	0.0569886	0.0170631	0.0171486	0.00508613	0.017109	0.00508288	0.0569348	0.0170751	0.0571335	0.0170973	0.0171356	0.005068	0.017069
40	0.932486	0.2302	0.056972	0.0170261	0.0570734	0.0170786	0.0169616	0.00505475	0.0171194	0.00509663	0.0569154	0.0170808	0.0569919	0.0170861	0.0170814	0.005123	0.0170364	0.00509175	0.0170165	0.0050935	0.0169328	0.00506963	0.00511688	0.00149675	0.00505438	0.00151588	0.0170785	0.00507925	0.017112	0.00513288	0.005127	0.00153525	0.00509375	0.001525	0.057024	0.0170414	0.0570176	0.0170516	0.0169495	0.00511675	0.0170868	0.00511275	0.0570411	0.0170139	0.05705	0.0170744	0.0170564	0.00511963	0.017134
41	0.934052	0.2399	0.0549823	0.0172711	0.0548874	0.0172748	0.0172868	0.00547263	0.017345	0.00546563	0.0550361	0.0173628	0.0548294	0.0172669	0.0173288	0.00545138	0.0173068	0.005471	0.017264	0.00548438	0.0173349	0.00544913	0.00545325	0.00173675	0.00546338	0.00173225	0.0173164	0.00547325	0.0173574	0.00546463	0.005461	0.00171925	0.00550225	0.00174025	0.0548731	0.0173376	0.0549295	0.0173925	0.0173141	0.0054475	0.0173175	0.00550875	0.0548904	0.0172664	0.0548131	0.017368	0.017275	0.0054915	0.0173509
42	0.934327	0.24	0.0548645	0.0173981	0.0548219	0.0172518	0.0173439	0.00549513	0.0173729	0.00547713	0.0548625	0.0173123	0.0549635	0.0172821	0.0172986	0.00542613	0.0173431	0.00548338	0.017319	0.00548688	0.0173768	0.00548963	0.005516	0.00173925	0.00546038	0.0017425	0.0173398	0.00545475	0.0173224	0.00544063	0.00546325	0.0017715	0.00548988	0.00171638	0.0547788	0.0173256	0.0549023	0.017391	0.0173754	0.00549213	0.0172469	0.00546825	0.0549024	0.0173566	0.0549659	0.017292	0.0173448	0.00547188	0.0171983
43	0.934725	0.24	0.0549458	0.0173343	0.0548565	0.017361	0.0173023	0.00546725	0.0172784	0.005493	0.0547126	0.0173	0.0548646	0.0173533	0.0174011	0.005471	0.0173003	0.0054535	0.0173566	0.00546575	0.0172296	0.00548738	0.005473	0.00171813	0.00547125	0.001731	0.0172895	0.00548413	0.0173469	0.005442	0.00544163	0.001738	0.00550425	0.00174088	0.0548631	0.0172484	0.054845	0.0173006	0.0173284	0.00550225	0.0173143	0.00545888	0.0548675	0.0173701	0.0549841	0.0173451	0.0173014	0.00545	0.0174246
44	0.934803	0.2403	0.0551003	0.0173063	0.0547129	0.0173853	0.0172589	0.00546175	0.017336	0.00549063	0.0547805	0.0173129	0.0548071	0.0172903	0.0174628	0.00548213	0.0173446	0.00544575	0.0172444	0.00543175	0.0173771	0.00545788	0.00550313	0.00172313	0.00550263	0.00173813	0.0173133	0.00546288	0.0173375	0.00548288	0.00548325	0.00174075	0.005489	0.00173075	0.0547926	0.017295	0.054763	0.0173903	0.0172855	0.0055585	0.0172418	0.00547313	0.0547684	0.017334	0.0548106	0.0174054	0.017312	0.00547875	0.017345
45	0.934012	0.2404	0.0546488	0.0173366	0.0548551	0.0172895	0.0174265	0.00548613	0.0173844	0.00551188	0.054863	0.0173353	0.0547873	0.0173058	0.0173715	0.00551138	0.017323	0.00547275	0.0173011	0.00554788	0.017332	0.00551025	0.00548563	0.00173925	0.00547663	0.0017345	0.0174185	0.00549888	0.0173233	0.00548313	0.00552775	0.00171763	0.005467	0.00175	0.0548129	0.0173758	0.0547894	0.017377	0.017296	0.00548375	0.0173725	0.0054815	0.0547308	0.0173375	0.0548005	0.0172789	0.0173401	0.0054685	0.0172659
46	0.935911	0.2498	0.0528303	0.0176423	0.0528395	0.0175274	0.0176069	0.00590775	0.0175593	0.005876	0.0527988	0.0176641	0.0525465	0.0175704	0.0175153	0.005848	0.0175875	0.005829	0.0176296	0.00585863	0.0174939	0.0058015	0.00585675	0.00195825	0.0059255	0.001948	0.017638	0.005865	0.0176226	0.00584388	0.0058695	0.00194925	0.00587875	0.00194163	0.052841	0.0175833	0.0527213	0.0176114	0.0175166	0.0058835	0.0175889	0.00585788	0.0527978	0.0174614	0.0528448	0.0175175	0.0175465	0.0058475	0.017581
47	0.935653	0.2499	0.052467	0.0175339	0.0526489	0.0175298	0.0176439	0.00582813	0.0175023	0.00585013	0.0527415	0.0175393	0.0528924	0.0174795	0.0175011	0.00585613	0.017636	0.00589075	0.0175701	0.00586225	0.0175733	0.00591075	0.005811	0.001949	0.00583825	0.001923	0.0175716	0.0058615	0.017582	0.00585975	0.00580788	0.00195963	0.005876	0.00194613	0.0526355	0.0175896	0.0529266	0.0175755	0.017572	0.0058235	0.017645	0.00587488	0.0528356	0.0176888	0.0528855	0.0176444	0.0175635	0.00585175	0.017615
48	0.936049	0.2501	0.052611	0.0176389	0.0527525	0.017565	0.0175559	0.00587013	0.0176638	0.005836	0.0526491	0.0175099	0.0526585	0.0176025	0.0175936	0.00589063	0.0175548	0.00587288	0.0175869	0.00586363	0.0174988	0.00587463	0.00585075	0.00196425	0.00585175	0.00196138	0.0176243	0.0059065	0.0176689	0.0058495	0.00584175	0.0019475	0.00584925	0.00195275	0.0527371	0.0175823	0.0526178	0.017621	0.0176061	0.00581963	0.0176774	0.0058265	0.0527404	0.0176344	0.0527368	0.0175713	0.0175819	0.00583775	0.0175898
49	0.936069	0.2502	0.0526975	0.0176223	0.052748	0.0175576	0.0175838	0.00582288	0.0176886	0.005897	0.0527308	0.0175338	0.0525736	0.017614	0.0176219	0.00583888	0.0175533	0.005852	0.0176184	0.005892	0.0175366	0.005827	0.00582825	0.00194475	0.005833	0.001946	0.0175568	0.00590538	0.0176033	0.00587125	0.00586488	0.00196663	0.00587438	0.0019575	0.0527165	0.0176356	0.0525671	0.0175923	0.0176189	0.00585225	0.017511	0.00586738	0.0525915	0.0175519	0.0526894	0.0176775	0.017558	0.00585438	0.017715
50	0.935848	0.2502	0.0527269	0.0176184	0.0527913	0.0176393	0.0176111	0.0058595	0.017557	0.00586888	0.0527309	0.0176533	0.0526124	0.0175298	0.0176029	0.0058635	0.0176438	0.00583738	0.0176874	0.00583725	0.0175245	0.00584675	0.00587875	0.00195188	0.005858	0.00195513	0.0175805	0.00587638	0.017547	0.00587188	0.0058985	0.00193138	0.00587888	0.00198588	0.0527591	0.0175603	0.0526393	0.017625	0.0175571	0.00588013	0.0175958	0.00591838	0.052646	0.0175651	0.0525925	0.0175049	0.0175035	0.00584675	0.0175519
51	0.937482	0.2598	0.0508256	0.0178013	0.0507165	0.0177925	0.0177444	0.00626	0.017862	0.00626113	0.0507036	0.0177646	0.0506971	0.0177514	0.017837	0.00623388	0.0178015	0.006234	0.0177399	0.00625263	0.0178105	0.0062685	0.00626338	0.00218613	0.00616188	0.00221363	0.0177763	0.00627888	0.017823	0.006212	0.00622988	0.00219788	0.00625988	0.00218563	0.0507048	0.0178243	0.0506289	0.0177895	0.0178016	0.00619563	0.017821	0.00621413	0.0506903	0.0177345	0.0506501	0.0178559	0.0178185	0.006267	0.0176884
52	0.937615	0.2598	0.0507636	0.0178385	0.0507063	0.0178456	0.0178356	0.0062735	0.0177739	0.00623025	0.0506223	0.0178634	0.0506658	0.0177033	0.0178384	0.00624363	0.017801	0.0062305	0.0178723	0.006239	0.0178263	0.0062275	0.00625775	0.00225013	0.006283	0.00218188	0.0177556	0.00622288	0.0178329	0.006244	0.00620063	0.00220975	0.0062055	0.00220325	0.050698	0.0178101	0.0505611	0.0178068	0.0178498	0.00625013	0.0177409	0.00622438	0.050745	0.017762	0.050662	0.0178366	0.0177804	0.00621088	0.0178541
53	0.937289	0.2599	0.0505639	0.0177133	0.0506303	0.0177991	0.0177691	0.00626238	0.0177523	0.00624325	0.0506208	0.0177083	0.050792	0.0177914	0.0177678	0.0062595	0.0177995	0.00620713	0.0177956	0.00626175	0.0177868	0.00621438	0.00625813	0.0022265	0.00630788	0.002174	0.0178444	0.00627338	0.0177745	0.00625663	0.00625025	0.0021995	0.0062665	0.00219863	0.0506245	0.0177923	0.0507963	0.017782	0.0177583	0.0063025	0.0178116	0.00626825	0.0507191	0.017888	0.0508761	0.0177675	0.0176958	0.0062875	0.0177931
54	0.936788	0.2599	0.050627	0.0178393	0.0505855	0.0178159	0.0178099	0.00628725	0.0178211	0.00631588	0.0506569	0.017794	0.0507295	0.0177851	0.0177883	0.00622525	0.0177779	0.00626575	0.0177974	0.00629663	0.0178151	0.00624075	0.006294	0.00220713	0.006252	0.00219638	0.0178368	0.00626025	0.0177436	0.00622963	0.0062525	0.00221175	0.00627625	0.00218975	0.0506253	0.0178291	0.050813	0.0177875	0.0178081	0.00625563	0.0177586	0.00625838	0.0507453	0.0177768	0.0505266	0.0177608	0.0177723	0.00621913	0.0177919
55	0.93692	0.26	0.0506324	0.0177773	0.0506003	0.0177725	0.0178576	0.00622663	0.017755	0.00625225	0.0507316	0.0178576	0.0507034	0.0177665	0.0178089	0.0062805	0.017823	0.0062285	0.0177625	0.00620263	0.0178625	0.00625613	0.00624013	0.00218275	0.00620513	0.002203	0.0177841	0.00625725	0.0177115	0.00626325	0.00629888	0.00216938	0.00630463	0.00220438	0.0506269	0.0178496	0.0506899	0.0178333	0.0177479	0.0062355	0.0178043	0.00630913	0.0506474	0.017749	0.0505519	0.0178399	0.0178561	0.00624563	0.0177581
56	0.938167	0.2699	0.048617	0.0179098	0.0487363	0.0179668	0.0179563	0.00658138	0.0179628	0.00667625	0.0487365	0.0180915	0.0486543	0.0179996	0.0179986	0.006664	0.0179246	0.00664238	0.0179793	0.00662563	0.0180448	0.0066215	0.00660363	0.0024555	0.00663413	0.00244725	0.0179579	0.00660713	0.0179999	0.00662825	0.00670325	0.002453	0.00665838	0.00246513	0.0486503	0.0179718	0.0486431	0.0179933	0.0180495	0.006643	0.0180014	0.00666575	0.0485934	0.0179811	0.0485928	0.0180039	0.0180385	0.00661438	0.0179553
57	0.938748	0.27	0.0487129	0.0179719	0.0486189	0.0180149	0.0179478	0.00666413	0.0179609	0.00666025	0.0485944	0.0180589	0.0485466	0.0180041	0.0179348	0.00665863	0.0180153	0.00664613	0.0179803	0.0066425	0.0180251	0.00663663	0.0066815	0.0024865	0.00665513	0.002469	0.017951	0.00663975	0.0180124	0.0066685	0.00668288	0.00245863	0.0066515	0.00240263	0.048646	0.0180093	0.048549	0.0179491	0.0180146	0.00665913	0.0180129	0.00660275	0.0485519	0.017958	0.0487074	0.0180034	0.0180058	0.006643	0.0180655
58	0.938351	0.27	0.0486485	0.0179789	0.0485473	0.0178809	0.0179368	0.00663088	0.0181241	0.006659	0.0486361	0.0179605	0.0486338	0.0180706	0.0179909	0.00664963	0.0179346	0.00659588	0.0179703	0.00665638	0.0179366	0.00670238	0.0066495	0.00247888	0.00662013	0.00244225	0.0179875	0.00663938	0.018008	0.00668588	0.00667463	0.00244563	0.00662238	0.00244775	0.0484101	0.0180163	0.0488143	0.0179388	0.0180271	0.00665438	0.0179209	0.00661188	0.0486154	0.0180078	0.0486188	0.0180133	0.0180703	0.00664763	0.0180698
59	0.937946	0.27	0.0486834	0.0180306	0.0485804	0.0179686	0.0180146	0.00665888	0.0179568	0.006626	0.0487288	0.0179168	0.0485928	0.01798	0.0179426	0.00665875	0.0180299	0.00671475	0.0179526	0.00666425	0.018007	0.00665238	0.00663825	0.00245013	0.00668388	0.002451	0.0180131	0.00668625	0.0179603	0.00664988	0.00657038	0.00245763	0.00664825	0.00245813	0.0487216	0.0179056	0.0487015	0.0180661	0.0179788	0.00664013	0.0179974	0.00661625	0.0486176	0.017968	0.0484848	0.0179394	0.0179673	0.00665625	0.0179899
60	0.938437	0.2701	0.0486571	0.0179549	0.048489	0.018095	0.0179436	0.00668	0.0180334	0.00663513	0.0486008	0.0179965	0.0486223	0.0179825	0.0181003	0.0066675	0.0180064	0.00667725	0.0180193	0.0066205	0.0180083	0.00665925	0.0066375	0.00246488	0.006617	0.002461	0.0180909	0.0066075	0.0179374	0.00666788	0.00667588	0.00247163	0.00658638	0.0024375	0.0484975	0.0180265	0.0486766	0.0180064	0.0180081	0.00659288	0.0179609	0.00665375	0.0486013	0.0179306	0.0485481	0.01798	0.0180158	0.00664638	0.0179823
61	0.938884	0.2797	0.0465758	0.0181844	0.046697	0.0181063	0.0181755	0.00708338	0.0181365	0.007044	0.046816	0.0181354	0.0466993	0.0181118	0.0180953	0.00703963	0.0181179	0.007031	0.0181069	0.00708688	0.018142	0.00706388	0.00702863	0.00274125	0.00708863	0.0027415	0.018155	0.00706	0.0181309	0.007079	0.00707613	0.0027195	0.00703738	0.002728	0.0467156	0.0180979	0.04681	0.0180928	0.0181465	0.00705888	0.0181886	0.0070255	0.046642	0.018167	0.046805	0.0181133	0.018162	0.00705925	0.0181189
62	0.939336	0.2799	0.0468403	0.018135	0.0467305	0.0181405	0.0181544	0.00707888	0.0181224	0.0070395	0.046588	0.0181575	0.0466675	0.0181308	0.0181109	0.00704863	0.0181648	0.0070755	0.0181235	0.00702325	0.0181676	0.00705725	0.0070195	0.00275775	0.0070795	0.00276413	0.0181896	0.0070395	0.0181009	0.00700525	0.0070655	0.00273363	0.00704075	0.00275488	0.046799	0.0181971	0.0464704	0.018133	0.0181454	0.00704688	0.018104	0.00704775	0.0467024	0.0180853	0.0466561	0.0181466	0.018115	0.0070345	0.0181721
63	0.939036	0.28	0.046514	0.0181355	0.0465729	0.0181139	0.018114	0.00708938	0.0181426	0.0070205	0.0466729	0.0181234	0.0467009	0.0180936	0.0181676	0.007056	0.0181711	0.0070375	0.0181408	0.00705963	0.0181161	0.00706063	0.00707688	0.00274625	0.00710675	0.00275988	0.0182178	0.00699163	0.0181459	0.00707163	0.00702225	0.00271825	0.00705638	0.0027355	0.0466065	0.0181011	0.0467418	0.0182151	0.0181444	0.00709525	0.0181396	0.007013	0.0466299	0.0181968	0.046791	0.0181706	0.0181176	0.00705313	0.0181914
64	0.938705	0.2801	0.0466415	0.0181514	0.0467311	0.0181385	0.01808	0.00710363	0.0181435	0.00708238	0.0466666	0.0181865	0.0466828	0.018077	0.0181428	0.00701175	0.0181954	0.007005	0.0181781	0.00706938	0.0180934	0.00702025	0.00707788	0.00277225	0.00707463	0.00278088	0.018098	0.00704	0.0181343	0.007073	0.00711438	0.002748	0.00708675	0.00276338	0.0466941	0.0181306	0.046649	0.0181394	0.0181495	0.00709863	0.0181043	0.00710988	0.0467045	0.0181816	0.0464626	0.0181108	0.0181475	0.00705375	0.0180684
65	0.939183	0.2802	0.0465118	0.0180376	0.0466434	0.0182224	0.0181568	0.00703938	0.0181069	0.00698875	0.0466473	0.0181058	0.0466605	0.0181474	0.0180739	0.00711475	0.0182451	0.0070655	0.0181573	0.00704688	0.0181923	0.00707975	0.007066	0.0027205	0.00700875	0.00276188	0.018148	0.00707413	0.0181514	0.00703263	0.00704438	0.00276425	0.00701838	0.00276213	0.04662	0.0181279	0.0466258	0.01811	0.0181503	0.00705388	0.018201	0.0070905	0.046525	0.0182573	0.0466549	0.0181961	0.0182241	0.00705938	0.0181645
66	0.939559	0.2898	0.0447359	0.0183101	0.0448656	0.018198	0.0182434	0.00745438	0.0183013	0.00743838	0.0447924	0.018248	0.0447594	0.0182699	0.0183239	0.00747613	0.0182271	0.00742925	0.0183014	0.00745288	0.0182324	0.00746875	0.007435	0.00306513	0.0074825	0.0030865	0.018306	0.00752063	0.018258	0.00743625	0.00743488	0.00307038	0.00747638	0.00304075	0.0448054	0.0182259	0.0447859	0.0182799	0.0182869	0.00747213	0.0182744	0.00746863	0.0447346	0.018249	0.0448624	0.0182551	0.0182386	0.00746775	0.0182661
67	0.939635	0.2899	0.0445868	0.0181658	0.0447328	0.0182609	0.0181758	0.00743863	0.0182448	0.00741488	0.0447044	0.0183089	0.0448581	0.0182914	0.0183136	0.00742188	0.0182516	0.00751763	0.0182419	0.00743338	0.0182799	0.0074685	0.007409	0.00304963	0.00745838	0.003045	0.018253	0.0074315	0.0182164	0.00749063	0.00745788	0.00302075	0.00747413	0.0030465	0.0447099	0.0182165	0.0447673	0.0182938	0.0183311	0.00743538	0.0182958	0.0074765	0.0447421	0.0182989	0.044912	0.0183331	0.0182721	0.0075205	0.0183053
68	0.939479	0.2899	0.0448135	0.018291	0.0448458	0.0182946	0.0182698	0.00742063	0.0182771	0.00745263	0.044832	0.0182731	0.0446743	0.0182394	0.0182494	0.00746925	0.0183228	0.00746338	0.0182641	0.00745225	0.0182759	0.00746063	0.00741788	0.00304175	0.00742738	0.003059	0.0182199	0.00749925	0.0182855	0.00750725	0.00747275	0.00303713	0.00747413	0.0030505	0.0448009	0.0182585	0.0447015	0.018304	0.0182616	0.00744125	0.0182913	0.007495	0.0447376	0.0182538	0.0446291	0.0182609	0.0182086	0.00751775	0.0182468
69	0.939487	0.2899	0.044802	0.0182405	0.0447965	0.0182891	0.0182956	0.00744475	0.0182536	0.00743525	0.0447541	0.0183139	0.0447475	0.0183354	0.0182625	0.00742875	0.018228	0.00748363	0.0183154	0.00750825	0.0182424	0.00743913	0.00741775	0.00300463	0.00749425	0.00304163	0.018278	0.00745488	0.0182825	0.00747025	0.00746013	0.00305438	0.00745388	0.003046	0.0447783	0.0182695	0.0447668	0.0182249	0.0182996	0.00746825	0.0182665	0.00748625	0.0447245	0.0182814	0.0446125	0.0182713	0.0182465	0.00751538	0.0182643
70	0.939495	0.29	0.0447514	0.0183136	0.044718	0.0183005	0.0182606	0.00749925	0.0183209	0.00748975	0.0446923	0.0182255	0.0447269	0.018279	0.0183025	0.0074025	0.0182553	0.00746113	0.018291	0.00739525	0.0181919	0.007452	0.00745488	0.00304713	0.00749313	0.003041	0.0183664	0.00744225	0.018222	0.00748475	0.00740775	0.0030265	0.00752963	0.00303988	0.0447073	0.018349	0.0447566	0.0182286	0.0182121	0.00745163	0.0182691	0.00742825	0.0446523	0.0182651	0.0446595	0.0183841	0.018356	0.00745525	0.0183013
71	0.939945	0.2997	0.0428916	0.0183899	0.0428891	0.0183369	0.0183856	0.00782413	0.0183601	0.00785113	0.0428975	0.0183506	0.0429254	0.0183139	0.0184595	0.00785113	0.0184218	0.00786138	0.0183744	0.00784825	0.0183761	0.00787725	0.00784575	0.00334988	0.00781863	0.00334	0.0183195	0.00788025	0.018388	0.00789138	0.00786888	0.00336675	0.00788863	0.00333113	0.0428541	0.0182841	0.0428823	0.0184744	0.0183873	0.00783025	0.0184158	0.00790413	0.0429141	0.0184119	0.0430635	0.0183834	0.018325	0.00788288	0.0184003
72	0.939369	0.2999	0.0429418	0.0184058	0.0429714	0.0183724	0.0184006	0.00785525	0.0183041	0.007918	0.0429133	0.0184355	0.0429088	0.0184323	0.0183145	0.00785613	0.0184024	0.00786075	0.0184459	0.0078515	0.0184625	0.00782825	0.007895	0.00336063	0.00786463	0.00335888	0.0183588	0.00791425	0.0183808	0.00782063	0.00790938	0.00338638	0.007862	0.00336888	0.0429153	0.0183966	0.0428799	0.0183631	0.0184029	0.00788088	0.0184329	0.00786038	0.042943	0.018343	0.0426583	0.018337	0.0183673	0.00791438	0.0182658
73	0.938901	0.3	0.0427415	0.0183799	0.0428241	0.018375	0.0184001	0.00793588	0.0183743	0.00786013	0.0428841	0.0184123	0.0428778	0.0182841	0.0183084	0.00783475	0.0184721	0.00792563	0.0183185	0.00791225	0.0184004	0.007862	0.00790575	0.00338463	0.00784025	0.00337563	0.0183613	0.00787163	0.0183501	0.007915	0.00788238	0.00339975	0.007876	0.00338288	0.0429158	0.0183886	0.0429329	0.0184698	0.0183228	0.00784925	0.0184179	0.00792138	0.0429925	0.0183205	0.0428451	0.018334	0.0182764	0.00784888	0.0183881
74	0.939555	0.3001	0.0426478	0.0183153	0.0429128	0.0184076	0.0182708	0.00788863	0.0183335	0.00787613	0.0428826	0.0183355	0.0428971	0.0183819	0.0184069	0.00783888	0.0184059	0.00787638	0.0183281	0.00785325	0.0183685	0.00786763	0.00791138	0.00338538	0.00784575	0.00339063	0.0182726	0.00786013	0.0183993	0.00789738	0.00787913	0.00342088	0.00789763	0.0033705	0.042943	0.0183435	0.042783	0.0183825	0.0183576	0.00787513	0.0183784	0.00792463	0.042892	0.0183971	0.0429691	0.0184105	0.0183931	0.00788325	0.0183666
75	0.939876	0.3002	0.0428514	0.0183961	0.0427794	0.0184274	0.0183963	0.00790788	0.0183808	0.00785738	0.0428171	0.018387	0.0428591	0.0183614	0.0183603	0.00794263	0.0183471	0.00792263	0.0184244	0.00789288	0.0183634	0.007882	0.00792863	0.00337513	0.00788613	0.003395	0.0183898	0.00787613	0.0183603	0.00786625	0.0078955	0.00336463	0.00785913	0.00335788	0.0427725	0.0183884	0.0429316	0.0183838	0.018328	0.00791388	0.0183395	0.007872	0.0428275	0.0183173	0.0429466	0.0183338	0.0183715	0.007877	0.0183735
76	0.938953	0.3097	0.0410165	0.0184354	0.0409898	0.0184973	0.0185075	0.00823613	0.0184894	0.008296	0.0411218	0.0183534	0.0411326	0.0184996	0.0184611	0.00830525	0.0184471	0.00827863	0.0184033	0.00827163	0.0184623	0.00828625	0.00823438	0.00372525	0.00823363	0.00375088	0.0184038	0.00822388	0.0184686	0.00827963	0.00826825	0.00372463	0.00829088	0.003707	0.0410946	0.0184788	0.041209	0.0184718	0.0183683	0.00825863	0.0184005	0.00820588	0.0412201	0.0183968	0.0411168	0.0184213	0.018419	0.00829825	0.0185421
77	0.93956	0.3098	0.0410488	0.0185346	0.0410761	0.0184465	0.0185161	0.00835025	0.0184116	0.008303	0.04097	0.0184046	0.0411559	0.0184921	0.0184473	0.00827738	0.0183758	0.00830288	0.0185071	0.00831513	0.0184561	0.00823313	0.00827313	0.0037395	0.00827188	0.00373088	0.0184368	0.00823463	0.0184124	0.008289	0.00828838	0.00369425	0.00831613	0.00370325	0.0410214	0.0184428	0.0410791	0.0184595	0.0184645	0.00822188	0.018416	0.00827	0.0411481	0.0184601	0.0411443	0.0184253	0.0184549	0.00825688	0.0185376
78	0.940074	0.31	0.0411369	0.018439	0.0410226	0.0184418	0.0184275	0.00825125	0.0184563	0.00828175	0.0410463	0.0183855	0.0410926	0.0184274	0.0184203	0.00829388	0.0184664	0.008261	0.0184575	0.00831075	0.0184285	0.00830275	0.0083055	0.00371075	0.0082835	0.00371588	0.0183575	0.00833788	0.0184678	0.00829088	0.00831713	0.00374013	0.00825563	0.0036955	0.0409834	0.0184139	0.0410089	0.0184059	0.018457	0.00832388	0.018452	0.00827288	0.0410588	0.0184599	0.0411246	0.0185905	0.0185011	0.00828163	0.0184886
79	0.939426	0.31	0.041062	0.018443	0.0410408	0.0184165	0.0185471	0.00828475	0.018443	0.00833413	0.0410569	0.0185195	0.0410625	0.0184839	0.0183323	0.008314	0.0184005	0.00823838	0.0185628	0.00831088	0.0184926	0.00826825	0.00826875	0.00371963	0.00827688	0.00371375	0.0184876	0.00831675	0.0184641	0.008238	0.00827875	0.00377525	0.0082965	0.00374325	0.0409563	0.0185424	0.0411445	0.0183673	0.0184765	0.00825213	0.0184913	0.00830813	0.0410153	0.0184371	0.0410684	0.0184424	0.0184864	0.00830088	0.0184066
80	0.940003	0.3101	0.0412044	0.0183483	0.0410418	0.0185459	0.0184281	0.00832938	0.0183868	0.00832013	0.0408138	0.0185893	0.0410103	0.0183953	0.0184724	0.00823975	0.018521	0.00830013	0.0185543	0.00831088	0.0183848	0.00828538	0.00826263	0.00373163	0.00831575	0.00370963	0.0184563	0.00833788	0.0184203	0.00830975	0.00831613	0.003695	0.00833163	0.00371913	0.040929	0.0185144	0.0409885	0.0184058	0.0185933	0.00828588	0.0185156	0.008346	0.0410483	0.0185304	0.0410671	0.0183658	0.0183994	0.00823713	0.0184675
81	0.938782	0.3198	0.0392543	0.0184759	0.0393938	0.0184479	0.0184801	0.00871763	0.0184815	0.00863925	0.0393691	0.0185011	0.0393584	0.0184321	0.018429	0.00869488	0.0184994	0.008717	0.0185504	0.0086425	0.0184325	0.00871975	0.008678	0.00404175	0.00874513	0.00408875	0.0185449	0.008691	0.0185496	0.00871475	0.00868475	0.004087	0.00867975	0.00407863	0.0393553	0.0184886	0.0394033	0.0185461	0.0184655	0.00873313	0.0185544	0.00866388	0.0393594	0.0185226	0.0393421	0.0185414	0.018354	0.00873375	0.0185093
82	0.939057	0.3199	0.0394861	0.0185088	0.039225	0.0184359	0.0185503	0.008694	0.0184621	0.0086755	0.0393694	0.0184826	0.0393218	0.0185568	0.0184566	0.00866563	0.018527	0.00867488	0.0184763	0.00873163	0.0185916	0.00870888	0.00871938	0.00406175	0.0086625	0.004128	0.0184376	0.00871913	0.0184564	0.00867425	0.00873738	0.00408863	0.00868513	0.0040865	0.0391855	0.018463	0.0394239	0.0184829	0.0185181	0.0087465	0.0184983	0.00869575	0.0393216	0.018496	0.0393068	0.0184783	0.0184549	0.00870238	0.0185404
83	0.93906	0.32	0.0392981	0.0184725	0.0392703	0.0184461	0.0184468	0.00869575	0.0185333	0.00873475	0.0393915	0.0185483	0.0392911	0.018498	0.0183991	0.00873725	0.0184376	0.00870013	0.0185209	0.00871463	0.0185871	0.00868525	0.00874463	0.00408613	0.00866988	0.00406675	0.018459	0.00870263	0.018492	0.0087015	0.00866163	0.00408013	0.00867438	0.00414888	0.0391944	0.0185256	0.0394185	0.0185013	0.0185756	0.00866875	0.0184539	0.00866063	0.039352	0.0184441	0.0394203	0.0184805	0.0184839	0.0087415	0.0185014
84	0.938824	0.3201	0.0392816	0.0185236	0.0393341	0.0184635	0.0185031	0.008702	0.018407	0.0087215	0.039359	0.0184886	0.0392666	0.0185609	0.0185675	0.00872275	0.0184551	0.00864613	0.0185268	0.00869388	0.0184798	0.0087015	0.00870075	0.00406038	0.0086795	0.00412975	0.0184464	0.00871513	0.0184566	0.008726	0.0087275	0.00408775	0.00874413	0.00411263	0.0392354	0.0184043	0.0393818	0.0184884	0.0185249	0.00871313	0.0184973	0.00871375	0.0392264	0.0184805	0.0392574	0.0185209	0.0184891	0.0087385	0.018572
85	0.939315	0.3202	0.0393433	0.0184323	0.0392626	0.0185365	0.0185375	0.00872575	0.0184015	0.00869238	0.0391408	0.0184955	0.039374	0.0184855	0.0185334	0.00873163	0.0184816	0.0086675	0.0185198	0.00867588	0.0185364	0.008688	0.00868038	0.00408375	0.00872988	0.00410125	0.0184745	0.00874888	0.0184983	0.00867363	0.00870913	0.00409975	0.00872725	0.00411575	0.039193	0.0184965	0.0392088	0.018492	0.0185168	0.00866825	0.0185596	0.00873838	0.0392279	0.018528	0.039229	0.0186069	0.0185109	0.00868288	0.0185111
86	0.938631	0.3297	0.0376814	0.0185188	0.037567	0.0184555	0.0184235	0.00912638	0.0185858	0.00911263	0.0374628	0.0185195	0.0376549	0.0185003	0.018529	0.00899975	0.0185308	0.00913063	0.0185186	0.00908925	0.0185018	0.00908563	0.0091215	0.00451638	0.00911863	0.00448338	0.0185673	0.009189	0.018489	0.00912375	0.00913575	0.00445613	0.00911038	0.00447088	0.0375561	0.0184829	0.0376054	0.0185511	0.0185568	0.009132	0.0185783	0.00914875	0.0376751	0.0185431	0.037871	0.0185288	0.0184461	0.00915813	0.0185749
87	0.938344	0.3299	0.0375849	0.0184859	0.0375724	0.0185795	0.0184893	0.0091505	0.0184626	0.00909675	0.0375709	0.0185638	0.0375818	0.0185556	0.0186094	0.00913863	0.0185139	0.00909113	0.0184963	0.009083	0.0186305	0.00912413	0.00913875	0.00456825	0.00917138	0.00450063	0.0185095	0.009063	0.0185516	0.00910888	0.00913263	0.00446975	0.00910075	0.00446538	0.0375756	0.0185094	0.0375544	0.0185759	0.0185873	0.00915975	0.0184328	0.0090875	0.0376329	0.0185349	0.0376548	0.0184986	0.0184779	0.00917538	0.018492
88	0.937972	0.33	0.0375681	0.0185024	0.0376555	0.0184706	0.0185656	0.00913675	0.0184771	0.00913713	0.0375929	0.0184998	0.0375306	0.0186423	0.0185731	0.00909725	0.018512	0.00910938	0.0184849	0.00910863	0.0185274	0.0091805	0.00914	0.00447225	0.00913263	0.004496	0.018469	0.00911663	0.0184684	0.009144	0.0090865	0.00445013	0.0091495	0.00451375	0.0376028	0.0185581	0.0375481	0.0184649	0.0184716	0.00915363	0.0184989	0.00911325	0.0375641	0.0184719	0.0376266	0.0185095	0.0185571	0.00909263	0.0185534
89	0.937057	0.33	0.0374683	0.0185623	0.0375318	0.0184839	0.0185088	0.00908563	0.0185981	0.0091525	0.0376546	0.0185258	0.0375653	0.0186176	0.0184794	0.0090875	0.0185025	0.00909575	0.018526	0.00913063	0.0185144	0.00912238	0.00912175	0.00453163	0.00914738	0.004476	0.0185748	0.00915888	0.0184476	0.009145	0.00915313	0.00450213	0.00913475	0.00446813	0.0376073	0.0185076	0.0377144	0.0184959	0.018544	0.00913125	0.0185334	0.009133	0.0375888	0.0184944	0.0375309	0.0184244	0.0185235	0.009127	0.0185696
90	0.938286	0.3301	0.037572	0.018532	0.0376585	0.018591	0.0184914	0.00911438	0.0185696	0.00911213	0.0375104	0.0185678	0.0375043	0.0185945	0.0185788	0.009128	0.0184261	0.0091175	0.0185881	0.0091505	0.0184779	0.00911638	0.00914238	0.00449563	0.0091335	0.0044885	0.0185908	0.00921175	0.0185678	0.0090985	0.00910088	0.0045215	0.0091095	0.00446238	0.0376194	0.0184638	0.037522	0.0184366	0.0185568	0.0091485	0.018631	0.0091365	0.037558	0.0185376	0.0375426	0.0184549	0.0184943	0.00914625	0.0185449
91	0.937099	0.34	0.035958	0.0184856	0.0359893	0.0184271	0.0184366	0.00953438	0.0185845	0.00959438	0.0358276	0.0184994	0.0360066	0.0184859	0.0184818	0.00949063	0.0184694	0.00956075	0.0184278	0.009549	0.0183788	0.00957325	0.0094865	0.00495088	0.00950775	0.00491713	0.0185115	0.00952088	0.0185463	0.00953013	0.00952675	0.00494563	0.00957925	0.00492263	0.0359708	0.0186196	0.0359026	0.0184801	0.0184771	0.00950913	0.018485	0.00952775	0.0360576	0.0185136	0.0360805	0.0185059	0.0184619	0.00952225	0.0184976
92	0.937393	0.34	0.036032	0.0184888	0.0360454	0.0184986	0.0185679	0.00955675	0.0185404	0.009467	0.036001	0.0183985	0.0359438	0.0185481	0.0185281	0.00951613	0.0184773	0.00952538	0.018568	0.0095715	0.0185393	0.00951025	0.00956138	0.00492563	0.00957838	0.00494175	0.0185108	0.00958263	0.0184811	0.00956788	0.00952813	0.00492825	0.0094805	0.00489175	0.0359441	0.018512	0.0358245	0.0185194	0.0185675	0.00956188	0.0184713	0.009488	0.0358336	0.0185503	0.0359795	0.0185301	0.0184751	0.00958025	0.0185413
93	0.936227	0.34	0.03586	0.0185048	0.0358703	0.0185155	0.0185238	0.00952238	0.0185229	0.0095475	0.0359045	0.0185286	0.0359968	0.0185166	0.0185559	0.00953663	0.0185359	0.00956025	0.0184583	0.009526	0.01853	0.00957225	0.00952163	0.00490138	0.00951438	0.00493238	0.018517	0.00946225	0.0184909	0.0095205	0.009522	0.00493088	0.00954825	0.0049555	0.0359121	0.0185264	0.036004	0.0185215	0.0185179	0.009543	0.018449	0.00952213	0.0360369	0.0184866	0.0358725	0.0184981	0.0185425	0.00953163	0.0184995
94	0.937466	0.3401	0.0359161	0.0185649	0.0359209	0.0184839	0.0186	0.009557	0.0185126	0.0095095	0.0358781	0.0184799	0.0359554	0.0184779	0.0185015	0.009524	0.0185024	0.00950975	0.0186045	0.0095595	0.0185586	0.00952863	0.00955388	0.00490863	0.00952063	0.00489038	0.018519	0.00956288	0.0184866	0.00952638	0.00952163	0.00491563	0.00953525	0.00491313	0.0358913	0.0184878	0.0358624	0.0184769	0.0185269	0.00949663	0.0185184	0.00953325	0.0359014	0.0185131	0.0360924	0.0185416	0.0184885	0.00960513	0.0185229
95	0.937135	0.3402	0.0358396	0.0184729	0.0359258	0.0184605	0.0184349	0.00958125	0.0184558	0.00955838	0.0358499	0.0184841	0.036008	0.0185068	0.018536	0.00951975	0.0185349	0.0095205	0.0184903	0.00949588	0.0184846	0.0095915	0.0095835	0.0049365	0.00955838	0.00493225	0.0184145	0.00956163	0.0184545	0.0096125	0.009551	0.00493438	0.00959138	0.00488525	0.0358368	0.0185198	0.0359166	0.0185311	0.018518	0.00954163	0.0184855	0.00956	0.0359956	0.0185166	0.0360775	0.0185293	0.018537	0.00954263	0.0184951
96	0.935673	0.3498	0.0343425	0.0184155	0.0343558	0.0185188	0.0184706	0.00987638	0.0186021	0.009925	0.0342939	0.0184756	0.034375	0.0184386	0.0184183	0.00997413	0.018496	0.009958	0.0185158	0.00997175	0.018468	0.00992588	0.00995725	0.00541413	0.00993813	0.005355	0.0184786	0.0099805	0.0185089	0.00995088	0.00989825	0.00532463	0.00995863	0.005323	0.034343	0.01858	0.0342466	0.0185011	0.0185106	0.009968	0.0184959	0.00989075	0.0344121	0.0184729	0.0344935	0.0185026	0.0184939	0.00990825	0.0185009
97	0.934771	0.3498	0.0342465	0.0184876	0.0343423	0.0184648	0.0184824	0.0099425	0.0185068	0.00995538	0.0343089	0.018469	0.0344425	0.0185296	0.0185065	0.00999788	0.0184651	0.00990588	0.0184628	0.00994813	0.0184503	0.009924	0.00992438	0.0053545	0.00996163	0.00531025	0.018507	0.009937	0.0185074	0.00998188	0.00996338	0.005331	0.009903	0.00536838	0.034342	0.0185003	0.0344108	0.0185241	0.0184444	0.00989575	0.0184765	0.00993513	0.0344901	0.0184329	0.0343183	0.0184408	0.0185271	0.00995725	0.0185095
98	0.935677	0.3499	0.0342883	0.0184669	0.0343755	0.0185095	0.0183743	0.00990363	0.0185373	0.0099195	0.0342283	0.0185153	0.0343559	0.0184433	0.0184094	0.00996175	0.0185634	0.0099455	0.0185194	0.00984338	0.018495	0.00992625	0.009965	0.00537388	0.00998538	0.00534413	0.0184709	0.00995275	0.0185365	0.009969	0.00996038	0.0053285	0.00993263	0.00532963	0.0344204	0.0184684	0.034241	0.0185038	0.0185093	0.00998475	0.0184661	0.0099535	0.0343665	0.0185106	0.0344818	0.01852	0.0184393	0.00994713	0.0185389
99	0.935367	0.35	0.034258	0.0184411	0.0343063	0.0184651	0.0184983	0.00998088	0.0184741	0.00994038	0.0343075	0.0184645	0.0344276	0.0184684	0.0184351	0.00994575	0.0184	0.00995363	0.0184564	0.00999175	0.0184569	0.00997525	0.0100133	0.00540788	0.00997738	0.00539813	0.0185095	0.009916	0.0184803	0.00995538	0.00996263	0.00534125	0.0099945	0.00534275	0.034281	0.0185366	0.0344085	0.0184318	0.0184049	0.0100275	0.0184654	0.009959	0.0343846	0.0185095	0.0344449	0.0184931	0.0184156	0.00998238	0.0185578
100	0.934969	0.3501	0.0344054	0.0185003	0.0343758	0.0185164	0.0185678	0.00993625	0.0184295	0.00998938	0.0343694	0.0184738	0.0342951	0.0184404	0.0185038	0.009907	0.0184841	0.00996688	0.0184838	0.00998363	0.0184506	0.00995313	0.00986963	0.00535963	0.0099805	0.0053575	0.0184465	0.009972	0.0184153	0.00996725	0.009958	0.0053475	0.009991	0.00540938	0.0344064	0.0184994	0.0342619	0.0184319	0.0185025	0.00993163	0.018472	0.009971	0.0342449	0.018455	0.0342061	0.0184533	0.0183936	0.00996375	0.0185326
101	0.933526	0.3597	0.0328141	0.0184768	0.0327753	0.0184085	0.0184691	0.0103099	0.0185114	0.0103243	0.0328948	0.0184399	0.0328109	0.0183259	0.018516	0.0103525	0.0184266	0.010336	0.0184563	0.0103835	0.0184298	0.0103388	0.0103326	0.00579375	0.0103279	0.005816	0.0184473	0.0103565	0.0184105	0.0103738	0.0103384	0.00585038	0.0103466	0.0058475	0.0327691	0.018394	0.0327691	0.0184713	0.0184406	0.010365	0.0183614	0.0104305	0.032698	0.018482	0.0328459	0.0184669	0.0184689	0.0103568	0.0184025
102	0.933329	0.3598	0.0328215	0.0184639	0.0327054	0.0184361	0.0184556	0.0103825	0.0184785	0.0103764	0.0328674	0.0184185	0.0328066	0.0183964	0.0184575	0.0103454	0.0184103	0.0103518	0.0184501	0.010355	0.018504	0.0103359	0.0103603	0.00583563	0.0103784	0.0058245	0.018417	0.0103171	0.0184948	0.0103214	0.0103798	0.00582725	0.0103313	0.00582125	0.0327928	0.0184506	0.0328281	0.0184409	0.0184401	0.0103578	0.0183386	0.0103511	0.03276	0.0184216	0.0328156	0.0185089	0.0184081	0.0103855	0.0184264
103	0.933471	0.36	0.0328769	0.0184994	0.0327391	0.0184464	0.0184239	0.0104069	0.0183796	0.0103739	0.0327163	0.0184806	0.032797	0.018458	0.0184234	0.0104006	0.0183775	0.0103384	0.0184605	0.0103583	0.0184315	0.0103855	0.0103056	0.00586513	0.0104009	0.00586938	0.0183956	0.0103246	0.0184315	0.0103689	0.0103713	0.00585875	0.01039	0.005831	0.0328085	0.0183775	0.0327748	0.0184595	0.0184429	0.0103766	0.0183686	0.0103626	0.0327916	0.0184169	0.0326754	0.0184296	0.018379	0.0103751	0.0184811
104	0.933382	0.3601	0.0327931	0.0183854	0.0327646	0.0183763	0.0184555	0.0103691	0.0183895	0.0103686	0.032781	0.0184584	0.0327453	0.0183978	0.0184594	0.0103678	0.0184449	0.0103671	0.0183851	0.010414	0.0184366	0.0103785	0.0103856	0.0057905	0.0103436	0.005832	0.0184409	0.0103654	0.0183623	0.0104238	0.0103594	0.00586425	0.0103811	0.00584063	0.0327433	0.0183995	0.0327655	0.0184611	0.018429	0.0103723	0.0184736	0.010374	0.0327135	0.0184119	0.0327976	0.0184378	0.0184259	0.0104009	0.0184283
105	0.932996	0.3601	0.0326026	0.0184619	0.0327266	0.0183919	0.0184368	0.0103825	0.0185038	0.0103723	0.0327675	0.018461	0.0327341	0.0184138	0.0183503	0.0103519	0.0184114	0.0103444	0.0184274	0.0103743	0.0184374	0.0103168	0.0103518	0.00583663	0.0103939	0.00581275	0.0184274	0.0103543	0.0185039	0.0103646	0.0103351	0.00584925	0.0103915	0.00585188	0.032821	0.0185073	0.0327343	0.0183523	0.0184199	0.0103684	0.0183909	0.0103698	0.0327859	0.0183838	0.0328269	0.0185298	0.018476	0.010374	0.0184025
106	0.930404	0.3698	0.0312054	0.0184209	0.0312601	0.0182999	0.0184516	0.0107895	0.0183701	0.0108004	0.0313213	0.0182979	0.0313084	0.0183926	0.0184196	0.0107835	0.0183109	0.0107278	0.0183273	0.0108006	0.0183684	0.0108091	0.0107514	0.00631825	0.0107605	0.0062925	0.0184005	0.0107876	0.0183151	0.0107924	0.0107669	0.00628713	0.0107865	0.00632525	0.0313499	0.018384	0.031276	0.0183433	0.0183333	0.0107016	0.0183931	0.010763	0.0312858	0.0183716	0.031253	0.0183015	0.018317	0.0107431	0.0183828
107	0.930764	0.3698	0.031135	0.0183725	0.0313516	0.0183018	0.0183274	0.0107666	0.0183771	0.0107861	0.0312486	0.0184246	0.0313134	0.0184058	0.0182953	0.0107824	0.018331	0.0107631	0.018304	0.0107496	0.0184093	0.0107911	0.0108159	0.00633188	0.0107346	0.00633375	0.0183748	0.0107735	0.0183369	0.010781	0.0107686	0.0063165	0.010764	0.00632425	0.031306	0.0183696	0.0312975	0.0183401	0.0183581	0.0107821	0.0183689	0.0107369	0.0313563	0.0183633	0.0312993	0.0183226	0.0184134	0.0107704	0.0183384
108	0.932001	0.3699	0.0313995	0.0182944	0.0313221	0.0183905	0.0183383	0.0107279	0.0182976	0.010817	0.0312268	0.0184018	0.0313345	0.0183665	0.0184253	0.0107651	0.0183036	0.0107923	0.0184074	0.0107521	0.018356	0.0107509	0.0107863	0.0063355	0.0107754	0.00633763	0.0183516	0.0107626	0.0183274	0.0107576	0.0107919	0.00634325	0.0107785	0.006329	0.0311736	0.0183788	0.0312481	0.0183625	0.018364	0.0108056	0.0183113	0.0107959	0.0312399	0.0183638	0.0312955	0.0183809	0.0183354	0.0108101	0.0183311
109	0.931385	0.3699	0.0313113	0.0183975	0.0312086	0.018392	0.0183699	0.0108154	0.0183251	0.0107516	0.0312416	0.0183719	0.0313053	0.0183708	0.0184008	0.0107761	0.0183509	0.0107679	0.0183888	0.0107018	0.0183755	0.0108293	0.0108176	0.00633413	0.0108313	0.0063235	0.0182903	0.0107533	0.0183826	0.010767	0.0107269	0.00633963	0.0107998	0.0063155	0.0312068	0.0183739	0.0312951	0.0183174	0.0183591	0.0108188	0.0183038	0.0107795	0.0313466	0.018349	0.0312496	0.0183335	0.0184259	0.0106866	0.0183023
110	0.930575	0.3702	0.0311794	0.018361	0.0312969	0.0183453	0.0183159	0.010744	0.0183995	0.0107968	0.0313079	0.0184124	0.0311375	0.0183776	0.0183508	0.0108055	0.0184066	0.0106816	0.0183729	0.0107651	0.0182905	0.0107788	0.0107551	0.00632613	0.0108181	0.00636875	0.018358	0.010786	0.0183836	0.010858	0.0107693	0.00634675	0.0108074	0.0063485	0.031264	0.018353	0.0312476	0.0183461	0.0183404	0.0108185	0.0183909	0.0107944	0.0311873	0.0183374	0.0311801	0.0183298	0.0184321	0.0108201	0.0182919
111	0.928585	0.3797	0.0297883	0.0182264	0.029866	0.018264	0.018227	0.011207	0.0182243	0.011161	0.0298694	0.0182318	0.0298096	0.0182844	0.018248	0.0111708	0.0182238	0.0111483	0.0183024	0.0111503	0.0181614	0.0111941	0.0111181	0.006796	0.0112096	0.006837	0.018231	0.011221	0.0182701	0.0111781	0.0111591	0.00681875	0.0111871	0.00688238	0.0298055	0.0182774	0.0299009	0.0182065	0.0183443	0.0111274	0.0182923	0.0111999	0.029788	0.0183431	0.0298674	0.018253	0.0182084	0.0111325	0.0182873
112	0.928396	0.3799	0.0297794	0.0182076	0.029735	0.0182773	0.0182309	0.0112161	0.0182691	0.0111528	0.0298049	0.01829	0.0298585	0.0182961	0.018262	0.0111328	0.0182054	0.0111865	0.0181986	0.0112225	0.0183119	0.0111695	0.0112109	0.00688513	0.0111665	0.00689263	0.0182466	0.0112031	0.0182905	0.0111925	0.011133	0.00689263	0.0111851	0.006834	0.0298158	0.018254	0.02993	0.0181843	0.0182645	0.0112243	0.0182554	0.0111666	0.0298336	0.0182409	0.0297909	0.0182948	0.0182505	0.0111928	0.0182971
113	0.928573	0.3801	0.029833	0.0182573	0.0297829	0.0182761	0.0182228	0.0111973	0.0182973	0.0112299	0.0298116	0.0182601	0.0297636	0.0183358	0.0182489	0.0111884	0.0181048	0.0112161	0.0182043	0.0112175	0.0182781	0.0111539	0.0111844	0.00689138	0.0111968	0.006864	0.0183058	0.0111568	0.01831	0.0111783	0.0111861	0.00687988	0.0112116	0.00684238	0.0298714	0.0182633	0.0298394	0.0181789	0.0182291	0.0111688	0.0182553	0.0111349	0.0297716	0.0182724	0.0297261	0.018267	0.0182394	0.0112306	0.0182593
114	0.927286	0.3802	0.029685	0.0182448	0.029726	0.0181593	0.0182795	0.0112078	0.0182545	0.0112045	0.0297916	0.0182518	0.0297936	0.0183029	0.0182166	0.0111666	0.0182458	0.0111923	0.0181896	0.0112273	0.0182746	0.0111658	0.0111998	0.00687363	0.0112339	0.00693788	0.0182886	0.011232	0.018277	0.0111808	0.0112146	0.0069005	0.0111655	0.00690375	0.0297309	0.0183214	0.0298363	0.0183155	0.018253	0.0112403	0.0183073	0.0111738	0.0298001	0.0182833	0.0297081	0.0182469	0.0182431	0.0111569	0.0183164
115	0.928014	0.3803	0.0297665	0.0182939	0.0297843	0.0182433	0.0182851	0.0112145	0.0183105	0.0111875	0.029838	0.0182068	0.0297361	0.0181995	0.0182616	0.0111143	0.0182498	0.011208	0.018303	0.0112541	0.0182325	0.0111893	0.0111981	0.00689738	0.0112595	0.00687338	0.018287	0.0112148	0.0182523	0.0112114	0.0111173	0.00686613	0.0112169	0.00690125	0.0298245	0.0182488	0.0297615	0.0182363	0.018296	0.0112303	0.018225	0.0111576	0.0296873	0.0182255	0.0296483	0.0183218	0.0182195	0.0112451	0.0182638
116	0.925409	0.3897	0.0284558	0.0181394	0.0284291	0.01811	0.0181783	0.0116261	0.0181573	0.0116195	0.0284161	0.0181964	0.0283559	0.0181431	0.0182001	0.0115485	0.0181243	0.0115781	0.0181753	0.0116076	0.0181088	0.0116056	0.0115885	0.00740138	0.0116494	0.00737	0.0182623	0.0115731	0.0180619	0.0116033	0.011576	0.00740838	0.0115745	0.00736063	0.0283823	0.0181946	0.0283815	0.0181803	0.018177	0.0115894	0.0181051	0.0115626	0.0284038	0.0180935	0.0284281	0.0181131	0.0181824	0.0115973	0.0181003
117	0.925279	0.3899	0.0283495	0.0181275	0.0283953	0.0182033	0.0181203	0.0115635	0.0181194	0.0116046	0.0284055	0.0181345	0.0284165	0.018179	0.0181296	0.0116399	0.0181671	0.0116224	0.0181718	0.0115874	0.0181824	0.0116683	0.0116596	0.00732838	0.011571	0.00741988	0.018103	0.0115999	0.0180946	0.0115586	0.0115921	0.00736463	0.0115778	0.00739075	0.0284085	0.0180881	0.0284476	0.0181433	0.0182211	0.0116124	0.0181334	0.0115174	0.0284283	0.0181393	0.0283389	0.01806	0.0180786	0.0116045	0.0181396
118	0.925191	0.3899	0.0283911	0.0181725	0.0282829	0.0181714	0.0181661	0.0115369	0.0182021	0.0116293	0.028491	0.0181115	0.0283335	0.0181384	0.0182095	0.0115945	0.0180615	0.0116351	0.0180858	0.0115788	0.0181689	0.0115701	0.0116118	0.00744975	0.01161	0.00733988	0.0180938	0.0115814	0.0182081	0.0115628	0.0116198	0.00737	0.011587	0.00741588	0.0283281	0.0181238	0.0284733	0.0181741	0.0180091	0.0116468	0.0180676	0.0116108	0.0283896	0.0181458	0.0283593	0.0181808	0.0181693	0.0116148	0.0181216
119	0.926588	0.3899	0.0285293	0.0181931	0.028421	0.0181735	0.0182359	0.0115769	0.0180598	0.0115896	0.0283838	0.018139	0.0284271	0.0181328	0.0181226	0.0116146	0.0180551	0.0116145	0.0181664	0.0115658	0.0182498	0.0115715	0.0115474	0.00744213	0.0115136	0.007439	0.0180983	0.0115736	0.0180925	0.011573	0.0115524	0.00745588	0.0116033	0.00744125	0.0284778	0.018143	0.0282593	0.0180958	0.0181614	0.0114878	0.0181551	0.0115774	0.0283211	0.0181264	0.0283853	0.0181976	0.0181106	0.0115739	0.0181423
120	0.925226	0.3901	0.0283965	0.0181073	0.0283614	0.0181538	0.0181584	0.0116148	0.018043	0.0115905	0.0284096	0.0182065	0.028255	0.0181815	0.0181433	0.0116388	0.0181458	0.0116355	0.0180899	0.0115848	0.0181783	0.0115858	0.011584	0.00747313	0.0116185	0.00740938	0.0181225	0.0115504	0.0181489	0.0116781	0.0116844	0.007388	0.0115515	0.00735888	0.0283738	0.0181039	0.0282823	0.0181913	0.0181429	0.0115886	0.0181873	0.0115924	0.0283513	0.0181249	0.0282761	0.0180959	0.0181566	0.0116201	0.0181314
121	0.921733	0.3998	0.0270894	0.0179974	0.0269611	0.0180081	0.0180023	0.012021	0.0180026	0.0120551	0.0270579	0.0178981	0.0270035	0.0180459	0.0179333	0.0120238	0.0180793	0.0119373	0.0179989	0.0120255	0.0179734	0.0119931	0.0120773	0.00798575	0.0119433	0.00800463	0.0179969	0.0119564	0.0180176	0.0119718	0.0120138	0.00802138	0.0120178	0.00795325	0.0269744	0.0181199	0.0270211	0.0180271	0.017937	0.0119973	0.018001	0.0119653	0.0270809	0.0180435	0.0269549	0.0179544	0.018017	0.0120111	0.0179904
122	0.92255	0.3998	0.0270305	0.0179868	0.0270504	0.0180433	0.0180723	0.0119618	0.0180255	0.0120174	0.0270075	0.0179729	0.027014	0.0179614	0.0178639	0.0120488	0.0180299	0.0120086	0.0180709	0.0120285	0.0180161	0.0119768	0.0119671	0.00792175	0.011952	0.00799425	0.0179868	0.0120189	0.0179786	0.0119931	0.0120469	0.0080045	0.0120026	0.00795963	0.0270508	0.0180403	0.026922	0.0179465	0.0180314	0.011957	0.0180245	0.0120163	0.026958	0.0180149	0.0270925	0.018036	0.0179825	0.0119796	0.0180068
123	0.922205	0.3999	0.0268775	0.0179209	0.0270733	0.018019	0.0180336	0.0119013	0.0179865	0.0119679	0.0270296	0.0179826	0.0270436	0.0180496	0.0179789	0.0120499	0.0179566	0.0119919	0.0179874	0.0119879	0.0180294	0.0119884	0.0119126	0.00800775	0.0119804	0.00798525	0.0179805	0.011946	0.0180673	0.0120108	0.0119785	0.008009	0.0120031	0.00798563	0.0269873	0.0180266	0.0270668	0.0179665	0.0180021	0.0119588	0.0179701	0.0119869	0.0270063	0.0180038	0.0270516	0.0180996	0.0180268	0.0120703	0.01805
124	0.922553	0.4001	0.0269568	0.0179385	0.0269888	0.0180165	0.0180216	0.0119566	0.018028	0.0119846	0.0269588	0.0179826	0.0269588	0.0179984	0.0179521	0.0120564	0.0180395	0.0119995	0.0179801	0.0120136	0.0179401	0.0120048	0.0120226	0.0079965	0.0120083	0.00800613	0.0180564	0.0120003	0.0180471	0.0119743	0.0120455	0.00803925	0.0119943	0.00793338	0.0269661	0.0180695	0.0269541	0.0180064	0.0179268	0.0120308	0.0179859	0.0120061	0.0269783	0.017958	0.0271305	0.0180086	0.0179969	0.0120211	0.0180125
125	0.920998	0.4003	0.0268969	0.0180408	0.0270596	0.0179573	0.018052	0.0119901	0.0180009	0.0120123	0.0270548	0.0181036	0.0268431	0.0180624	0.0179724	0.0119683	0.0179345	0.0120235	0.0180393	0.0120671	0.0180249	0.01197	0.0119988	0.00804938	0.0120099	0.00804925	0.0179908	0.0120376	0.0179938	0.0120061	0.0119876	0.00802225	0.0120459	0.00801863	0.0269775	0.0179684	0.0269846	0.017961	0.0180971	0.0120313	0.0180323	0.0120346	0.0269583	0.0179764	0.0268386	0.0178826	0.0179923	0.0119623	0.0179513
126	0.918377	0.4098	0.0256448	0.0178098	0.0257446	0.017818	0.0178184	0.0123235	0.0178901	0.0123875	0.025677	0.0178224	0.0256886	0.0178583	0.0179518	0.0124401	0.017782	0.012392	0.017766	0.0123939	0.0177988	0.0124086	0.0123643	0.00865113	0.0123928	0.00856175	0.0179296	0.0123918	0.0178634	0.0123798	0.012445	0.00857788	0.0123386	0.00859963	0.0256985	0.0178368	0.0256935	0.017882	0.0178143	0.0124041	0.017826	0.0123976	0.0257374	0.0177984	0.02571	0.0178603	0.0177728	0.0124074	0.0179059
127	0.919084	0.4099	0.0256544	0.0178649	0.0256891	0.017821	0.0178919	0.0123861	0.0178286	0.0124374	0.0256865	0.017859	0.0256764	0.0177703	0.0178051	0.012362	0.0178459	0.012406	0.0178819	0.0124026	0.017861	0.0124273	0.0123971	0.00856663	0.0123966	0.00857625	0.0178113	0.0124248	0.0179008	0.0123111	0.0123381	0.00865788	0.0124723	0.00862663	0.0257221	0.0178831	0.0256391	0.0177686	0.0178999	0.012353	0.0178496	0.0124653	0.0256429	0.0178533	0.0258369	0.0179046	0.0177611	0.0124181	0.0177928
128	0.918578	0.4099	0.0256171	0.0178064	0.025724	0.0178169	0.0178254	0.0123321	0.01783	0.0123726	0.0257025	0.0178393	0.0257211	0.0178708	0.0177916	0.0123514	0.0178424	0.0124196	0.0178258	0.0123681	0.0178565	0.0123566	0.0123963	0.00862775	0.0123594	0.00858575	0.0178428	0.0123294	0.0178265	0.012494	0.0124235	0.00853338	0.0123551	0.0086285	0.0256164	0.0178229	0.0257228	0.0178586	0.0178384	0.0123905	0.0178994	0.0123933	0.0256288	0.0179235	0.0257219	0.0178454	0.0178503	0.0124071	0.0178749
129	0.919238	0.41	0.0258124	0.0178701	0.0256191	0.0178299	0.0178706	0.0123296	0.0178389	0.0124083	0.0256138	0.0178503	0.025728	0.01783	0.017866	0.012392	0.0178025	0.0124243	0.0177674	0.0124329	0.0178825	0.0124438	0.0124264	0.0085015	0.012318	0.00861425	0.0177786	0.0123689	0.0178078	0.0124708	0.0124104	0.0086005	0.0123553	0.008662	0.0256824	0.0177679	0.0256535	0.0178131	0.0177986	0.0123943	0.0178479	0.012416	0.0257161	0.0178331	0.0256009	0.0178019	0.0178404	0.0124634	0.0178449
130	0.918175	0.4102	0.0256261	0.0178471	0.0256764	0.0178446	0.0178064	0.0124946	0.0177971	0.0123475	0.0256971	0.0179303	0.0256101	0.0178558	0.0179064	0.0124005	0.0177878	0.0124045	0.0178401	0.0124349	0.0178245	0.0123949	0.012415	0.0085575	0.0123771	0.008671	0.0178071	0.0123821	0.0178031	0.0124228	0.012425	0.00861188	0.0123965	0.00866288	0.0256728	0.0177936	0.0256914	0.017863	0.0178635	0.012416	0.0178325	0.0124116	0.0256441	0.0178211	0.0256368	0.017724	0.017787	0.0123904	0.0178093
131	0.913363	0.4199	0.0242824	0.0176004	0.0244394	0.0176553	0.017756	0.0127315	0.0176753	0.012688	0.0244271	0.0176339	0.0243664	0.0176513	0.0176308	0.012817	0.01773	0.0128065	0.0176955	0.0127478	0.017647	0.0128245	0.0127533	0.0092015	0.0128253	0.009264	0.0177216	0.0127626	0.0176498	0.0128333	0.0127298	0.00925363	0.0128025	0.00924	0.0244034	0.0177126	0.0243501	0.0177168	0.0176504	0.0128668	0.017661	0.0127921	0.0244031	0.0177099	0.0244055	0.0176411	0.0176793	0.0127533	0.0176885
132	0.916139	0.4199	0.0245643	0.0177358	0.0244113	0.0176654	0.0176695	0.0127645	0.0176584	0.0128225	0.0243005	0.0176698	0.0244256	0.0176244	0.017619	0.0127655	0.0176214	0.0127961	0.0176868	0.0127411	0.0175781	0.0127883	0.0127798	0.00922225	0.0127806	0.00928025	0.0176899	0.01279	0.0176945	0.0127496	0.0127996	0.00933438	0.0127664	0.00925813	0.0244219	0.0176563	0.0243964	0.017589	0.0175758	0.0127815	0.0177125	0.0127726	0.0243938	0.0176634	0.0243919	0.0177178	0.017656	0.0127404	0.017632
133	0.914217	0.42	0.0242245	0.0177205	0.0243279	0.0175729	0.017589	0.0128528	0.0176713	0.0128276	0.0243473	0.0176863	0.0244595	0.0176556	0.0176381	0.0127723	0.0176113	0.0127493	0.0176611	0.0127849	0.017693	0.0127823	0.0128463	0.00926913	0.012774	0.00929788	0.0176628	0.0127689	0.0176839	0.0127568	0.0128253	0.0092085	0.0128143	0.00928488	0.0243556	0.0176454	0.0244634	0.0176466	0.0177494	0.0128263	0.0176096	0.0127531	0.024449	0.01772	0.0245219	0.01769	0.0176188	0.0128186	0.0176698
134	0.913905	0.42	0.0243175	0.0176376	0.0243943	0.0176913	0.017748	0.0128244	0.0176384	0.0127571	0.0243861	0.017654	0.0244038	0.0176276	0.0176963	0.0127573	0.0176471	0.0128069	0.0177126	0.0128319	0.0176374	0.0127966	0.0128165	0.00919675	0.0128143	0.009297	0.0176693	0.0127413	0.0176176	0.0128535	0.0127584	0.00924113	0.0128146	0.009253	0.0243401	0.0176964	0.0244383	0.0176408	0.0176393	0.0127955	0.0176425	0.012777	0.0243666	0.017681	0.0243869	0.0176234	0.0176418	0.0128399	0.017729
135	0.913641	0.4203	0.0244236	0.0177188	0.0243223	0.017594	0.0176594	0.0127966	0.0176316	0.0128761	0.0243466	0.0176639	0.0243864	0.0176373	0.0176876	0.0127709	0.0176531	0.0127384	0.017532	0.012859	0.0176671	0.0127719	0.0127689	0.00931138	0.0128085	0.00927975	0.0177056	0.0128051	0.0176745	0.0128226	0.012809	0.00932525	0.0128095	0.00930025	0.024438	0.0176065	0.024382	0.0176991	0.0176253	0.0128038	0.017708	0.0127699	0.0244013	0.0176361	0.0242195	0.017609	0.0176224	0.0128404	0.0176431
136	0.911025	0.4296	0.0232976	0.0174968	0.0231621	0.0175249	0.0174708	0.0131526	0.0174876	0.0131124	0.0231735	0.0173994	0.0232405	0.0175288	0.0174855	0.0131725	0.017469	0.0131156	0.0174436	0.01315	0.0175056	0.0131209	0.0131041	0.00994888	0.0131604	0.00999138	0.0173968	0.0131726	0.017382	0.0131801	0.0131778	0.0099225	0.0131946	0.009931	0.0231951	0.0174619	0.0232126	0.0174178	0.0174881	0.0131908	0.0174105	0.0131715	0.0231779	0.017495	0.0231983	0.0174133	0.0174876	0.0131305	0.0174399
137	0.910066	0.4297	0.0231975	0.0174291	0.023155	0.0174268	0.0174371	0.0131131	0.0174596	0.0131895	0.0231716	0.0175425	0.0232099	0.0174398	0.0174536	0.0132074	0.0174938	0.0131119	0.0175039	0.0130891	0.017456	0.0131471	0.0131686	0.00995325	0.0130948	0.00990425	0.0174444	0.0131295	0.0175028	0.013183	0.0131954	0.00983775	0.013191	0.00997913	0.0230138	0.0174769	0.0232285	0.0175401	0.0174743	0.0131089	0.017526	0.0131884	0.0232236	0.0174436	0.0231766	0.0175326	0.017582	0.0131898	0.0174615
138	0.910714	0.4298	0.0232743	0.0174954	0.0231334	0.0175371	0.0174606	0.0130914	0.017569	0.0132	0.0232168	0.0174689	0.0231339	0.0174845	0.0174516	0.0131985	0.0174331	0.0131426	0.0175528	0.013212	0.017496	0.0130841	0.013229	0.00992663	0.0130944	0.00989475	0.0174495	0.0132399	0.0174861	0.0130916	0.0131386	0.00993425	0.0131799	0.00996463	0.0231248	0.0174509	0.0232023	0.0174339	0.017453	0.0131709	0.0174805	0.0132129	0.0231238	0.017452	0.023138	0.017468	0.0174969	0.0131171	0.0174213
139	0.910926	0.4298	0.0231753	0.0174833	0.0232551	0.0174001	0.0174426	0.0131658	0.0174335	0.013128	0.0232043	0.017456	0.0231548	0.017483	0.0174891	0.0131764	0.0174375	0.0132351	0.017465	0.0131401	0.0174023	0.0132378	0.0131396	0.00993513	0.0131614	0.009912	0.0174525	0.0131193	0.0174439	0.0131364	0.0131703	0.0098985	0.0132148	0.00991463	0.0231678	0.0173838	0.0231775	0.0175724	0.0174608	0.0131736	0.0173884	0.0131598	0.0231451	0.0174075	0.0232193	0.0174964	0.0174275	0.0131979	0.0174858
140	0.910352	0.4299	0.023089	0.0173615	0.0231568	0.0175194	0.0173779	0.0131459	0.0174695	0.0131691	0.0231266	0.0175081	0.0231831	0.0174684	0.0174651	0.0131931	0.0174349	0.0131938	0.0174599	0.013144	0.0174844	0.0130766	0.0131644	0.00995713	0.0132119	0.00992213	0.0174079	0.013156	0.0175261	0.0131804	0.0132203	0.00991913	0.0132321	0.00989213	0.0231409	0.0174344	0.0231641	0.0175179	0.0174991	0.0131985	0.0173713	0.0132361	0.0231921	0.0174945	0.023268	0.0174403	0.0174836	0.0131629	0.0174998
141	0.904766	0.4397	0.0219891	0.0172439	0.0219834	0.0173361	0.0172756	0.0135636	0.0172849	0.0135885	0.0219898	0.0172916	0.0219019	0.0172466	0.0174195	0.0135696	0.0173064	0.0135389	0.0172544	0.0136301	0.0172255	0.0135844	0.0135998	0.0106188	0.013518	0.010631	0.0172621	0.0135143	0.0172886	0.0134754	0.0135665	0.0106601	0.0135271	0.0105909	0.0219749	0.0173223	0.0219393	0.017234	0.0172246	0.0135258	0.0172569	0.0135003	0.0219595	0.0171884	0.021939	0.0172389	0.0172649	0.0135274	0.017146
142	0.90686	0.4399	0.0220573	0.0172453	0.0219883	0.017247	0.0172835	0.0135749	0.0171814	0.0134704	0.0219141	0.0172676	0.0219956	0.0172965	0.0172511	0.0135551	0.0172268	0.0136005	0.0173036	0.0135131	0.0172791	0.0136064	0.0135398	0.010655	0.0135969	0.0106338	0.0172463	0.013567	0.0171875	0.013521	0.0135691	0.0106545	0.0135101	0.0105813	0.0219101	0.0172228	0.0219215	0.0172183	0.0173044	0.0135871	0.0172371	0.0135799	0.0219078	0.0172995	0.0219849	0.0172478	0.0172769	0.0134975	0.0172476
143	0.90443	0.4399	0.0219686	0.0172161	0.0219916	0.0172695	0.0171863	0.0135915	0.017178	0.0135339	0.0220564	0.0172639	0.0219714	0.0172126	0.017256	0.0136574	0.0173105	0.0136051	0.0172268	0.0135046	0.0172364	0.0136181	0.0135611	0.0105806	0.0134653	0.0107184	0.0172601	0.0133538	0.0172005	0.0135383	0.0135715	0.0106526	0.0135494	0.0106606	0.0219888	0.0172478	0.0219853	0.0173414	0.0172626	0.0134806	0.0171674	0.0135588	0.0219586	0.0172814	0.0218363	0.0171835	0.0172316	0.0134688	0.0172595
144	0.904683	0.4402	0.0219108	0.0172419	0.0218961	0.0171724	0.0172518	0.0135845	0.0172523	0.013534	0.0218678	0.0172785	0.021958	0.0172688	0.0172264	0.0135293	0.0172416	0.0135539	0.0172318	0.0135661	0.0172601	0.0135399	0.0135548	0.0106756	0.0135484	0.0106783	0.0173331	0.0135508	0.0172469	0.0135163	0.0135176	0.0106795	0.0135703	0.0107004	0.0218671	0.0172261	0.0219838	0.0172529	0.0172133	0.0135915	0.0172828	0.0136059	0.0218998	0.0172981	0.021961	0.0172639	0.0173835	0.0135186	0.0172415
145	0.90526	0.4402	0.0219831	0.0171839	0.0219939	0.0172563	0.0171671	0.0136154	0.0172731	0.0134819	0.0219714	0.0172494	0.0219435	0.017224	0.0170979	0.0135809	0.0172586	0.0134874	0.0172079	0.0135719	0.0173185	0.0135004	0.0135419	0.0107091	0.013573	0.0107031	0.0172864	0.0135916	0.0172501	0.013569	0.013511	0.0106548	0.0136074	0.0106421	0.0220161	0.0172275	0.0219756	0.0171985	0.0173061	0.0135638	0.0173138	0.0135314	0.0218648	0.0172296	0.0218508	0.0172763	0.0172128	0.0135699	0.0173648
146	0.899176	0.4496	0.0207881	0.0170286	0.0207344	0.0170991	0.017076	0.0138865	0.0170128	0.013909	0.0208329	0.0170176	0.0208241	0.017001	0.0170106	0.0139023	0.0171418	0.013927	0.0169514	0.0139505	0.0170764	0.0138913	0.013893	0.0113033	0.01393	0.0113739	0.0170164	0.0138414	0.0171285	0.013911	0.013887	0.0113818	0.013842	0.011341	0.0208318	0.0170156	0.0208631	0.0171074	0.0170101	0.0138985	0.0170468	0.0138604	0.0208666	0.0170645	0.0208474	0.0169913	0.0170498	0.0138581	0.0169994
147	0.901121	0.4498	0.0207671	0.0170681	0.0208723	0.0170455	0.0169886	0.0139253	0.0169759	0.0139335	0.0208298	0.0170688	0.0208066	0.0170184	0.0170559	0.0138894	0.0170174	0.0139248	0.0170965	0.0139379	0.0170286	0.013853	0.013959	0.0113564	0.0139259	0.0113553	0.0170424	0.0139096	0.0170371	0.0138849	0.0138913	0.0114054	0.013954	0.0113256	0.020862	0.0169359	0.0208621	0.0170415	0.0170465	0.013908	0.0170096	0.0139059	0.0208658	0.0169359	0.0208283	0.0170296	0.0169506	0.0139941	0.0169764
148	0.898538	0.4499	0.0207804	0.016927	0.0208061	0.0170078	0.0169819	0.0139718	0.0170325	0.0138755	0.0208524	0.0170611	0.0208169	0.0170231	0.0170095	0.0139003	0.017041	0.0139914	0.0169616	0.0139289	0.0170314	0.0139406	0.0139053	0.0114056	0.0139473	0.0114051	0.0170809	0.0140041	0.0169238	0.0139143	0.0139216	0.0114274	0.013899	0.0113636	0.0208046	0.0170934	0.0208415	0.0170761	0.0170845	0.013909	0.0170571	0.0139095	0.0208953	0.0169755	0.0207365	0.0168761	0.0170169	0.0139005	0.0169558
149	0.903031	0.45	0.0208815	0.0170214	0.020801	0.0170296	0.0169775	0.0139433	0.0170528	0.0138854	0.0208044	0.0169945	0.020806	0.016996	0.0170695	0.0139106	0.0169018	0.0139414	0.0170203	0.013931	0.016962	0.013905	0.0139521	0.0114371	0.0139981	0.0113691	0.0170754	0.0139406	0.017084	0.0139304	0.013864	0.0113663	0.013909	0.0114051	0.0208055	0.0170088	0.0207729	0.0169553	0.0169831	0.0139483	0.0170166	0.0139056	0.02074	0.0170268	0.0207944	0.0170711	0.0170998	0.013976	0.0169205
150	0.899407	0.4501	0.0207171	0.0169713	0.0207376	0.0169881	0.017036	0.0139494	0.0170559	0.0139446	0.0207915	0.0170193	0.0207141	0.0169774	0.0171055	0.0138903	0.0170265	0.013929	0.0169908	0.0139616	0.0170488	0.0139574	0.0139948	0.0114098	0.0139583	0.0113885	0.0170175	0.01394	0.0170639	0.0139178	0.01392	0.0113576	0.0139381	0.0113353	0.0207739	0.0170799	0.0207554	0.0170309	0.0170355	0.013984	0.0170073	0.0138785	0.020802	0.0170134	0.0209018	0.0169436	0.0169403	0.0139279	0.0170039
151	0.895765	0.4598	0.019676	0.0168405	0.019703	0.0167706	0.0167908	0.0142618	0.0167544	0.014266	0.0196809	0.0167984	0.0197076	0.0167369	0.0167094	0.0142609	0.0167731	0.0142565	0.0167875	0.0142205	0.0167838	0.0142399	0.0142508	0.01219	0.0142481	0.0121574	0.0167846	0.0142861	0.0168615	0.0142439	0.0142905	0.0121299	0.0142968	0.0121215	0.019746	0.0167513	0.0196819	0.0167276	0.0167791	0.0142783	0.0167783	0.0142473	0.019719	0.0167113	0.0197016	0.0169141	0.016839	0.0143214	0.0167214
152	0.895732	0.4599	0.0197084	0.0167398	0.019665	0.0168403	0.0168195	0.0142783	0.0167876	0.0142658	0.0196226	0.0167794	0.019695	0.0167646	0.0167775	0.0143158	0.0167189	0.0142661	0.016763	0.0142658	0.0167679	0.0143638	0.0142451	0.0121755	0.0142786	0.0121549	0.01677	0.0142725	0.0168633	0.0142266	0.0142911	0.012138	0.0143296	0.0120979	0.0197008	0.0168019	0.0196394	0.0166808	0.0168023	0.0142873	0.0168056	0.0142513	0.0196934	0.0168161	0.019722	0.0167855	0.0167426	0.0142964	0.0167618
153	0.89292	0.4599	0.0196718	0.016813	0.0196669	0.0167861	0.0167964	0.0141926	0.0168071	0.0142744	0.0196694	0.0166386	0.0197073	0.01684	0.0168914	0.014252	0.016796	0.0142831	0.0168254	0.0141948	0.0167458	0.0143496	0.0142575	0.0121285	0.0142229	0.012118	0.0167456	0.0143228	0.0167063	0.01433	0.014218	0.0121645	0.0142773	0.0121678	0.0196776	0.0167314	0.0196563	0.0167688	0.0168026	0.0142239	0.0167879	0.014254	0.0196601	0.0168135	0.0196176	0.0167839	0.0168278	0.014304	0.0168669
154	0.894696	0.4599	0.0197256	0.0167994	0.0196684	0.0167536	0.0168468	0.0142891	0.0167651	0.0143138	0.0196869	0.0167556	0.0197241	0.0167943	0.0167558	0.0142848	0.016691	0.0142488	0.0168031	0.0143149	0.0168104	0.0142486	0.014304	0.012264	0.014271	0.0121879	0.0168321	0.0143459	0.0167231	0.0142378	0.0142713	0.0121068	0.0142966	0.0121819	0.01973	0.016789	0.0196613	0.016706	0.0168124	0.0143806	0.0168045	0.0142213	0.0196683	0.0168253	0.0196616	0.0167286	0.0167488	0.0142479	0.0167244
155	0.891593	0.4603	0.019578	0.0168055	0.0197174	0.0166905	0.0168075	0.0143005	0.0168211	0.0142988	0.0196498	0.0167736	0.0196123	0.0167771	0.0167014	0.0143438	0.016727	0.0142333	0.0168034	0.0143403	0.0167593	0.0142326	0.014258	0.0121481	0.0143731	0.0121743	0.0168234	0.0143216	0.0168271	0.0142509	0.0142483	0.012273	0.014315	0.0122278	0.019665	0.0167721	0.0196594	0.0167919	0.0168086	0.0142884	0.0167634	0.0143285	0.0196609	0.016798	0.0195488	0.0167169	0.0167621	0.0142348	0.0167726
156	0.887142	0.4698	0.0186218	0.0165524	0.0185764	0.0165455	0.0165648	0.0146893	0.0164318	0.0146433	0.0186198	0.0164676	0.0185765	0.0165291	0.0165086	0.0146345	0.0165669	0.0146893	0.0164505	0.0146414	0.0165883	0.0146338	0.0146409	0.0129703	0.0147093	0.0129119	0.0165914	0.0146666	0.0165435	0.0145844	0.0145415	0.0129534	0.0145983	0.0129751	0.0186814	0.0164705	0.0186155	0.0165731	0.0164823	0.0146701	0.0165738	0.0145925	0.0186505	0.0165324	0.0186125	0.0164211	0.0165498	0.01458	0.0164741
157	0.885917	0.4699	0.0187004	0.0165696	0.0185913	0.0165725	0.0165501	0.0146804	0.0164975	0.0145955	0.0185853	0.0164354	0.0185766	0.016546	0.0165026	0.0146754	0.0165883	0.0146311	0.0165581	0.0146158	0.0164921	0.0146464	0.0146368	0.0129083	0.0146583	0.0129556	0.0165258	0.0146084	0.0165119	0.0146184	0.0145921	0.0129615	0.0146161	0.0129481	0.0186425	0.0165165	0.0185988	0.0165595	0.016527	0.0146456	0.0164046	0.0146399	0.0185681	0.0165596	0.0184763	0.0164623	0.0165108	0.0145738	0.0164684
158	0.8885	0.47	0.0186753	0.0165374	0.0186365	0.0165641	0.0165204	0.0146455	0.0164956	0.0145929	0.0186954	0.0164499	0.0185953	0.0164549	0.016516	0.0146276	0.0165443	0.0146794	0.0165401	0.0145696	0.0164496	0.014641	0.0146139	0.0129921	0.0146229	0.0130163	0.0165051	0.0146149	0.0165146	0.0145883	0.0146565	0.012982	0.0146095	0.0129836	0.0186886	0.0165169	0.0185768	0.0165103	0.0164873	0.0146678	0.0164508	0.0146358	0.0186496	0.0165039	0.0184641	0.0164813	0.0164949	0.0145823	0.0164985
159	0.889438	0.4701	0.0187038	0.0165259	0.0186374	0.0165045	0.0165141	0.014701	0.0164549	0.014675	0.0185834	0.0164601	0.0185719	0.0165959	0.0164669	0.0146426	0.0164971	0.01459	0.0165155	0.0146721	0.0164351	0.0146454	0.0146534	0.0129861	0.0146535	0.0129899	0.0165573	0.0146279	0.0164411	0.014624	0.0146063	0.0129668	0.0146118	0.0130228	0.0186695	0.0165133	0.0186239	0.0164444	0.0165019	0.0146438	0.0164738	0.0145866	0.0185751	0.0165014	0.0185294	0.0164218	0.0165334	0.0145658	0.016493
160	0.891834	0.4701	0.018612	0.0165194	0.0186038	0.0164159	0.0165431	0.014688	0.0165296	0.01461	0.0186386	0.0165311	0.0185695	0.0164641	0.0164218	0.014594	0.0164476	0.0145955	0.0164871	0.0146469	0.0165134	0.0145808	0.0146349	0.01303	0.0146961	0.0130279	0.016465	0.014692	0.0165748	0.0146325	0.0146706	0.0129233	0.014648	0.0130328	0.0185336	0.0165326	0.0185785	0.0164515	0.0164664	0.0147098	0.016473	0.0147404	0.0185676	0.0165324	0.0187543	0.0165164	0.0165021	0.0145991	0.0164716
161	0.88097	0.4799	0.0175505	0.0161699	0.017597	0.016249	0.0161838	0.0149216	0.0162736	0.0149166	0.0175579	0.0162569	0.0176039	0.0161843	0.0161771	0.0150036	0.0162981	0.0149978	0.0162413	0.0149403	0.0162626	0.0150218	0.0149806	0.0138659	0.0150003	0.0138344	0.0162529	0.0149469	0.0162948	0.0149435	0.0149576	0.0138183	0.0149965	0.0137761	0.0175931	0.0162275	0.0175593	0.0162909	0.016281	0.0149755	0.0162308	0.0150408	0.017611	0.0163306	0.017547	0.0161813	0.0161735	0.0150324	0.0161636
162	0.886659	0.4799	0.0175835	0.0162538	0.0175756	0.0162318	0.0161895	0.0149515	0.0161798	0.0149433	0.0175949	0.0162678	0.017636	0.0161975	0.0162275	0.0149795	0.0162339	0.0149604	0.0162624	0.0149711	0.0162899	0.01496	0.0150133	0.0137871	0.0149326	0.0138605	0.016185	0.0149049	0.0162055	0.0150206	0.014955	0.0138583	0.0149633	0.0137879	0.0176045	0.0161135	0.0176344	0.016216	0.0162134	0.0149733	0.0162383	0.0149658	0.0176033	0.0162118	0.0175576	0.0162743	0.016202	0.0149898	0.0162353
163	0.883989	0.4799	0.0175795	0.0162738	0.0175461	0.0161734	0.016247	0.0149371	0.0162338	0.0149318	0.0175093	0.0162163	0.0176703	0.0162441	0.0162635	0.0149484	0.0162164	0.0149633	0.0161995	0.014973	0.0162358	0.0150266	0.0149405	0.013815	0.0149589	0.0138405	0.0162846	0.0150806	0.0161958	0.0149333	0.0149633	0.0137939	0.0149413	0.0138245	0.0175885	0.0161676	0.0176274	0.016226	0.016242	0.0149388	0.016332	0.0149761	0.0176018	0.0161774	0.0175876	0.016244	0.0161855	0.0150289	0.0162074
164	0.886981	0.4802	0.0175759	0.0161601	0.0176231	0.0162634	0.0161851	0.0149705	0.0161631	0.0149673	0.0175629	0.0162168	0.0175529	0.0162204	0.0161995	0.0149209	0.0162685	0.0150046	0.0162039	0.0149359	0.016186	0.0149418	0.0149805	0.0137756	0.0149508	0.0138814	0.016208	0.0149559	0.0162154	0.0150001	0.014971	0.0139098	0.0149728	0.0138651	0.0176184	0.0162425	0.0175329	0.016234	0.0161005	0.0149445	0.0162071	0.0150498	0.0176061	0.0161731	0.0175955	0.0162254	0.0162291	0.0150233	0.0162223
165	0.886452	0.4803	0.0175801	0.0162664	0.0175361	0.0162621	0.0162329	0.0149546	0.0162574	0.0149735	0.0174958	0.0162069	0.0175644	0.016142	0.0162335	0.0150046	0.0162525	0.0149348	0.0162543	0.0149776	0.0161911	0.0150048	0.014908	0.0138538	0.015003	0.0138553	0.0162023	0.015028	0.0162304	0.0149921	0.0150961	0.0138211	0.0149831	0.0138478	0.0176193	0.0161949	0.0174896	0.016195	0.0162216	0.0149905	0.0162328	0.0150306	0.0176038	0.0162453	0.0175958	0.0161821	0.0161115	0.0150233	0.0161273
166	0.871427	0.4899	0.0165868	0.0158633	0.01659	0.0159349	0.0159009	0.0152309	0.0159831	0.0152885	0.0166386	0.015942	0.016549	0.0159764	0.0159035	0.0152771	0.0159359	0.0153096	0.0159049	0.0153063	0.0159546	0.0152711	0.0152396	0.0147109	0.0152709	0.0147031	0.0159464	0.0152993	0.015921	0.0153183	0.0152605	0.0146783	0.0153109	0.0147386	0.0165865	0.015967	0.0166705	0.0159173	0.0159298	0.0153355	0.0159366	0.0152959	0.0165961	0.0159045	0.0165713	0.0159231	0.0159338	0.0152781	0.0160244
167	0.88049	0.49	0.0166636	0.015957	0.0166028	0.0158786	0.0158465	0.0152788	0.015938	0.0152751	0.0165565	0.0159121	0.0166324	0.0159065	0.0159288	0.0152833	0.0160336	0.0152775	0.0159403	0.0152429	0.0158918	0.0153048	0.0152803	0.0146675	0.015331	0.0146664	0.0159369	0.01527	0.015933	0.0153321	0.0152564	0.0146786	0.0153375	0.0147309	0.016564	0.0158794	0.016643	0.0160083	0.0159024	0.0152944	0.0158911	0.0153605	0.016612	0.0159546	0.0165449	0.0159131	0.015885	0.0153955	0.0158789
168	0.888594	0.49	0.0167568	0.0159966	0.0166673	0.0159109	0.0158923	0.015338	0.015948	0.0153171	0.0165311	0.0159166	0.0165639	0.0159328	0.0159775	0.0152506	0.0158871	0.0152931	0.0159866	0.0152894	0.0158994	0.0152641	0.0153779	0.0147475	0.0153479	0.0146818	0.0159466	0.0153163	0.0159525	0.0152861	0.0153156	0.014765	0.0152523	0.0147236	0.0166225	0.015904	0.0165105	0.0159121	0.0159214	0.0152789	0.0159175	0.0153399	0.0165525	0.0159665	0.0165454	0.0159129	0.0159025	0.0153218	0.0158991
169	0.873392	0.4901	0.0165541	0.0159594	0.0165226	0.0159309	0.0159376	0.0153321	0.0159583	0.01527	0.0165555	0.0159845	0.0165784	0.0158969	0.0158878	0.0153319	0.0159313	0.0152826	0.0159191	0.0152713	0.0160165	0.015339	0.0153346	0.0147393	0.0153618	0.0146974	0.0159563	0.0153666	0.0159831	0.0152954	0.0153354	0.014718	0.0152586	0.0146943	0.0166313	0.0159278	0.0165206	0.0159154	0.0159428	0.0153563	0.0159898	0.015357	0.0166231	0.0159344	0.016595	0.015879	0.0159304	0.0152429	0.0159084
170	0.87965	0.4904	0.0165624	0.0159793	0.0165256	0.0159184	0.0158753	0.015362	0.015847	0.0153128	0.0165526	0.0159026	0.0165533	0.015958	0.0159106	0.0153143	0.0159669	0.0153419	0.0158939	0.0152939	0.0158865	0.015339	0.0153868	0.014813	0.0153554	0.0147294	0.0159169	0.0153581	0.0159019	0.0152103	0.0153288	0.0147036	0.0152994	0.0147649	0.0165234	0.0158624	0.0165321	0.015933	0.015935	0.0153416	0.0158678	0.0153326	0.0164925	0.0159054	0.0166241	0.0159509	0.0159929	0.015269	0.0159348
Average profile			0.0408779	0.0172772	0.0408833	0.0172758	0.0172791	0.00894096	0.017277	0.00894004	0.040883	0.01728	0.0408864	0.0172755	0.0172785	0.00894039	0.0172748	0.00893745	0.0172801	0.0089404	0.0172775	0.00894041	0.00893984	0.00546403	0.00894242	0.00546502	0.0172775	0.00893979	0.0172808	0.00893959	0.00893906	0.00546311	0.00894381	0.00546261	0.0408815	0.0172766	0.0408883	0.0172773	0.0172811	0.00894292	0.0172745	0.00894164	0.0408872	0.0172769	0.0408876	0.0172755	0.0172741	0.00894149	0.0172764
Common profile 1			0.0508652	0.017428	0.0379003	0.0215797	0.0152337	0.00969835	0.0145859	0.00613758	0.0305968	0.0178631	0.0379761	0.0172012	0.0186457	0.0125275	0.0145958	0.00993765	0.0225104	0.00821001	0.0172064	0.0107286	0.0121237	0.00530185	0.00993767	0.00424227	0.0144395	0.00892669	0.0215513	0.0107048	0.00624583	0.00469921	0.00614354	0.00424909	0.0336064	0.0134954	0.0306452	0.0144562	0.0187636	0.0104781	0.0185822	0.0062512	0.0336521	0.0207771	0.0507878	0.0225336	0.0187819	0.0125196	0.0152287
Correlation of average profile with common profile 1			0.938269	P =	2.79432e-30
[truncated: 17 more columns]

## Sheet: Group 2-ran125
Additional file 4. Details of the trinucleotide frequency profiles of random sequences (group 2-ran125)
Sequence	Correlation with	GC content	Trinucleotide frequency
number	common profile 2		AAA	AAC	AAT	AAG	ACA	ACC	ACT	ACG	ATA	ATC	ATT	ATG	AGA	AGC	AGT	AGG	CAA	CAC	CAT	CAG	CCA	CCC	CCT	CCG	CTA	CTC	CTT	CTG	CGA	CGC	CGT	CGG	TAA	TAC	TAT	TAG	TCA	TCC	TCT	TCG	TTA	TTC	TTT	TTG	TGA	TGC	TGT
176	0.864667	0.51	0.0147284	0.0153168	0.0148009	0.0153106	0.015368	0.0159295	0.0153014	0.0159498	0.0147144	0.0153634	0.0147274	0.0152934	0.015285	0.0159765	0.0152414	0.0158259	0.015376	0.016042	0.0153315	0.015941	0.0159944	0.016595	0.0159429	0.0165469	0.0152365	0.0159889	0.0152809	0.015933	0.0159601	0.01662	0.0159451	0.0165566	0.0147405	0.0152889	0.0146789	0.0151988	0.0153553	0.0159441	0.0152991	0.0159976	0.0146743	0.0152949	0.0146541	0.0153264	0.0152905	0.0159245	0.0153431
177	0.845707	0.51	0.0147979	0.0153619	0.0147186	0.0153174	0.015335	0.0159749	0.015346	0.0159238	0.0147535	0.0152695	0.0146225	0.01527	0.0152898	0.0159329	0.0153715	0.0159486	0.0153468	0.0159824	0.0152869	0.016008	0.0159631	0.0166885	0.0159176	0.0165331	0.0152885	0.0159501	0.0152803	0.0159408	0.0159126	0.0166269	0.0158741	0.0165483	0.0147246	0.0153491	0.0146161	0.0153149	0.0153081	0.0158635	0.0152331	0.0160071	0.0147194	0.0152858	0.0147018	0.01524	0.015252	0.0159501	0.0152945
178	0.86023	0.5101	0.0146431	0.0153381	0.0146445	0.0152748	0.0153123	0.0159054	0.015295	0.0159385	0.014705	0.0153001	0.0147049	0.015282	0.0152728	0.0158256	0.0153328	0.015935	0.0152348	0.0159715	0.0153104	0.0159329	0.0159575	0.016633	0.0159568	0.016548	0.0152275	0.0159761	0.0153778	0.015987	0.0159563	0.0166409	0.0158435	0.0166024	0.0146838	0.0152688	0.0147338	0.0152786	0.0152803	0.0159808	0.0153251	0.0159501	0.0147105	0.015359	0.014854	0.0153173	0.01528	0.0159794	0.0153108
179	0.858155	0.5102	0.0146701	0.0152299	0.0146596	0.0152409	0.0152521	0.0159184	0.0153401	0.0159654	0.0147413	0.0152901	0.0146426	0.0152818	0.0152476	0.0159931	0.0153064	0.0158645	0.0152405	0.0159113	0.0152589	0.0159179	0.0158756	0.0165936	0.0159084	0.016681	0.0152965	0.0159348	0.0153656	0.0159893	0.0159413	0.0166155	0.0159393	0.0166476	0.0146561	0.0153665	0.0147195	0.0153113	0.0152459	0.0159395	0.015352	0.015925	0.0147125	0.0153016	0.0147731	0.0153306	0.0153484	0.0158893	0.0153269
180	0.863185	0.5104	0.014726	0.0153345	0.0146613	0.0152976	0.0152684	0.0158931	0.0152566	0.0160101	0.014622	0.0153499	0.0146991	0.0152778	0.0152888	0.0159136	0.0153065	0.015896	0.015292	0.015915	0.0152499	0.0158855	0.0158786	0.0165481	0.0158933	0.016565	0.0152428	0.015982	0.0152969	0.015989	0.015948	0.0166501	0.0159423	0.0166884	0.0146593	0.0152459	0.0147098	0.0152128	0.0153239	0.0158714	0.0153194	0.0159953	0.0146589	0.015274	0.0146668	0.0153105	0.0153809	0.0159575	0.0152936
181	0.861264	0.5197	0.013893	0.015023	0.0138118	0.0149835	0.0149819	0.0162183	0.0149398	0.0163359	0.013836	0.0150354	0.0138694	0.0149339	0.015108	0.0162306	0.0149436	0.0162328	0.015009	0.0161898	0.0149879	0.0162746	0.0161955	0.017607	0.0161958	0.0175405	0.0149826	0.0161053	0.0150218	0.0161396	0.0162913	0.0175545	0.016204	0.0175655	0.0138011	0.0150335	0.0138349	0.0149825	0.0150109	0.0161898	0.0149276	0.0161788	0.0138985	0.0150003	0.013856	0.0149775	0.0149645	0.0162263	0.0149165
182	0.863459	0.5197	0.0138938	0.0150166	0.0138816	0.0149213	0.0150058	0.0162601	0.0149495	0.0161743	0.0138091	0.015016	0.0138924	0.0149914	0.0149439	0.0161778	0.0149676	0.0161896	0.0150441	0.0162385	0.0149629	0.0161661	0.0162036	0.0175086	0.0161691	0.0175783	0.0149554	0.0162316	0.0149719	0.0162178	0.016189	0.0176113	0.0161753	0.0175734	0.0138178	0.0149134	0.0138553	0.0149838	0.0149806	0.016177	0.0149618	0.0162018	0.0138281	0.0150074	0.0138931	0.015055	0.0150406	0.0162685	0.0149306
183	0.852105	0.5199	0.013811	0.0149131	0.0138264	0.0149646	0.0149245	0.0162021	0.0150309	0.0162104	0.0138636	0.0149648	0.0138354	0.014936	0.0149614	0.0162758	0.0150578	0.0162751	0.0149485	0.016227	0.0149211	0.0162573	0.0162088	0.017546	0.016191	0.0175581	0.0149153	0.0162028	0.0150579	0.0161904	0.016261	0.0175139	0.016188	0.0175358	0.0138179	0.0149744	0.0138629	0.0150273	0.0149576	0.01622	0.0149676	0.0162093	0.0138895	0.0149869	0.0138081	0.0149978	0.0149669	0.016182	0.0149678
184	0.857184	0.52	0.0138331	0.01496	0.0138	0.0150263	0.0150525	0.0162566	0.0148804	0.0162345	0.0137195	0.0149811	0.013857	0.0150398	0.0149386	0.016248	0.0149251	0.0162661	0.0150015	0.0162459	0.0149613	0.0161403	0.0162786	0.0175695	0.0162645	0.0174798	0.0150175	0.016167	0.0149806	0.0162454	0.0161981	0.0176121	0.0161866	0.0175419	0.0137883	0.014922	0.0138446	0.0149755	0.0148614	0.0161885	0.0149995	0.0161895	0.0138049	0.0150088	0.0138321	0.0150186	0.0150928	0.016291	0.0149489
185	0.85745	0.5201	0.0137456	0.0149821	0.0138391	0.0149785	0.0149911	0.0162094	0.0149906	0.0162061	0.0137994	0.0149633	0.0138089	0.0149239	0.0149199	0.0162318	0.015035	0.0162181	0.0150035	0.0162679	0.0149001	0.0162624	0.0162406	0.017543	0.0161875	0.0176175	0.0149635	0.0161798	0.0149915	0.0161895	0.0162099	0.0175851	0.0162574	0.0175776	0.0139034	0.0149166	0.0137654	0.0149875	0.0150318	0.0162393	0.0149655	0.0161911	0.0138396	0.0150181	0.0138849	0.0149894	0.0149285	0.0162113	0.0149506
186	0.858491	0.5298	0.0129486	0.014617	0.0129448	0.0146548	0.0146178	0.0164953	0.0147345	0.0164851	0.0129495	0.014626	0.0129484	0.0146959	0.014623	0.0164936	0.0147008	0.0164425	0.0145994	0.0165789	0.0146259	0.0164698	0.0164836	0.0185501	0.0164309	0.0185826	0.0147025	0.0164836	0.0146546	0.0165079	0.016448	0.0184999	0.0164898	0.0186653	0.0129416	0.0146503	0.0130303	0.0146276	0.0146675	0.0164815	0.0146423	0.0164514	0.0129194	0.014638	0.0129799	0.0146841	0.0147014	0.016596	0.0146309
187	0.865092	0.5299	0.0129528	0.014696	0.0129794	0.0146744	0.0146678	0.01639	0.0146329	0.0165388	0.013014	0.0146898	0.0129888	0.0146328	0.0146388	0.0164965	0.0146358	0.016563	0.0146751	0.0164408	0.0146924	0.0165439	0.0165	0.0185765	0.0164048	0.0185273	0.0146285	0.0163984	0.0146261	0.0164631	0.016564	0.0185421	0.0165268	0.0186204	0.0130159	0.0146229	0.0129571	0.014564	0.0146131	0.0165238	0.0146095	0.016511	0.0129188	0.0146955	0.0129508	0.0146304	0.0146395	0.0165319	0.0146014
188	0.862954	0.53	0.0129206	0.0146314	0.0129686	0.0146031	0.0146265	0.0165095	0.0146514	0.0165049	0.0129838	0.0145745	0.0129779	0.0146205	0.0146044	0.0165849	0.0146644	0.0165083	0.0146744	0.0164949	0.0145521	0.0165208	0.0164991	0.0185099	0.016594	0.0185609	0.0147245	0.0165455	0.0146493	0.0165508	0.0165273	0.0186871	0.0164549	0.0185258	0.0129931	0.0146931	0.0130339	0.0146973	0.0146588	0.0164519	0.014636	0.0164504	0.0130165	0.0146029	0.0129988	0.0146211	0.0145996	0.0165404	0.0146141
189	0.86566	0.53	0.013028	0.0146314	0.0130363	0.0146229	0.0146584	0.0164603	0.014625	0.0165319	0.0129783	0.0146891	0.0129779	0.0145889	0.014667	0.0164986	0.0145823	0.0165904	0.0146781	0.0165015	0.01463	0.016614	0.0165073	0.0185444	0.0164625	0.018589	0.014649	0.0165006	0.0146079	0.0165046	0.0164489	0.018687	0.0164309	0.018613	0.0129804	0.0145958	0.0129299	0.014622	0.0147078	0.016504	0.014611	0.0164141	0.0129449	0.0146469	0.0129184	0.014651	0.0146743	0.0164764	0.0146211
190	0.860615	0.5301	0.0129203	0.014621	0.0129939	0.0146236	0.0145814	0.0164749	0.0146338	0.0164706	0.0129976	0.0146653	0.0129924	0.0146386	0.0146653	0.0165186	0.0145891	0.0165224	0.0146404	0.0164501	0.0146729	0.016497	0.016498	0.0186829	0.0165876	0.018575	0.0145958	0.0166126	0.014575	0.0165135	0.016479	0.0185569	0.0165021	0.0186193	0.0129626	0.01461	0.0129621	0.0146413	0.0146666	0.0165138	0.0146709	0.0164921	0.0129535	0.0145905	0.0129063	0.0146698	0.0146618	0.0165039	0.014645
191	0.869246	0.5398	0.0121243	0.014254	0.01224	0.0142459	0.0143143	0.0167096	0.0142273	0.0167633	0.0121858	0.014334	0.0122144	0.0142974	0.0142974	0.0166958	0.0143079	0.016765	0.0142655	0.0168013	0.0143326	0.016763	0.0167684	0.0196364	0.0167484	0.0196634	0.0142741	0.0167934	0.0142625	0.0167053	0.0167274	0.0197144	0.0167706	0.0197274	0.0121458	0.0142984	0.0121949	0.0143285	0.0142933	0.0167685	0.014287	0.0168255	0.0122274	0.0143269	0.0121864	0.0142408	0.0142458	0.0168058	0.0142434
192	0.864091	0.5399	0.0120939	0.0142439	0.0121471	0.0143319	0.0142271	0.0167524	0.0143174	0.016741	0.0121853	0.0142393	0.0122031	0.0142976	0.0142709	0.016803	0.0143003	0.0167858	0.0143314	0.0167329	0.0142825	0.0167193	0.0167764	0.0195973	0.0168098	0.0196651	0.0143604	0.0167454	0.0142691	0.0167806	0.0166968	0.0196524	0.0167628	0.0196704	0.0121058	0.0143154	0.0122136	0.014334	0.0143183	0.0166969	0.0142993	0.0167776	0.012174	0.0143221	0.0121806	0.0142843	0.0142819	0.016754	0.0143105
193	0.86329	0.5399	0.0121985	0.0143056	0.0121689	0.0142913	0.0142764	0.016813	0.0142606	0.0168304	0.0122133	0.014292	0.0120788	0.0142888	0.0143279	0.0167406	0.0142875	0.0167301	0.0143493	0.016752	0.0142938	0.0167466	0.0167294	0.0197546	0.0167413	0.0196113	0.0142864	0.0168086	0.0142736	0.0167603	0.0167628	0.0196929	0.0167613	0.0196645	0.0122069	0.014303	0.0122164	0.0142121	0.0142998	0.0167239	0.0143225	0.0167979	0.0121488	0.0142245	0.0121891	0.0142585	0.0142533	0.0167209	0.0143361
194	0.867546	0.5401	0.0121743	0.0142219	0.012185	0.0143336	0.0142446	0.016776	0.0143048	0.0167325	0.0121853	0.0143171	0.0121158	0.0143048	0.0143216	0.0167231	0.0143121	0.0167645	0.0143046	0.0167434	0.0142483	0.0167233	0.016777	0.019632	0.0167419	0.0197003	0.0142891	0.0167885	0.0142448	0.0168161	0.0168626	0.019723	0.0167864	0.0196323	0.0121196	0.0142621	0.0121371	0.0142849	0.0142939	0.0167968	0.0142928	0.016856	0.0120755	0.014312	0.0121401	0.0142586	0.0142864	0.0167793	0.0142334
195	0.866525	0.5402	0.0121299	0.0143023	0.0121081	0.0142618	0.0143041	0.0167849	0.0142329	0.0168183	0.0121578	0.0143105	0.0121469	0.0143388	0.0142373	0.0167353	0.0142396	0.016757	0.0143188	0.0167755	0.01432	0.0167549	0.0167493	0.0197231	0.0167574	0.0197324	0.0142419	0.0167813	0.0142751	0.0167715	0.0167141	0.0197376	0.0168331	0.0197003	0.0120854	0.014262	0.0122728	0.0142635	0.0143074	0.016804	0.0142874	0.0167191	0.0121626	0.014288	0.012082	0.0142281	0.0143281	0.0167573	0.014323
196	0.869483	0.5496	0.0114745	0.0139548	0.0113989	0.0139036	0.0139718	0.0170333	0.0138968	0.0170198	0.0114605	0.0139009	0.0114001	0.0139334	0.0139589	0.0170329	0.0139351	0.0169564	0.013946	0.0170079	0.0139176	0.0169904	0.0169823	0.0206843	0.0170349	0.0207568	0.0139238	0.0170199	0.0139105	0.0170451	0.0170074	0.0207364	0.0170059	0.0207873	0.0113861	0.0139655	0.0113745	0.0139519	0.0139404	0.0169644	0.0139663	0.0169804	0.0114159	0.0139165	0.0114586	0.0139225	0.0138836	0.0169881	0.0139409
197	0.869063	0.55	0.0113708	0.013942	0.0113758	0.0138921	0.0138713	0.0170098	0.0139768	0.0170413	0.0112888	0.0138863	0.011374	0.0139959	0.0138895	0.0169633	0.0139494	0.0169904	0.0139559	0.0170414	0.0139124	0.0169851	0.0170574	0.0208476	0.0169658	0.0207541	0.0139294	0.017002	0.0139848	0.0170464	0.0169473	0.02084	0.0169896	0.0208183	0.0113686	0.0139465	0.011373	0.0138346	0.0139538	0.016983	0.013927	0.0170601	0.0113844	0.013975	0.0114531	0.0139353	0.01398	0.0170461	0.0139606
198	0.868721	0.55	0.0113686	0.0139465	0.0114155	0.0138921	0.01389	0.0170025	0.0139295	0.0170504	0.0113423	0.0139131	0.0113521	0.0138935	0.0139269	0.0170426	0.0139274	0.0170243	0.0139231	0.0170199	0.0138854	0.0170448	0.0170184	0.0207758	0.0170415	0.02078	0.0139013	0.0170909	0.0139148	0.0170486	0.0170118	0.0208135	0.0170259	0.0207879	0.0114174	0.013921	0.0113204	0.0139273	0.0139289	0.0170644	0.013902	0.0170586	0.0114299	0.0139471	0.011357	0.013862	0.0139513	0.017012	0.0139489
199	0.868863	0.5501	0.0114115	0.0139029	0.0113621	0.013904	0.0139279	0.0170505	0.0139064	0.0169754	0.0113638	0.0139958	0.011408	0.0139404	0.0139278	0.0169821	0.0139229	0.017003	0.0139391	0.0170121	0.0140038	0.0170411	0.0171066	0.02083	0.0170838	0.0207584	0.0139324	0.017061	0.0139258	0.0169838	0.0169871	0.0207839	0.0169496	0.0208061	0.0113573	0.0139276	0.0113609	0.0138956	0.0139311	0.0170195	0.0139135	0.0170496	0.0113424	0.0138801	0.0113234	0.0139626	0.0139241	0.0170165	0.0139064
200	0.869166	0.5502	0.0113233	0.0139631	0.0112994	0.0139015	0.0139029	0.0170086	0.0140233	0.0170609	0.0113394	0.0139556	0.0113641	0.0139064	0.0138966	0.0170709	0.013894	0.017045	0.0139196	0.0170709	0.013942	0.0170571	0.0170291	0.0207395	0.0170164	0.0207769	0.0139454	0.0170555	0.013926	0.0170125	0.0170776	0.0207469	0.0170438	0.0208241	0.0113534	0.0139064	0.0113986	0.013917	0.0140245	0.017064	0.0138815	0.0170068	0.0113645	0.0139199	0.0112968	0.0139195	0.0139309	0.0170115	0.0139028
201	0.87318	0.56	0.0106376	0.0135469	0.0106545	0.0135466	0.0135334	0.0173104	0.0135193	0.0172296	0.0106719	0.0136009	0.0106598	0.0135689	0.013541	0.0172743	0.0134685	0.0172728	0.0135824	0.0172128	0.0135951	0.0172664	0.0173453	0.021989	0.0172334	0.0219504	0.0135068	0.0172263	0.0135488	0.0172408	0.0172515	0.0219701	0.017265	0.0219455	0.0106854	0.0135944	0.0106738	0.013508	0.0135015	0.0172031	0.0135118	0.0173001	0.0107204	0.0134828	0.010655	0.0135533	0.0135675	0.0172459	0.013508
202	0.87309	0.5601	0.0107125	0.0135663	0.0106199	0.0136144	0.0135576	0.0172925	0.0135473	0.0172136	0.0106515	0.0135743	0.0106413	0.0135059	0.0134948	0.0172875	0.0135758	0.0172223	0.0135798	0.0171593	0.0135331	0.0172635	0.017281	0.0220735	0.0172481	0.0220781	0.0136166	0.0172305	0.0135233	0.0172246	0.017262	0.0220261	0.0172698	0.0219638	0.0106575	0.0136086	0.0106473	0.0135359	0.0135039	0.0173174	0.0135505	0.0171996	0.0106176	0.01355	0.010647	0.0135081	0.0135224	0.0172633	0.0135101
203	0.869487	0.5602	0.0106096	0.0135969	0.0106598	0.0135294	0.0135789	0.0173268	0.0135234	0.0173159	0.0106803	0.0135243	0.0105965	0.013488	0.0135496	0.0171488	0.013579	0.0172746	0.0136054	0.0173241	0.0134858	0.0172259	0.0172325	0.0219446	0.0173358	0.0219556	0.0135389	0.0172189	0.013607	0.0173053	0.0172128	0.0219773	0.0172164	0.0219586	0.0106328	0.0135631	0.010603	0.0135075	0.0135103	0.0172685	0.0135674	0.0172631	0.0105936	0.0135948	0.0105724	0.0135311	0.0135923	0.0172324	0.0135433
204	0.872016	0.5602	0.0106348	0.0135106	0.0106265	0.0135103	0.01346	0.0171861	0.0135505	0.017191	0.0105954	0.0136268	0.0105973	0.0136296	0.0135484	0.0172553	0.0135759	0.0172689	0.0135255	0.0171534	0.0135334	0.0172514	0.0172199	0.0220273	0.0172761	0.0219598	0.0135803	0.0171926	0.0135688	0.0172405	0.0172113	0.0219625	0.0172793	0.0219651	0.0105616	0.0134753	0.0107176	0.0136036	0.0135425	0.0172856	0.0135474	0.0172276	0.0106461	0.0135583	0.010628	0.0135364	0.013637	0.01721	0.0135555
205	0.872115	0.5602	0.0106206	0.0135544	0.0106001	0.0135728	0.0135341	0.0173063	0.0135843	0.0171988	0.0105996	0.0135663	0.0106424	0.0135364	0.0135024	0.0172286	0.0135709	0.0172431	0.0135424	0.0172513	0.0135216	0.0172824	0.017257	0.0219715	0.017261	0.0220129	0.0134889	0.0173074	0.0136228	0.0172441	0.0172994	0.0219983	0.0172859	0.0219029	0.0106544	0.013568	0.0106711	0.0134769	0.0135466	0.0172265	0.0135725	0.0172869	0.0107244	0.0135231	0.0105509	0.0135623	0.0135169	0.0172879	0.0135263
206	0.874706	0.5699	0.00992563	0.0132053	0.009971	0.0131431	0.0132239	0.0174708	0.0132031	0.0175141	0.00995463	0.0132276	0.0099315	0.013101	0.0131456	0.0174869	0.0132005	0.0174464	0.0131625	0.0175021	0.0132239	0.0174993	0.0174638	0.0230629	0.0174539	0.0230353	0.0131415	0.0175234	0.0131826	0.0174705	0.0175213	0.023177	0.0174251	0.0231336	0.00992625	0.0132605	0.00994463	0.013182	0.013197	0.0173555	0.0131725	0.0175791	0.0099765	0.013168	0.0099835	0.0131365	0.013104	0.0173631	0.0131028
207	0.87579	0.5699	0.00992988	0.0131216	0.0100023	0.0131114	0.0130519	0.0173944	0.0131791	0.0174711	0.00993363	0.013174	0.0100068	0.0132408	0.0131314	0.0175324	0.013216	0.0174329	0.0131175	0.0173818	0.0132484	0.0175083	0.0174506	0.0230645	0.0173941	0.023138	0.0131408	0.0174693	0.013134	0.0174576	0.0174995	0.0231854	0.0174731	0.0231189	0.00993713	0.0131821	0.009965	0.0131933	0.0132189	0.0173959	0.0131688	0.0174751	0.00994663	0.0131478	0.00996925	0.0132035	0.0131665	0.0175275	0.0131965
208	0.873939	0.57	0.0100019	0.0131905	0.00997275	0.0131916	0.0131454	0.0173884	0.0132304	0.0174284	0.00996888	0.0132338	0.009905	0.013151	0.0132521	0.0174326	0.0131885	0.0174789	0.0131669	0.0173979	0.0132208	0.0174753	0.0175403	0.0231208	0.0174713	0.023131	0.0131426	0.0174553	0.0131839	0.0174836	0.0174841	0.0231639	0.0173718	0.0231254	0.00996975	0.0131424	0.00990388	0.0131875	0.0131931	0.0175076	0.0131231	0.0174904	0.00991188	0.0131803	0.00989713	0.0131301	0.0131263	0.0174381	0.013159
209	0.872955	0.57	0.00989588	0.0132103	0.00996475	0.0131549	0.013218	0.0174426	0.0131326	0.0174335	0.009941	0.0131396	0.00989025	0.013206	0.0131969	0.017482	0.0131926	0.0174848	0.0132656	0.0174436	0.0132106	0.0174689	0.0174568	0.0231834	0.0174855	0.0231723	0.013143	0.0174713	0.0131583	0.0174734	0.0174524	0.0231523	0.0174295	0.0230571	0.00990925	0.0131326	0.0099125	0.0131646	0.013206	0.0174961	0.0131353	0.0174199	0.00989675	0.0131996	0.00998138	0.0131999	0.0131998	0.0174516	0.0132081
210	0.873482	0.5704	0.00989738	0.0130965	0.00989863	0.0132205	0.0132369	0.01746	0.0130944	0.0174776	0.00993975	0.0131683	0.00993838	0.0131501	0.0132011	0.0175119	0.0131226	0.0175199	0.013152	0.0175579	0.013216	0.0174954	0.0175501	0.0232055	0.0174089	0.0231894	0.0131038	0.0174255	0.0131179	0.017462	0.0173865	0.0232436	0.0175088	0.0231566	0.00994438	0.0131228	0.00991425	0.0132008	0.0131586	0.0174596	0.0131159	0.017477	0.00992175	0.01316	0.00989725	0.013139	0.0131003	0.0175113	0.0131164
211	0.87694	0.5798	0.009252	0.0128639	0.00926638	0.0127915	0.0128678	0.0176284	0.0127599	0.0177088	0.00928213	0.0128206	0.00924438	0.0127468	0.0128055	0.01769	0.0127799	0.0176908	0.012792	0.0177254	0.0127795	0.017747	0.0176918	0.0242899	0.0175329	0.0244059	0.0127455	0.0175855	0.0128034	0.0176303	0.0177001	0.0243454	0.0176754	0.0243846	0.00930213	0.0127391	0.00926975	0.012799	0.0128103	0.0176511	0.0127978	0.0176345	0.00930938	0.0128068	0.00927413	0.012816	0.0127331	0.0177078	0.0128003
212	0.874706	0.5798	0.00926913	0.0128484	0.0092685	0.0128111	0.0128256	0.0176844	0.0128441	0.0176991	0.00922638	0.0127961	0.00921588	0.0127455	0.0128631	0.0176451	0.0128604	0.0175965	0.0128215	0.0176711	0.0127099	0.0176913	0.0176258	0.02446	0.0176504	0.0243179	0.0128409	0.0176483	0.0127519	0.0176774	0.0176768	0.024315	0.0176864	0.0243794	0.00930325	0.0128023	0.0092155	0.0127919	0.012779	0.0176209	0.012832	0.0176473	0.00923675	0.0127903	0.00929438	0.0127479	0.012845	0.0176446	0.0127864
213	0.876477	0.5799	0.00927013	0.0127546	0.009309	0.012797	0.012785	0.0176369	0.0127451	0.0177248	0.009272	0.0128178	0.00924913	0.0128104	0.0128235	0.0176644	0.012789	0.0176208	0.0128289	0.0176855	0.0128183	0.0176505	0.017681	0.024373	0.0176676	0.0243558	0.0128061	0.0176384	0.0127508	0.0177313	0.0176314	0.0243224	0.0176821	0.0244211	0.0092455	0.0127891	0.00927	0.0128043	0.0128124	0.0176468	0.0127975	0.0176404	0.00925388	0.0127914	0.00927963	0.0127449	0.012783	0.0177449	0.0127698
214	0.875125	0.58	0.00924	0.012803	0.00928425	0.0128359	0.0127945	0.0177209	0.0127966	0.0176513	0.00930413	0.0128014	0.009176	0.0128174	0.012859	0.0176344	0.0128346	0.0176598	0.012793	0.017711	0.0127351	0.0176185	0.0175869	0.0244071	0.0176096	0.0243949	0.0127468	0.0176066	0.0127584	0.0176563	0.0177141	0.0243171	0.0175845	0.0244503	0.00929738	0.0127729	0.0092655	0.0128144	0.0127818	0.017563	0.0127506	0.0176505	0.00927075	0.0126928	0.00923638	0.0127678	0.0128194	0.0175891	0.0128644
215	0.875365	0.5801	0.00927913	0.0127838	0.009228	0.0128724	0.012803	0.01767	0.0128138	0.0176354	0.00926613	0.0127566	0.0092945	0.0127325	0.0128085	0.0176343	0.0127634	0.0176946	0.0128033	0.0176519	0.0127631	0.0176245	0.0176424	0.0244091	0.0176916	0.024379	0.0127823	0.0175686	0.0127975	0.0177249	0.0176704	0.0243741	0.0175723	0.0244109	0.00927925	0.0127869	0.00924188	0.0127915	0.0127548	0.0176354	0.0127314	0.0175634	0.00925625	0.0127883	0.00923275	0.0128175	0.0127743	0.0177384	0.0128676
216	0.877949	0.5898	0.00855725	0.0124635	0.00863425	0.0123346	0.0124436	0.0179223	0.0123823	0.0178784	0.00863388	0.0124521	0.00865588	0.012442	0.0124653	0.0178111	0.0123334	0.0178574	0.0123988	0.0178784	0.0124579	0.0179133	0.0179245	0.0256121	0.0177954	0.0256883	0.0124543	0.0177683	0.012363	0.0178354	0.0178259	0.0256645	0.017849	0.0255771	0.00863938	0.0124379	0.00866875	0.0123474	0.0124278	0.0178255	0.0123895	0.0177661	0.00857125	0.0123866	0.00862113	0.0123833	0.0124278	0.0178123	0.0123978
217	0.878908	0.59	0.00857325	0.0124556	0.00861238	0.0124363	0.0124124	0.017872	0.0123724	0.0178016	0.00864413	0.0123631	0.0086265	0.0123703	0.0124156	0.0178836	0.0123344	0.0178715	0.0124026	0.0178425	0.0123525	0.0178731	0.0177581	0.0256494	0.0178025	0.0258215	0.0123919	0.0178711	0.0123815	0.0177845	0.0178738	0.0257019	0.017849	0.0256898	0.00863588	0.0124364	0.00859888	0.0123805	0.0124523	0.0177873	0.0123756	0.0178265	0.00861888	0.0123378	0.008677	0.0124213	0.0123553	0.0177911	0.0124744
218	0.876649	0.5901	0.0086145	0.0123638	0.00861163	0.0123656	0.0123748	0.0179665	0.0123278	0.017852	0.00857425	0.0123955	0.00860725	0.0124054	0.0123621	0.0179126	0.0124185	0.0178546	0.0123576	0.0179125	0.0123719	0.0178329	0.017867	0.0256939	0.0178785	0.0256893	0.0124353	0.0178163	0.0123571	0.0177954	0.0178924	0.0256164	0.0178218	0.0256733	0.008582	0.0123984	0.00860763	0.01247	0.0123923	0.0177759	0.012389	0.0178239	0.00862038	0.0123856	0.008624	0.0123799	0.0123963	0.0178354	0.0123704
219	0.876935	0.5901	0.00863925	0.0123814	0.00857413	0.0123544	0.0123759	0.0178431	0.01239	0.0178774	0.00862663	0.0123901	0.00863963	0.0123056	0.0123255	0.0178534	0.0124226	0.017849	0.0123456	0.017866	0.012351	0.0178253	0.0178246	0.0256993	0.0178423	0.025715	0.012411	0.0178951	0.0123858	0.0178481	0.0178428	0.025657	0.0178519	0.025745	0.0085975	0.0123936	0.00862363	0.0123826	0.0124263	0.017937	0.0123964	0.0178179	0.00860775	0.01245	0.00854825	0.0123916	0.0124243	0.0178084	0.0124311
220	0.8789	0.5903	0.0086655	0.0124096	0.008604	0.0123534	0.0123514	0.0178396	0.0123411	0.0178728	0.00858888	0.0123938	0.0085985	0.0123795	0.0124208	0.0178416	0.0123554	0.0177724	0.012388	0.0178213	0.0123794	0.0178323	0.0178683	0.0257246	0.0178863	0.025656	0.0123454	0.0177573	0.0124078	0.0178923	0.0178148	0.0258351	0.0178895	0.0256681	0.00862675	0.0123531	0.00860125	0.012324	0.0123358	0.0178191	0.012391	0.0179173	0.00859463	0.0123881	0.00856625	0.0124501	0.0123426	0.017813	0.0124368
221	0.878565	0.5999	0.00803963	0.0120386	0.00798913	0.0120161	0.0119815	0.0180024	0.0119745	0.018079	0.00793975	0.0119576	0.00802288	0.011951	0.0119855	0.0180734	0.0120194	0.0179516	0.0119723	0.0180891	0.0119725	0.0179958	0.0180099	0.0270726	0.0179485	0.0269241	0.0119933	0.0180265	0.0119505	0.0180051	0.017959	0.0270484	0.0180208	0.0269808	0.00799963	0.0120111	0.00793425	0.0120233	0.0120554	0.0179504	0.0120126	0.0180319	0.00799613	0.0120183	0.00800725	0.0120363	0.0119846	0.0179048	0.0120353
222	0.879329	0.6	0.0080635	0.0119844	0.00801713	0.0120269	0.0121116	0.0179565	0.0119728	0.0180346	0.00795213	0.0120233	0.00800325	0.0120579	0.0120685	0.0180041	0.0119886	0.0179994	0.0120501	0.018026	0.0120374	0.0180383	0.0180764	0.0269363	0.0179411	0.0269106	0.0119741	0.0179415	0.0119479	0.0180126	0.017984	0.026994	0.0179853	0.0269868	0.00794088	0.0120316	0.007969	0.0119448	0.0120303	0.0179618	0.0119874	0.0179325	0.0079325	0.0119503	0.00797625	0.0120428	0.0120561	0.0180244	0.0120233
223	0.879062	0.6	0.007943	0.011992	0.00802638	0.0120365	0.0119184	0.0180218	0.012006	0.0180384	0.00795988	0.0119773	0.00802238	0.0119793	0.0120133	0.0179664	0.0119981	0.0180429	0.0120216	0.0179148	0.0119104	0.0180044	0.018063	0.0268024	0.0180165	0.0269469	0.012026	0.0180074	0.0120281	0.017974	0.0180138	0.0269683	0.018039	0.0270296	0.00799913	0.0120456	0.00802163	0.011932	0.0119563	0.0180114	0.0119783	0.0181125	0.0079815	0.0120148	0.00797938	0.0120399	0.012001	0.0179704	0.011934
224	0.878253	0.6001	0.00803688	0.0119973	0.00798613	0.0120253	0.0120311	0.0180533	0.0119659	0.0179273	0.00805363	0.0120126	0.00796813	0.0119398	0.0119625	0.018048	0.0119964	0.0180556	0.0120401	0.0179745	0.0120098	0.0180981	0.0180114	0.026985	0.0180366	0.0270133	0.011995	0.0180011	0.0120209	0.0180143	0.0178993	0.0269696	0.0179134	0.0270839	0.00799025	0.0120496	0.00801738	0.0119656	0.0120068	0.0179914	0.0120716	0.0179294	0.00799025	0.011973	0.00796513	0.0119963	0.0119828	0.0180029	0.0119686
225	0.879664	0.6001	0.00801825	0.0119228	0.007982	0.0120541	0.0120508	0.0179524	0.011944	0.017952	0.00802125	0.0119694	0.00801763	0.0119714	0.0120335	0.018019	0.012005	0.0180829	0.0119858	0.0179789	0.0119843	0.018092	0.0180256	0.0268925	0.0179713	0.0269478	0.0119336	0.0179684	0.0120769	0.018049	0.0179894	0.0269756	0.0179438	0.0270511	0.007955	0.0120154	0.00798525	0.0119846	0.0119819	0.0180443	0.0119626	0.0179959	0.00800575	0.0120434	0.00797275	0.0119954	0.0120053	0.0180265	0.0119184
226	0.879534	0.6097	0.00745325	0.0116678	0.0074465	0.011609	0.0116329	0.018197	0.0116008	0.0181178	0.00737638	0.0116238	0.00749875	0.0116364	0.0115383	0.018121	0.0115911	0.0181155	0.0116364	0.0181245	0.0116589	0.0180493	0.0181503	0.0285049	0.0182113	0.0283559	0.0116355	0.0181101	0.0116458	0.0181461	0.0181526	0.0283341	0.0180678	0.0282953	0.00742825	0.0116435	0.00744688	0.011558	0.0115653	0.0181215	0.0116314	0.0180809	0.00745763	0.0116278	0.00742138	0.011628	0.0116686	0.0180871	0.0115565
227	0.880438	0.61	0.00733175	0.0116035	0.00743825	0.0115938	0.0116193	0.0181723	0.0116143	0.0181468	0.00744088	0.0115734	0.007402	0.0116489	0.0116329	0.0181598	0.0115848	0.0180454	0.0116055	0.0181209	0.0116065	0.0181211	0.01806	0.0284634	0.0181306	0.0283756	0.0116253	0.0181469	0.0115698	0.0181478	0.0182155	0.0283718	0.0181783	0.0283454	0.0074125	0.0116869	0.00736875	0.0115816	0.0115834	0.0180793	0.011636	0.0181723	0.00741475	0.0115875	0.00735963	0.0115694	0.0116085	0.018126	0.0116411
228	0.880273	0.6101	0.0074545	0.0116193	0.00744313	0.011595	0.0115399	0.0181724	0.0116454	0.0181655	0.00740875	0.0115973	0.007387	0.0115899	0.0116051	0.0181166	0.0116453	0.0181426	0.0115773	0.0181313	0.0116003	0.0181483	0.0181535	0.028355	0.0180834	0.0284698	0.0116488	0.0181154	0.0115603	0.0180331	0.0181594	0.0283898	0.0181861	0.028431	0.00745263	0.0116164	0.00735988	0.0116454	0.0116055	0.0181443	0.0115366	0.018188	0.00743188	0.0115874	0.00739825	0.0115371	0.0116168	0.0180951	0.0115061
229	0.880099	0.6102	0.00741738	0.0115861	0.00740775	0.0115883	0.0115979	0.0181773	0.0115538	0.0182244	0.00740738	0.011533	0.0074255	0.0115945	0.0115931	0.0180969	0.0115818	0.0181773	0.0116191	0.0181451	0.0115649	0.0181731	0.0181819	0.0282266	0.0180615	0.0283483	0.0115295	0.018079	0.0115299	0.0181399	0.01811	0.0283523	0.0181206	0.0285244	0.007399	0.0116348	0.00738163	0.0115193	0.0116104	0.0180914	0.0115704	0.0180834	0.007378	0.0115531	0.00744513	0.0116276	0.011637	0.0181078	0.0117199
230	0.880067	0.6102	0.007403	0.0115225	0.00746638	0.011596	0.0115598	0.0181126	0.0116186	0.0181346	0.0073955	0.0116398	0.0073135	0.0116178	0.0116196	0.0180818	0.0116035	0.0181516	0.0115816	0.0181596	0.0115833	0.0181144	0.0180696	0.0283791	0.0182774	0.0283366	0.0116171	0.0181655	0.0116596	0.0181955	0.0180778	0.028436	0.0181201	0.0283763	0.00740675	0.011605	0.00735263	0.0116115	0.0116693	0.0181319	0.0115851	0.0181488	0.00740075	0.0115723	0.00739438	0.011576	0.0115613	0.0181683	0.0116315
231	0.880621	0.6198	0.00687975	0.011184	0.00688563	0.0111251	0.0112641	0.0182621	0.0111688	0.0181913	0.00688338	0.011182	0.00688263	0.0112719	0.0111876	0.0181826	0.0112188	0.0183444	0.0111639	0.0182454	0.0112318	0.0183221	0.0182624	0.0297778	0.0182489	0.0297723	0.0111691	0.018188	0.0112105	0.0181811	0.0182329	0.0297065	0.0182576	0.0298074	0.00685125	0.0111589	0.00687638	0.0112458	0.0111754	0.0182289	0.0111098	0.0183441	0.00687363	0.0112219	0.006957	0.0111933	0.0111985	0.0182873	0.0111809
232	0.881035	0.6199	0.006865	0.0112086	0.00686713	0.0112084	0.0112171	0.0182854	0.011211	0.018185	0.00687013	0.0112391	0.00688825	0.0111379	0.011214	0.0181901	0.0111901	0.0182248	0.0111996	0.0182386	0.0112448	0.0182158	0.0182511	0.0298411	0.0182523	0.029891	0.0112023	0.0182595	0.0112094	0.0182759	0.0182641	0.0298096	0.0182728	0.0297539	0.00692075	0.0111908	0.00686175	0.0111486	0.0112443	0.0182396	0.0111666	0.0183006	0.00692075	0.0112358	0.00689463	0.0111804	0.0111473	0.0182729	0.0112041
233	0.879298	0.62	0.00684625	0.0111896	0.00687963	0.0112291	0.011181	0.0182599	0.0111828	0.0182903	0.006915	0.0111646	0.00684225	0.0112249	0.0111449	0.0182148	0.0111955	0.0182891	0.0112023	0.0182795	0.0112263	0.0182445	0.0183166	0.0297764	0.0181898	0.0298021	0.0111888	0.0182021	0.0112119	0.0182073	0.0182415	0.0297156	0.018236	0.0297981	0.0068815	0.0112071	0.00684388	0.0111834	0.0111933	0.0182538	0.0111988	0.0181833	0.00687788	0.0112059	0.00683425	0.0111714	0.0111293	0.0182451	0.0111704
234	0.881216	0.6201	0.00683125	0.0111489	0.00686813	0.0111293	0.0111585	0.0182408	0.0112603	0.0182894	0.00683438	0.0112124	0.00685463	0.0111909	0.0111796	0.0182753	0.0111661	0.018204	0.0112114	0.018266	0.0111878	0.0182623	0.0182793	0.0298046	0.0182053	0.0298044	0.0111161	0.0183221	0.0112185	0.0182461	0.0182583	0.0298935	0.0182096	0.0298571	0.00680313	0.0112394	0.0068395	0.0111948	0.011164	0.0183221	0.0112129	0.018257	0.00689775	0.0112269	0.006916	0.0111866	0.0111954	0.0181969	0.0112106
235	0.88119	0.6201	0.006885	0.0112785	0.00685363	0.0111551	0.0112381	0.0183099	0.0111256	0.0183254	0.0068395	0.0111656	0.00687025	0.011206	0.0111793	0.0182953	0.0111873	0.0182221	0.0112289	0.0183363	0.01119	0.0182764	0.0182933	0.0298535	0.0182156	0.0298793	0.0111528	0.0181994	0.0111709	0.0182413	0.0182985	0.0297668	0.01831	0.0298596	0.00682963	0.0111169	0.00686563	0.0111638	0.0112296	0.0182395	0.0111384	0.0182966	0.0068565	0.011235	0.00686175	0.0111088	0.0111821	0.0183285	0.0111096
236	0.880937	0.6299	0.0063305	0.01082	0.00633963	0.0107843	0.0108601	0.0183516	0.0107121	0.0183816	0.00630025	0.010806	0.00634975	0.0107686	0.0108021	0.0183236	0.0108355	0.0183136	0.0108051	0.0183515	0.010745	0.0183936	0.0183389	0.0313034	0.0183789	0.0312003	0.0107863	0.0183484	0.0107933	0.0183749	0.0183786	0.0312324	0.018297	0.0312446	0.00631975	0.0108118	0.0063245	0.0107365	0.0108185	0.0183359	0.0108005	0.018344	0.00634238	0.010769	0.00632488	0.0108395	0.0108044	0.0183251	0.0107894
237	0.881286	0.6299	0.0063325	0.0108326	0.00633825	0.0107623	0.0107606	0.0184428	0.0108236	0.0182981	0.006357	0.0107353	0.00632888	0.0107663	0.0107576	0.0183795	0.0107414	0.0183256	0.0107551	0.0183656	0.0107096	0.0182955	0.0182723	0.0311613	0.0183143	0.031331	0.0108525	0.0183906	0.0107359	0.0183839	0.0183409	0.0312376	0.0184538	0.031266	0.006375	0.0107869	0.00632825	0.0108014	0.0107595	0.0182638	0.0108093	0.0184016	0.00634013	0.0107519	0.00638875	0.010804	0.0108041	0.0183645	0.01074
238	0.882155	0.6299	0.0063855	0.0108664	0.00630413	0.0108389	0.0107764	0.018374	0.0107864	0.018391	0.0063455	0.0107548	0.00628963	0.0108258	0.0106989	0.0183924	0.0107681	0.0183171	0.010814	0.0182803	0.0108099	0.0182959	0.0183163	0.0311635	0.0183148	0.0312931	0.0107545	0.0183335	0.0108093	0.0183385	0.0184324	0.0312894	0.0183305	0.0313164	0.0063605	0.0108095	0.00632588	0.010721	0.0107221	0.018383	0.0107615	0.0183458	0.00633838	0.0107966	0.006366	0.0107764	0.0107969	0.0183575	0.01076
239	0.880323	0.6299	0.006327	0.0107883	0.00631325	0.0107616	0.0107543	0.018382	0.0107508	0.0183848	0.00630788	0.0108241	0.0063405	0.0107519	0.0107685	0.0182844	0.0108029	0.0184054	0.0107841	0.0183578	0.0108184	0.018339	0.0183803	0.0311843	0.0183746	0.0312489	0.0108416	0.0183054	0.0107701	0.0183298	0.0182541	0.0312944	0.0184309	0.031198	0.00631638	0.0107969	0.0063455	0.0108363	0.0108023	0.0183323	0.0108105	0.0183508	0.00635163	0.010739	0.00639025	0.0108013	0.0107369	0.0183488	0.0108531
240	0.879844	0.6303	0.00636025	0.010775	0.00634575	0.0107503	0.0107764	0.0183309	0.0107956	0.0184326	0.0062765	0.0107738	0.00631725	0.010811	0.0107795	0.0183616	0.0107436	0.0183831	0.0107653	0.0184123	0.010732	0.0183018	0.0184081	0.0313669	0.0183526	0.0312411	0.0108499	0.0183469	0.0107265	0.0183388	0.0184061	0.0312228	0.0183531	0.0312898	0.00632875	0.0107671	0.00634663	0.0108001	0.0107158	0.0183553	0.0107494	0.0183133	0.00629938	0.0107291	0.00630738	0.0107595	0.010736	0.0183643	0.010749
241	0.88112	0.6396	0.0058175	0.010324	0.00586288	0.0103771	0.0103616	0.0184494	0.0104971	0.018446	0.00586875	0.0103695	0.00588688	0.0103619	0.0103933	0.018406	0.0103483	0.018432	0.010399	0.0184876	0.0103988	0.01842	0.0184964	0.0328005	0.0184044	0.0326834	0.0103484	0.0185	0.0103956	0.018486	0.0184971	0.0327541	0.0184303	0.0326234	0.00584538	0.0104281	0.005832	0.0103293	0.010419	0.0184609	0.0103948	0.0184101	0.0058075	0.0103653	0.00583738	0.0104013	0.0104116	0.0185199	0.0103735
242	0.881386	0.6396	0.00582675	0.0103928	0.00583725	0.0103701	0.0104348	0.0183813	0.0103509	0.0183995	0.0058765	0.0103694	0.00588038	0.0104123	0.0104329	0.0184088	0.0103639	0.0184333	0.0103563	0.0184123	0.0104245	0.018481	0.0183689	0.032645	0.0184663	0.0326564	0.0103873	0.0183745	0.0103685	0.0185085	0.0183431	0.0327955	0.0183104	0.0327488	0.00586263	0.0104151	0.005836	0.0103465	0.0103746	0.018325	0.0103428	0.018435	0.00586338	0.0103213	0.00587813	0.0104383	0.010421	0.0184413	0.0104405
243	0.879536	0.6398	0.00588775	0.0104275	0.005838	0.0103584	0.0104108	0.018436	0.0103784	0.0184439	0.00583325	0.0103215	0.00584138	0.0103704	0.0104006	0.0183931	0.0104149	0.0184836	0.0103441	0.0183961	0.0103954	0.0184511	0.0184219	0.0327096	0.0183963	0.0327346	0.0103899	0.0184419	0.0103553	0.0183754	0.0184411	0.0325804	0.0184363	0.0328093	0.00585163	0.0103959	0.0058145	0.0104166	0.0103445	0.0184519	0.0104218	0.018397	0.00585925	0.0103559	0.00582513	0.0103513	0.0103093	0.0183838	0.0103361
244	0.881211	0.64	0.00580625	0.0103533	0.00584263	0.0103661	0.0103624	0.0184193	0.0103701	0.018382	0.00583925	0.0103659	0.00583613	0.0103309	0.0103728	0.0185038	0.0104108	0.018462	0.0103753	0.0183248	0.010378	0.0184251	0.0183093	0.0327854	0.0184625	0.0327809	0.010374	0.0184573	0.0103873	0.0184884	0.0184861	0.0327623	0.0183951	0.0327735	0.00582725	0.0104096	0.00582413	0.0103918	0.0103703	0.0183816	0.0103836	0.0184574	0.0058515	0.0103675	0.00583388	0.0103825	0.0103685	0.0184303	0.0103466
245	0.879249	0.6401	0.00582413	0.0103368	0.005856	0.0103885	0.0103103	0.0184533	0.0103985	0.0184435	0.00581375	0.010272	0.00584463	0.0103346	0.0103174	0.0184878	0.0103871	0.018515	0.0103383	0.018373	0.010324	0.0183808	0.0183841	0.0328555	0.0185069	0.0327313	0.0104678	0.0183694	0.0103556	0.018447	0.018437	0.0327416	0.0184176	0.0327159	0.00588563	0.0104076	0.00582613	0.0104245	0.0102875	0.0184338	0.0103324	0.018308	0.00585363	0.0102921	0.00580188	0.0103788	0.0104006	0.018383	0.0103835
246	0.88029	0.6499	0.00530663	0.00996163	0.00538263	0.0100009	0.0100359	0.0184409	0.0099405	0.018378	0.0053565	0.00999113	0.00534338	0.0100003	0.0100626	0.0185603	0.009979	0.0185084	0.00999625	0.0183903	0.0099825	0.0185201	0.0184423	0.034385	0.0184681	0.0343176	0.00995263	0.0184653	0.0099195	0.0184608	0.0185388	0.0341974	0.0184196	0.034354	0.00535975	0.00995825	0.0053675	0.0099995	0.00997263	0.0184733	0.00990988	0.0185114	0.005359	0.00996125	0.00538375	0.009849	0.0099505	0.0183914	0.00995138
247	0.880657	0.6501	0.00531763	0.00993888	0.00535513	0.00992338	0.009949	0.0185924	0.0099385	0.0184188	0.00536225	0.00993338	0.0053685	0.00995525	0.00995313	0.0183851	0.00996038	0.0184976	0.00993575	0.018463	0.0099235	0.0184226	0.0184599	0.0342985	0.0185025	0.0344179	0.0099075	0.0184936	0.00993025	0.0184678	0.0185089	0.0343041	0.0185559	0.0343514	0.00532325	0.00992075	0.00535563	0.00998238	0.0099285	0.0184913	0.00991275	0.018524	0.00537538	0.00991775	0.00537038	0.00996713	0.00996475	0.0184918	0.009998
248	0.880185	0.6501	0.00538413	0.009949	0.00539088	0.00993363	0.0098945	0.0184949	0.0099335	0.0184154	0.00536225	0.0099635	0.00538	0.0099495	0.0099435	0.0184383	0.00998175	0.0185394	0.0099325	0.0184221	0.00992775	0.0184519	0.0184656	0.0343281	0.0184876	0.0344446	0.0099325	0.0184419	0.00988763	0.0184906	0.0185148	0.0342914	0.01848	0.0343535	0.0053945	0.00991763	0.005344	0.0099575	0.00993563	0.0184735	0.00992575	0.0184903	0.005338	0.00995413	0.005358	0.00993025	0.0099645	0.0184423	0.0099815
249	0.879765	0.6501	0.00532275	0.00996125	0.00536588	0.00996363	0.00995413	0.0185609	0.00993538	0.0184775	0.00535763	0.009947	0.00532663	0.00994288	0.00998588	0.0184515	0.00994288	0.0184545	0.0099945	0.0185168	0.00996525	0.0184381	0.018511	0.0345249	0.018578	0.0343013	0.00996863	0.0185153	0.0100036	0.0184523	0.018529	0.034343	0.0184366	0.0342835	0.0053515	0.009999	0.00533663	0.00987738	0.0099365	0.0185896	0.0099635	0.0184658	0.005348	0.0100033	0.005341	0.00991963	0.00992425	0.0184081	0.00995713
250	0.879933	0.6502	0.00533138	0.00991313	0.00536625	0.0099545	0.00997763	0.0185131	0.00995313	0.0184429	0.00535975	0.00993738	0.00536013	0.00992363	0.0100148	0.0184591	0.00993388	0.0184935	0.00992563	0.0185139	0.00992888	0.0185234	0.0184851	0.0344049	0.0185165	0.0343418	0.00995788	0.018466	0.00997125	0.0185253	0.0184016	0.0343138	0.0184885	0.0343505	0.005338	0.009956	0.005318	0.00996763	0.00991238	0.0185151	0.0100019	0.0184071	0.005341	0.00994488	0.00533688	0.00998763	0.00995	0.018508	0.00994113
251	0.880014	0.6597	0.00496963	0.0095205	0.00496713	0.00956775	0.00956025	0.0184869	0.0095365	0.0184299	0.0049215	0.00957675	0.00496238	0.00950825	0.0095845	0.0185199	0.00955413	0.0185424	0.00956463	0.0185083	0.00952575	0.0185273	0.0185118	0.0359563	0.0185533	0.0359299	0.00952563	0.0185085	0.009542	0.018486	0.0185354	0.035767	0.018459	0.0360194	0.00488375	0.00952375	0.00494538	0.00955925	0.00955738	0.0186061	0.00950238	0.0185333	0.004913	0.00956725	0.00491963	0.009573	0.00953075	0.018514	0.00956238
252	0.879967	0.6598	0.004847	0.0095305	0.00489288	0.00952338	0.0095205	0.0185274	0.009502	0.0186268	0.00491575	0.00955663	0.00490738	0.00953913	0.00958575	0.0185195	0.00953888	0.0184745	0.00954163	0.0185048	0.00952738	0.0185311	0.0185791	0.0359605	0.0184989	0.0358814	0.00958425	0.0184761	0.00960175	0.0184785	0.0186024	0.03589	0.0185533	0.0358414	0.00492338	0.00950913	0.004952	0.00954	0.00949013	0.0185266	0.00957688	0.0185978	0.00490175	0.00957613	0.00493788	0.00957238	0.00953313	0.01851	0.00950388
253	0.879936	0.6599	0.00493088	0.00952075	0.00489925	0.00954963	0.00948	0.018533	0.009505	0.018563	0.00491463	0.0095805	0.0049355	0.00951213	0.00953838	0.0184641	0.0094875	0.0184998	0.00954825	0.0185633	0.00956525	0.0183764	0.0185903	0.0358939	0.0185368	0.0359276	0.00952613	0.0184814	0.00954288	0.0185665	0.0184804	0.0359553	0.0185095	0.0359226	0.00489875	0.00949488	0.00496113	0.00951025	0.00946913	0.0185338	0.00957925	0.0185354	0.00487663	0.00958575	0.00497963	0.00960475	0.00958675	0.0185726	0.00953563
254	0.879669	0.6599	0.0048745	0.00947488	0.00489325	0.00951863	0.00950825	0.0184235	0.00951875	0.0185133	0.004907	0.00954438	0.00491925	0.00953913	0.00951275	0.0185014	0.00956375	0.0185278	0.00953925	0.018493	0.0095295	0.0184851	0.0185071	0.0359045	0.0185214	0.0357805	0.0095745	0.0185651	0.00955325	0.0185971	0.0184593	0.0359063	0.0184863	0.035909	0.004881	0.00952788	0.00493875	0.00958213	0.00952488	0.018483	0.00961613	0.0185301	0.0049275	0.00952875	0.00492113	0.00961025	0.00955713	0.0186024	0.00954775
255	0.879319	0.6599	0.00486838	0.00948063	0.004902	0.00955475	0.00952613	0.0184765	0.00954688	0.0185245	0.00493188	0.00951725	0.00490488	0.0095185	0.009525	0.0184739	0.00963513	0.0185663	0.0095345	0.0185043	0.00947413	0.0185081	0.0185426	0.0358588	0.0184148	0.035982	0.00953088	0.0184523	0.00955163	0.0184384	0.0184953	0.0358636	0.0185503	0.0359923	0.00492538	0.00954225	0.00492225	0.00958863	0.009496	0.0185788	0.00953938	0.018461	0.00496163	0.0095645	0.00487375	0.00954313	0.009554	0.0184896	0.00960425
256	0.879778	0.6698	0.00452025	0.00917113	0.00447625	0.00911738	0.00919638	0.0185401	0.009132	0.0185425	0.00445363	0.00907038	0.00452575	0.00912975	0.00911488	0.0185388	0.00905988	0.018502	0.00911775	0.0186143	0.00912725	0.0185003	0.0185089	0.0374609	0.0185079	0.0376184	0.00910025	0.0185134	0.009157	0.0185246	0.0185316	0.0375785	0.0186184	0.037558	0.00452725	0.0090575	0.00448688	0.00910763	0.00910388	0.0185365	0.00914125	0.0185464	0.004502	0.00917263	0.00452925	0.009135	0.00914788	0.0186055	0.0091385
257	0.87934	0.6698	0.00453838	0.00915213	0.004501	0.009074	0.00915713	0.0185458	0.00912425	0.0185491	0.0045275	0.0091155	0.00451663	0.009158	0.00911713	0.018513	0.00906175	0.0185506	0.00909663	0.0185734	0.009147	0.0185229	0.0184505	0.037499	0.0184424	0.0375816	0.00912038	0.0184975	0.00910125	0.0184554	0.0185196	0.0376668	0.0184806	0.037631	0.00447913	0.00917688	0.0045005	0.00915125	0.00917188	0.0184929	0.00910075	0.0184996	0.00452013	0.00912388	0.00447438	0.00909113	0.00910788	0.0184741	0.00914888
258	0.879459	0.6701	0.00447588	0.00913425	0.00446388	0.00913725	0.00912838	0.0185535	0.00908825	0.0185985	0.00451175	0.00913725	0.0044725	0.00915125	0.00914625	0.0185235	0.00910975	0.0185405	0.00910113	0.0185471	0.0091335	0.0185483	0.018511	0.037664	0.0184878	0.0375911	0.0091545	0.0184309	0.0090635	0.0184828	0.018593	0.0376286	0.018572	0.0375876	0.00447763	0.009128	0.00451513	0.00912188	0.00912275	0.0184579	0.00910863	0.01853	0.00444388	0.00909475	0.004421	0.00908863	0.00916713	0.0185436	0.00911925
259	0.878586	0.6701	0.00450988	0.00910325	0.00448263	0.00910063	0.00910013	0.0184531	0.00916775	0.0184693	0.00449988	0.0091155	0.00448125	0.00916325	0.00909613	0.018432	0.00907188	0.0185446	0.009091	0.0184919	0.00913638	0.0184708	0.018443	0.0377883	0.0186066	0.0375698	0.009117	0.0185681	0.00914288	0.0185591	0.018516	0.0375641	0.0183988	0.0376619	0.00448238	0.00907975	0.00450138	0.00908888	0.00911175	0.0185621	0.00911075	0.0184995	0.00449663	0.0090485	0.00451163	0.00920638	0.009136	0.0186076	0.0091615
260	0.879011	0.6702	0.004472	0.00912288	0.00451825	0.009062	0.009046	0.0184995	0.0091115	0.0184821	0.00451863	0.009112	0.00451788	0.00906563	0.00910863	0.0185749	0.00906763	0.0184168	0.00909988	0.018499	0.00913113	0.0185129	0.0185423	0.0377184	0.0185416	0.0376286	0.00913463	0.0185473	0.00912225	0.0184905	0.0184581	0.0376676	0.0185943	0.0376434	0.00448238	0.00912588	0.004502	0.00911263	0.00907263	0.0185941	0.0091625	0.0185595	0.00449038	0.009161	0.00447475	0.00914588	0.00908625	0.0184935	0.00914838
261	0.877157	0.6798	0.0041195	0.00876513	0.00408775	0.0087665	0.00872763	0.018472	0.0086845	0.0184934	0.00407575	0.00865125	0.00409863	0.00867488	0.00873625	0.0185258	0.00875275	0.018581	0.00876563	0.0184651	0.00865413	0.0185529	0.0184511	0.0393021	0.0185594	0.0392171	0.00870288	0.0185328	0.00868813	0.0185596	0.0184329	0.0392108	0.0184636	0.0392521	0.00412888	0.00868625	0.0040585	0.00875063	0.00870925	0.0184684	0.00869375	0.0184783	0.00411763	0.00868888	0.00407363	0.00870788	0.00872263	0.0184786	0.00873575
262	0.878673	0.6798	0.00412688	0.00872738	0.00413688	0.00874113	0.008771	0.0184428	0.0086625	0.0184415	0.00409388	0.00874988	0.00410913	0.00873038	0.00870813	0.0185631	0.008682	0.0185114	0.00873938	0.0185211	0.00873213	0.0185183	0.0185479	0.0391691	0.0183965	0.0392418	0.00861775	0.018571	0.008718	0.0184953	0.0185201	0.0393804	0.0184075	0.0392933	0.00410488	0.0086335	0.0040655	0.00869063	0.00874963	0.0184958	0.00872425	0.0186021	0.00410213	0.00874263	0.00407538	0.00869138	0.00873038	0.0184106	0.00868963
263	0.877302	0.6799	0.00409375	0.0087135	0.004087	0.00868275	0.00869625	0.0186028	0.00873163	0.0184498	0.004146	0.008677	0.00410613	0.00869838	0.00874963	0.0185599	0.00871438	0.018375	0.00863688	0.0184895	0.00871125	0.0184939	0.0184901	0.0394448	0.0185341	0.0394503	0.00871788	0.0185116	0.008735	0.0184873	0.0185838	0.0392635	0.0183978	0.0392913	0.004111	0.00870838	0.00410213	0.0087125	0.00873938	0.018451	0.00865025	0.018542	0.00407863	0.008739	0.00412438	0.00869038	0.008702	0.0184068	0.00872738
264	0.877717	0.6799	0.0041005	0.008703	0.0041075	0.0087485	0.00863675	0.0185061	0.00873363	0.0185091	0.00408663	0.00867113	0.004077	0.008684	0.00869675	0.018487	0.00871575	0.0184816	0.00870788	0.0184566	0.00870638	0.018474	0.0185209	0.0393733	0.0184786	0.0393143	0.00867313	0.018497	0.00875288	0.0185536	0.0184659	0.0393568	0.0185755	0.0391996	0.004126	0.00871413	0.004049	0.00871863	0.00869713	0.0185259	0.00869538	0.0184856	0.00408438	0.00867925	0.004106	0.00876338	0.00873725	0.0185096	0.00870588
265	0.877116	0.6801	0.00407188	0.00868788	0.00412375	0.00877425	0.008705	0.0183773	0.00877125	0.0184396	0.00407475	0.00869863	0.00408	0.00874713	0.00876025	0.018524	0.00869825	0.0185339	0.008725	0.0184106	0.00870613	0.0184898	0.0184434	0.0393429	0.0184555	0.0393034	0.00872125	0.018457	0.008663	0.018517	0.0184728	0.0393483	0.018535	0.0392065	0.0041205	0.00869925	0.00406825	0.00868163	0.00867438	0.0184693	0.00871063	0.0184465	0.00408763	0.00866138	0.0040875	0.00868913	0.00878488	0.0184694	0.00868963
266	0.875973	0.6897	0.00375825	0.00831088	0.00372688	0.00829538	0.00829963	0.0184249	0.008283	0.0184343	0.00374175	0.00834238	0.00371063	0.0083225	0.00831725	0.0184884	0.0082775	0.0184584	0.00828638	0.0184138	0.008319	0.0184481	0.0183974	0.0409974	0.018519	0.0409941	0.00833063	0.0184146	0.008344	0.0184776	0.0184316	0.0410321	0.0183705	0.0410576	0.00371875	0.00832388	0.00374075	0.00833625	0.00826363	0.0184779	0.00829025	0.0184428	0.00374	0.00830738	0.00374863	0.00828975	0.00826113	0.0185105	0.00823788
267	0.875737	0.6899	0.0037255	0.00831638	0.00373175	0.00829138	0.00827638	0.0185365	0.00828913	0.0184258	0.00371725	0.00832025	0.00369225	0.00829025	0.00830525	0.0184025	0.00835275	0.0184724	0.0082995	0.0185155	0.00828875	0.0184891	0.0185395	0.0411045	0.0184604	0.0409591	0.00826975	0.0183608	0.008276	0.0184614	0.0184994	0.0409703	0.0184314	0.0409871	0.00372688	0.00825913	0.003706	0.00831313	0.00828888	0.0184064	0.00826025	0.018425	0.0037165	0.00825763	0.0037275	0.00831563	0.00827075	0.0184858	0.00830238
268	0.876119	0.6899	0.00370238	0.00829213	0.0037585	0.00827875	0.00828738	0.0184478	0.00828475	0.0185158	0.00375125	0.00832725	0.00370825	0.0083195	0.008286	0.0184251	0.00835638	0.018465	0.0082775	0.0185198	0.0083325	0.018441	0.0185553	0.0409371	0.0184545	0.040973	0.00831888	0.0184084	0.0082535	0.0184466	0.0184608	0.0410486	0.0184503	0.0410139	0.003756	0.00828375	0.00372563	0.00832938	0.00826038	0.018432	0.00827388	0.0184538	0.0037125	0.00822313	0.00365263	0.00826125	0.008298	0.0184783	0.00824063
269	0.875847	0.69	0.00374225	0.00828463	0.0036995	0.0082885	0.00828838	0.0184991	0.00830813	0.0184441	0.00368725	0.00827288	0.00373638	0.00825725	0.00830288	0.0183978	0.0082585	0.0184326	0.00830788	0.0184758	0.00826775	0.0184256	0.0184941	0.0409748	0.0185081	0.0411236	0.00830975	0.0185005	0.00829975	0.0184484	0.0184046	0.0410179	0.0184576	0.0411196	0.00369138	0.00832825	0.00371738	0.0082325	0.00827038	0.0184909	0.00834088	0.0184694	0.00371263	0.00832763	0.00372888	0.00827538	0.008246	0.0184593	0.00837463
270	0.87648	0.69	0.00371588	0.00825613	0.00374663	0.0082935	0.00833313	0.018482	0.00832	0.0183823	0.00372438	0.00832125	0.00371513	0.00827138	0.00827988	0.0184419	0.0082565	0.0185575	0.00829225	0.0184744	0.00827438	0.0185416	0.0184435	0.0410158	0.0183971	0.0410926	0.00825563	0.0184718	0.00829313	0.0185035	0.0184719	0.0411724	0.0183544	0.0410079	0.00371825	0.00826988	0.00371275	0.00829625	0.00833575	0.018414	0.00827938	0.0184578	0.003737	0.00823988	0.00369125	0.008276	0.00827438	0.0184679	0.00827538
271	0.874354	0.6995	0.00338425	0.00788963	0.00339875	0.00795013	0.00786463	0.0182823	0.00794463	0.0183476	0.00337525	0.00789463	0.00335138	0.0078895	0.00795038	0.0184298	0.00791088	0.0183749	0.00784913	0.0183936	0.0078665	0.0183968	0.0183669	0.0427109	0.0183413	0.0427288	0.00791475	0.0183489	0.00788013	0.0183795	0.0183608	0.0427829	0.0183911	0.042808	0.0034325	0.00787075	0.00334825	0.00787425	0.00787438	0.0183623	0.00788225	0.0184488	0.00333475	0.0079405	0.00339163	0.007882	0.00786938	0.0183935	0.00791463
272	0.874286	0.6997	0.00338088	0.00792963	0.003362	0.00790013	0.00789613	0.018401	0.00791125	0.0184109	0.00341463	0.00792563	0.00339563	0.00782738	0.0078785	0.0183973	0.00789788	0.0183893	0.0078665	0.01839	0.00795875	0.0184025	0.0183938	0.0427968	0.0184079	0.0427989	0.00789988	0.0183909	0.00782863	0.0184263	0.0184143	0.042882	0.0183308	0.0427749	0.00340725	0.00788825	0.003369	0.00787038	0.00790225	0.0183918	0.00786463	0.0184253	0.00338713	0.00782638	0.00337738	0.00786013	0.007932	0.0183319	0.00788138
273	0.873803	0.6998	0.00341588	0.00791388	0.003396	0.0078995	0.007882	0.0184195	0.00789225	0.0184261	0.00340888	0.00793088	0.00332163	0.00782775	0.007853	0.0183843	0.00784425	0.018347	0.00794138	0.0183798	0.00783188	0.0183499	0.0183441	0.042874	0.0183911	0.0428286	0.00786475	0.0184595	0.00791875	0.0183576	0.0183881	0.0427925	0.0183833	0.0429191	0.00335975	0.00791688	0.003381	0.00791538	0.00791925	0.0183756	0.00789513	0.0184276	0.00340038	0.0078755	0.00337913	0.00784338	0.0078195	0.0183153	0.00785988
274	0.873917	0.6999	0.00337513	0.00782188	0.00339925	0.00787463	0.00787963	0.0183429	0.0078515	0.0184173	0.00337363	0.00787475	0.00339525	0.007845	0.00791825	0.0183651	0.0079265	0.0182949	0.007864	0.018378	0.007905	0.018375	0.0183933	0.042774	0.0183791	0.0428023	0.007901	0.0183626	0.00786288	0.0183088	0.0182741	0.0428453	0.0184403	0.0429503	0.00337488	0.00793238	0.00337063	0.00789225	0.00792263	0.0183356	0.00786138	0.0184266	0.00336	0.00791038	0.00337638	0.007924	0.00783688	0.0183655	0.007891
275	0.874519	0.7002	0.0033675	0.00787475	0.00335563	0.00788688	0.00789313	0.018302	0.00789738	0.0183848	0.0033215	0.0079055	0.00335613	0.0078925	0.00782213	0.0183675	0.0078685	0.0183935	0.00786338	0.018402	0.0078605	0.0184228	0.0184119	0.0428443	0.0183724	0.0428929	0.00790013	0.0184368	0.007825	0.0183736	0.0183506	0.0429406	0.0184308	0.0428716	0.00338713	0.00780013	0.00336613	0.00788538	0.007886	0.0184324	0.00784963	0.0184393	0.00335363	0.0078495	0.00337713	0.00785488	0.007896	0.0183761	0.00782238
276	0.871807	0.7096	0.00302988	0.00746763	0.0030645	0.007468	0.007459	0.0182618	0.00747525	0.0181825	0.00306475	0.007459	0.00306488	0.00745075	0.00749125	0.0182338	0.00755788	0.0182575	0.00745675	0.0182409	0.00745588	0.0183195	0.0183029	0.0447391	0.0183303	0.0446254	0.00738763	0.0183111	0.00749975	0.0183321	0.0182574	0.0446373	0.0182268	0.0446823	0.00306075	0.00743563	0.00304425	0.0074675	0.00747525	0.0183621	0.00748313	0.0182955	0.00310363	0.00751463	0.00309875	0.00749663	0.00742588	0.0182033	0.00755475
277	0.872444	0.7098	0.003031	0.00746075	0.00304488	0.0074835	0.00743513	0.0182499	0.00739275	0.0182629	0.00304463	0.00748488	0.00307125	0.00752363	0.00748838	0.018211	0.007477	0.0182323	0.00744875	0.0181978	0.0074745	0.01823	0.0181876	0.0446164	0.0183335	0.0447109	0.00749525	0.018291	0.00745925	0.0182611	0.018251	0.0448713	0.0183415	0.0446341	0.00304925	0.00746088	0.00308313	0.0074675	0.00745438	0.0182814	0.00748	0.0183731	0.003044	0.00752625	0.00309088	0.00748425	0.00747575	0.0182403	0.00745688
278	0.872185	0.7098	0.00307625	0.00745125	0.003046	0.00745325	0.0074895	0.018219	0.00749713	0.0182844	0.00304963	0.00744463	0.00306788	0.00753175	0.00746638	0.0182348	0.00745488	0.0182794	0.0074605	0.0183023	0.00749938	0.0182573	0.0182035	0.0445958	0.0182338	0.0445764	0.00747188	0.0183974	0.00745338	0.0182528	0.0182746	0.044697	0.0182576	0.0447664	0.00302575	0.00744663	0.00304625	0.0074595	0.00748913	0.0182393	0.00754138	0.0183168	0.00303325	0.0074885	0.00304113	0.00745263	0.00752538	0.0183263	0.0074415
279	0.871932	0.7099	0.00305888	0.00745338	0.00298613	0.00745263	0.0074555	0.0183044	0.007462	0.0182418	0.00305725	0.00744013	0.00306013	0.00749663	0.00745638	0.0182656	0.00748375	0.0182754	0.00740313	0.0182156	0.00748438	0.018232	0.0182003	0.0448269	0.0182543	0.0448239	0.007449	0.018147	0.0075315	0.0182356	0.0183031	0.0447924	0.018334	0.0447126	0.00304588	0.007502	0.003069	0.00749025	0.00742125	0.0182235	0.00741175	0.0183051	0.00310988	0.00752363	0.00310138	0.00748713	0.00748375	0.0182225	0.0074585
280	0.871057	0.7102	0.00305825	0.00749738	0.00305313	0.00745713	0.007465	0.0182016	0.00746688	0.0183259	0.00304588	0.00746088	0.00306175	0.00739913	0.0074685	0.0183434	0.0074585	0.0182098	0.00748138	0.0182539	0.00741438	0.0182989	0.0182868	0.0448055	0.0183126	0.0448038	0.00745863	0.0183311	0.00746525	0.0182249	0.0182153	0.0447906	0.0182945	0.0447554	0.00307663	0.00744938	0.00306	0.00746813	0.00748413	0.0183543	0.00743875	0.0181856	0.00305725	0.00744663	0.00304625	0.00747288	0.0074	0.0182015	0.00745325
281	0.869635	0.7197	0.00273638	0.00704475	0.00276163	0.007088	0.00707975	0.0181439	0.00705725	0.0181775	0.00277488	0.00705713	0.00277213	0.00706838	0.00707863	0.0181046	0.00707138	0.0181376	0.0070755	0.018163	0.0070675	0.0180943	0.0180448	0.0464314	0.0181913	0.0466148	0.007015	0.0182016	0.00710663	0.0180895	0.0181865	0.0465856	0.0180921	0.0467028	0.00272138	0.00705613	0.00277738	0.00706588	0.00708088	0.0181661	0.007038	0.018185	0.00275075	0.00709938	0.00271963	0.00707388	0.00704338	0.0181979	0.00703888
282	0.869187	0.7199	0.00271888	0.00706938	0.002737	0.0070475	0.00709838	0.0181554	0.00701425	0.0181975	0.0027375	0.00700813	0.0027455	0.00699488	0.00709063	0.0181879	0.00707838	0.0181468	0.00703038	0.0181869	0.00703288	0.0181699	0.0181334	0.0467141	0.0181584	0.0465599	0.0070635	0.0180906	0.007042	0.0181943	0.0181403	0.0465299	0.0182429	0.0466281	0.0027365	0.00705425	0.0027115	0.00709625	0.0070265	0.0181041	0.00706288	0.0181929	0.00273938	0.00709688	0.00277363	0.00705763	0.00708288	0.0181495	0.00704538
283	0.868853	0.72	0.00276313	0.00707913	0.00272738	0.00708638	0.00705338	0.0180814	0.0070445	0.0181851	0.00275663	0.00709063	0.00275625	0.00704025	0.00704288	0.0181836	0.00703063	0.0181451	0.00708525	0.0181623	0.00709925	0.018112	0.0181425	0.0466855	0.018276	0.0464914	0.00703025	0.0181595	0.00707713	0.0181695	0.0180933	0.0466198	0.0180191	0.0467644	0.00274725	0.0069945	0.002741	0.00709938	0.00710075	0.0181723	0.00703325	0.018078	0.00274213	0.00707638	0.00275175	0.00704438	0.00698925	0.0181815	0.00703925
284	0.870066	0.72	0.00274588	0.00697463	0.00278013	0.0070545	0.0070215	0.0180259	0.00704538	0.0181434	0.00274475	0.00708475	0.002747	0.00707675	0.0070695	0.0181664	0.00707425	0.0180883	0.00701263	0.0181564	0.00705975	0.0181405	0.0181459	0.0466035	0.0181476	0.046628	0.007046	0.0181399	0.0070635	0.0181585	0.0181139	0.0467314	0.0181526	0.0467273	0.00274088	0.00704588	0.00276825	0.00703925	0.00700238	0.0181865	0.0070515	0.0182526	0.00272738	0.00706538	0.0027545	0.00704038	0.00705738	0.0181606	0.0070725
285	0.868979	0.7202	0.00274963	0.00705825	0.00273638	0.00704275	0.0070675	0.0181364	0.00703525	0.0181529	0.002737	0.00708213	0.00273463	0.00708625	0.00704288	0.0180453	0.00703913	0.0181605	0.00703525	0.0181916	0.00708625	0.0180754	0.018089	0.046763	0.0181273	0.0466433	0.00703638	0.0181364	0.00707	0.018155	0.0181773	0.0466111	0.0180286	0.0467899	0.00275638	0.00696163	0.00272325	0.00703238	0.0070295	0.0181333	0.00707838	0.0181444	0.00271513	0.00704563	0.00275738	0.00710413	0.00709338	0.018176	0.00706213
286	0.86612	0.7299	0.002466	0.00667825	0.00245788	0.00665288	0.006655	0.017965	0.00665638	0.0180165	0.00246613	0.00663375	0.00245113	0.0066745	0.00665588	0.0179609	0.006634	0.017986	0.00668363	0.0179415	0.00663038	0.0180315	0.017977	0.0486619	0.018001	0.0485375	0.0066605	0.0180148	0.00664138	0.0180419	0.017993	0.048513	0.0179698	0.0486083	0.00246025	0.00668575	0.00248738	0.00660038	0.00664125	0.0179775	0.00666438	0.0180068	0.00243775	0.0066345	0.00244175	0.00664188	0.00665088	0.0180085	0.0067155
287	0.866701	0.73	0.00247263	0.00666075	0.0024675	0.00667138	0.006631	0.0180035	0.006648	0.0179916	0.00245313	0.00664413	0.00245688	0.00667863	0.00669838	0.0179128	0.0066925	0.0180415	0.00666438	0.0180055	0.00663713	0.0179413	0.0179614	0.0486234	0.0178859	0.0486781	0.00665688	0.0179103	0.00667838	0.0179093	0.0180711	0.0487478	0.0179116	0.0485831	0.002443	0.00658475	0.00249	0.00669613	0.00664613	0.0179169	0.00661088	0.0179276	0.00245	0.00666438	0.00248513	0.006696	0.00665513	0.0179766	0.00662925
288	0.867489	0.73	0.00245	0.00664	0.00245488	0.00666888	0.00663675	0.0179368	0.0066015	0.0180455	0.0024395	0.00668313	0.00243838	0.00664313	0.006679	0.017969	0.00667638	0.0180061	0.00659625	0.0179543	0.00660638	0.0179743	0.0178851	0.0484599	0.0180236	0.0486349	0.006638	0.0179153	0.0066285	0.0180508	0.0180173	0.0487076	0.0180479	0.0486359	0.00246863	0.00663163	0.00247938	0.00665075	0.00662088	0.0179	0.00667163	0.0180458	0.00247325	0.0066265	0.002454	0.00661838	0.0066535	0.0180079	0.00665438
289	0.866428	0.7301	0.00244425	0.00661175	0.00245088	0.006672	0.006592	0.017972	0.00664113	0.0179919	0.00244725	0.00666113	0.00245525	0.00663575	0.0066385	0.0180058	0.00663738	0.017977	0.00662388	0.0179898	0.00663638	0.0180321	0.0179979	0.0486019	0.0180849	0.0486476	0.00667138	0.017994	0.00668113	0.0180091	0.0179275	0.0486341	0.018006	0.048558	0.00246563	0.00665725	0.00245875	0.00662925	0.00663775	0.018068	0.00664425	0.0179378	0.0024725	0.006647	0.00245513	0.00666363	0.00662413	0.0179975	0.00664675
290	0.866499	0.7302	0.00246588	0.0066725	0.00247213	0.0066415	0.00661625	0.0180269	0.00669425	0.0180016	0.00246763	0.00663825	0.0024655	0.00666363	0.00667225	0.0180234	0.00666438	0.0179535	0.00670925	0.0179654	0.00667275	0.0180404	0.0180459	0.0485866	0.0179221	0.048625	0.006615	0.0179546	0.006588	0.0179774	0.0179668	0.0486671	0.0179283	0.0487179	0.00244588	0.00667463	0.0024635	0.00660113	0.00662988	0.0179325	0.00664813	0.0179461	0.00243725	0.00661925	0.00243525	0.00663288	0.00664288	0.018009	0.00662388
291	0.863211	0.7399	0.00219825	0.00625413	0.00218075	0.00627875	0.00624113	0.017717	0.00627188	0.0178041	0.00219288	0.00624213	0.002209	0.00625163	0.00628175	0.017873	0.00629113	0.0177914	0.00627175	0.0177479	0.006249	0.0178978	0.0178584	0.0507383	0.0177574	0.0505975	0.0062115	0.0177473	0.00623775	0.0178021	0.0177993	0.0506169	0.017831	0.0505648	0.00218575	0.00622888	0.00220063	0.00623163	0.00628863	0.0179024	0.006241	0.017778	0.00218013	0.006278	0.00220263	0.00625075	0.00625375	0.0177264	0.00628075
292	0.864079	0.7399	0.00221238	0.00629938	0.002196	0.0062505	0.00626988	0.0177944	0.0062295	0.0178039	0.00221125	0.00624088	0.00224638	0.0062385	0.00626888	0.0177825	0.006245	0.0177771	0.00627775	0.0177471	0.006272	0.0177954	0.017781	0.050597	0.0178389	0.050626	0.006229	0.0177523	0.00620213	0.0178105	0.017827	0.0507485	0.0178205	0.0505863	0.00218888	0.00622825	0.00220563	0.006273	0.00625113	0.017771	0.00620913	0.0177803	0.00218588	0.00625288	0.00219788	0.0062505	0.00623888	0.0177959	0.006253
293	0.863219	0.74	0.00219263	0.00623275	0.00219088	0.0062795	0.00623275	0.0177125	0.00626725	0.0177769	0.0021875	0.00624663	0.002227	0.00623925	0.00625175	0.0177269	0.00625	0.0179043	0.00620925	0.01777	0.00624488	0.0178275	0.0177511	0.0506909	0.0177885	0.0506746	0.00623388	0.0178504	0.0062185	0.0178446	0.017832	0.0506595	0.017803	0.0505083	0.0021815	0.0062015	0.002232	0.0062315	0.006278	0.0178854	0.00625475	0.0177771	0.00218588	0.00627388	0.00216938	0.0062585	0.00627338	0.0178013	0.00622338
294	0.863219	0.74	0.00222063	0.00626613	0.00220025	0.00624825	0.00624488	0.0178365	0.00627438	0.0177096	0.00218313	0.00621913	0.0021905	0.00628413	0.00623675	0.0178563	0.00623563	0.0178395	0.00626288	0.0177845	0.00621363	0.0178063	0.017782	0.0506631	0.0178214	0.0506211	0.0062545	0.0178128	0.0062545	0.0178075	0.0177831	0.0505815	0.0177429	0.0506804	0.00221013	0.00620688	0.0022195	0.006228	0.006228	0.0177849	0.00624688	0.0178174	0.00218088	0.006234	0.00217713	0.00626988	0.006255	0.0177975	0.00623363
295	0.862724	0.74	0.0021835	0.00623038	0.00220238	0.00624575	0.00628375	0.0177876	0.0062435	0.0177118	0.00220075	0.00626875	0.00220988	0.0062555	0.00628413	0.0177295	0.00626775	0.0178666	0.00621625	0.0177766	0.00626488	0.0178143	0.0177688	0.0507275	0.0178044	0.0505643	0.00625675	0.0177239	0.00622625	0.0178448	0.0178019	0.0505443	0.017788	0.0506101	0.002199	0.00628125	0.00220288	0.00626175	0.0062675	0.0176864	0.0062475	0.0177631	0.00218375	0.006262	0.00219438	0.00624438	0.00624113	0.0177996	0.00630975
296	0.860252	0.7499	0.00195788	0.00585063	0.0019595	0.00591788	0.00584975	0.0175061	0.00585313	0.0175793	0.00192313	0.00582125	0.0019425	0.00589488	0.00587063	0.0176031	0.00589	0.0175951	0.00587138	0.0175288	0.00582538	0.0176086	0.0175908	0.0526034	0.0174849	0.0526831	0.00585888	0.0175389	0.00590775	0.0175993	0.0176226	0.0526963	0.0175503	0.0526673	0.0019495	0.00582275	0.00194138	0.00587138	0.00581438	0.0175778	0.0058705	0.0175708	0.00195213	0.00584375	0.00198075	0.00588963	0.00584663	0.0175848	0.005914
297	0.859965	0.75	0.00192888	0.00584188	0.00195163	0.00582563	0.00585888	0.0176071	0.00586813	0.0175561	0.00195413	0.00588188	0.001973	0.00590275	0.0058365	0.0175615	0.00586	0.0175361	0.00584075	0.0176013	0.00589725	0.0175269	0.017575	0.0528238	0.0176396	0.0527568	0.0058495	0.0176325	0.00584463	0.0176305	0.0176386	0.0526963	0.0175721	0.0526546	0.00192788	0.00586913	0.00196675	0.00584238	0.00589688	0.0176439	0.005875	0.0175196	0.00196225	0.00587113	0.0019245	0.0058485	0.00585763	0.0175886	0.00587038
298	0.860252	0.75	0.001969	0.00586025	0.00196238	0.00589875	0.00585675	0.0175108	0.005803	0.017596	0.00196625	0.00587213	0.00195788	0.005852	0.0058675	0.0176165	0.005869	0.0175724	0.00587613	0.0174654	0.00587525	0.0176041	0.0174656	0.0526718	0.0175668	0.0527481	0.00582775	0.0175026	0.00583488	0.0176241	0.017589	0.0525875	0.0175701	0.0529131	0.00192588	0.00586638	0.00195663	0.0058345	0.005864	0.017578	0.005869	0.0175869	0.00195188	0.0058675	0.0019395	0.00584025	0.00589075	0.0176153	0.00587163
299	0.860701	0.7501	0.00194475	0.00582088	0.00195238	0.0058655	0.00583688	0.017613	0.005884	0.0175925	0.00196225	0.00587025	0.00198525	0.00590838	0.0058685	0.0175735	0.00577675	0.017578	0.00583638	0.0176468	0.005897	0.0174929	0.0175524	0.0527506	0.017564	0.0528813	0.005847	0.0175649	0.00584425	0.0175326	0.017639	0.0528464	0.0175403	0.0528115	0.0019705	0.0057865	0.00197775	0.005904	0.00584625	0.0175983	0.005844	0.0175176	0.00198038	0.00583713	0.00195613	0.00584188	0.00585525	0.0175898	0.0058385
300	0.859678	0.7503	0.00194575	0.0058255	0.00194963	0.00584563	0.00588988	0.0175599	0.00582063	0.0175108	0.00193325	0.0058425	0.00191588	0.00585888	0.00584313	0.0175843	0.00586963	0.017587	0.0058295	0.0175191	0.00582763	0.0175769	0.0174825	0.0529215	0.0175425	0.0528451	0.00587138	0.0175415	0.00585325	0.0175456	0.0175639	0.0527825	0.0176876	0.0526968	0.00196613	0.00583788	0.00194175	0.00587425	0.00584613	0.0175468	0.0058505	0.0175791	0.001939	0.00582725	0.00196525	0.00587725	0.005905	0.0175776	0.005849
Average profile			0.00705235	0.0107122	0.00705621	0.010712	0.0107108	0.0177768	0.0107078	0.0177807	0.0070526	0.010714	0.00705292	0.0107094	0.0107152	0.0177764	0.0107132	0.0177808	0.0107135	0.0177773	0.0107088	0.0177808	0.017776	0.0324779	0.0177772	0.0324723	0.0107068	0.0177719	0.0107094	0.0177826	0.0177802	0.0324798	0.017771	0.0324829	0.00705203	0.0107088	0.00705293	0.0107073	0.0107105	0.0177738	0.0107065	0.0177813	0.00705239	0.0107107	0.00705346	0.0107122	0.0107124	0.017778	0.0107111
Common profile 2			0.00603386	0.00993686	0.00556704	0.0104186	0.00837551	0.0173954	0.0059489	0.0192801	0.00359496	0.0165624	0.00557371	0.0127568	0.00862943	0.0197084	0.00594543	0.0150825	0.0102415	0.016573	0.0127681	0.0203367	0.0180631	0.0183468	0.015112	0.0375099	0.00346602	0.0152032	0.0103908	0.020358	0.0288533	0.0454488	0.0192835	0.0374484	0.00183204	0.00552179	0.00360621	0.00345161	0.0120655	0.0150265	0.00863142	0.028856	0.00183793	0.0138338	0.00602394	0.0101927	0.0120442	0.021401	0.00835491
Correlation of average profile with common profile 2			0.878827	P =	1.36211e-21
[truncated: 17 more columns]

## Sheet: Group 1'-ran140
Additional file 4. Details of the trinucleotide frequency profiles of random sequences (group 1'-ran140)
Sequence	Correlation with	GC content	Trinucleotide frequency
number	common profile 1		AAA	AAC	AAT	AAG	ACA	ACC	ACT	ACG	ATA	ATC	ATT	ATG	AGA	AGC	AGT	AGG	CAA	CAC	CAT	CAG	CCA	CCC	CCT	CCG	CTA	CTC	CTT	CTG	CGA	CGC	CGT	CGG	TAA	TAC	TAT	TAG	TCA	TCC	TCT	TCG	TTA	TTC	TTT	TTG	TGA	TGC	TGT
1	0.911414	0.159725	0.0740305	0.0140664	0.074124	0.014049	0.0140564	0.00264363	0.0140686	0.002669	0.0740431	0.0140878	0.0743183	0.0141559	0.0140646	0.0026655	0.0140403	0.002695	0.014065	0.00268163	0.0141013	0.002656	0.00269025	0.00052	0.002668	0.000512	0.0140546	0.00266188	0.014099	0.00267363	0.002707	0.00050625	0.00267338	0.000514875	0.0741254	0.0140021	0.0742446	0.0140828	0.0141096	0.00270425	0.0140634	0.0027025	0.0742654	0.0141361	0.0742714	0.0141313	0.0140998	0.00269263	0.0141644
2	0.911585	0.159902	0.0740001	0.0141259	0.0740645	0.0141296	0.0142155	0.00266613	0.0141234	0.00267288	0.074186	0.014129	0.0740468	0.0140829	0.0140436	0.00268163	0.014128	0.00271788	0.0141344	0.0026705	0.0141918	0.00267238	0.00264863	0.000503375	0.002696	0.0005085	0.0140581	0.0026735	0.0141488	0.00268813	0.00269688	0.000495875	0.00268688	0.0005115	0.0740824	0.0141738	0.0740744	0.0140958	0.0141249	0.00267613	0.0140986	0.00268738	0.0741235	0.0140934	0.0741711	0.0141435	0.0141619	0.002675	0.01403
3	0.911274	0.159929	0.073908	0.0140991	0.0741209	0.0140771	0.0141618	0.0026645	0.0141048	0.00269938	0.074268	0.0141433	0.0740116	0.0140703	0.0141519	0.00269175	0.014153	0.00266763	0.014132	0.00269675	0.014056	0.00271963	0.002672	0.000511375	0.00267813	0.000507	0.014159	0.00266	0.0141089	0.00269025	0.00268963	0.000509	0.00267463	0.000506625	0.074104	0.0141545	0.0742128	0.0141446	0.0140686	0.00267438	0.0141575	0.00266938	0.0740233	0.0140498	0.0741918	0.014092	0.0140703	0.00268175	0.0140929
4	0.911607	0.15993	0.074216	0.014118	0.0740789	0.0141168	0.014099	0.00268313	0.0141418	0.00266775	0.0741011	0.0141203	0.074076	0.0141061	0.014112	0.00271475	0.0141649	0.00267513	0.0141135	0.0027295	0.0140538	0.00269388	0.002672	0.000502125	0.00268775	0.000508375	0.0141568	0.00267575	0.0141034	0.00269563	0.00265025	0.000514625	0.00265513	0.000524	0.0740725	0.0140811	0.0741595	0.0141545	0.0141149	0.00266388	0.014098	0.00265963	0.0740795	0.0140546	0.0740059	0.0141236	0.0141574	0.002709	0.0140795
5	0.911651	0.160052	0.0741095	0.014136	0.0740793	0.0141065	0.0141355	0.00267888	0.0141195	0.00268025	0.073947	0.0141211	0.0741899	0.0141304	0.0141094	0.00267738	0.0140466	0.00271813	0.0141079	0.002684	0.0141471	0.0026795	0.002694	0.00051125	0.00267375	0.000521375	0.014154	0.00270225	0.0141031	0.00268425	0.0026695	0.000501625	0.00268338	0.00052225	0.0740916	0.0141116	0.0740366	0.0140781	0.0141035	0.002688	0.0141373	0.0026875	0.0741758	0.0141068	0.0739981	0.0141165	0.0141274	0.00271238	0.0140815
6	0.915582	0.169952	0.0716055	0.0146704	0.0714935	0.0146271	0.0146161	0.00300338	0.0146765	0.003003	0.0714128	0.014679	0.0715173	0.0145788	0.0146258	0.00300113	0.0145639	0.00299925	0.0146615	0.002997	0.0146298	0.0029915	0.00302288	0.00061575	0.00300375	0.00060825	0.0146324	0.0030125	0.0146271	0.00301638	0.00300513	0.000617125	0.00297438	0.000614125	0.0714368	0.0146398	0.0714631	0.0145584	0.0146414	0.003012	0.0146055	0.00299325	0.07144	0.014601	0.0716028	0.0146988	0.014631	0.00300438	0.0146271
7	0.91497	0.170062	0.0712129	0.0146705	0.0714465	0.0145961	0.0146328	0.00296638	0.0146665	0.00300938	0.071421	0.0146675	0.0716081	0.0146458	0.014645	0.00302025	0.0145943	0.00299913	0.014644	0.00301438	0.0146634	0.00298738	0.00299313	0.000609875	0.0029805	0.000612125	0.0146203	0.00297575	0.014621	0.0030155	0.00300225	0.00062425	0.003012	0.00061825	0.0714238	0.0145698	0.0715858	0.0146639	0.0146916	0.00301213	0.0145771	0.00300763	0.0715285	0.0146456	0.071477	0.0146236	0.0146814	0.00296925	0.0146788
8	0.915241	0.17007	0.0713011	0.0146409	0.0714481	0.014603	0.0147414	0.00297775	0.0146579	0.002992	0.0714995	0.0146659	0.0714361	0.0146064	0.0145374	0.00298688	0.0146546	0.00299863	0.014704	0.00300913	0.014697	0.0029985	0.003012	0.000603375	0.00298863	0.000626875	0.0145889	0.0029935	0.0146846	0.00305163	0.00300588	0.000605625	0.00296875	0.0006285	0.0713984	0.0146986	0.0714736	0.0145975	0.0146665	0.00303138	0.0146918	0.00297938	0.071495	0.0146991	0.071568	0.0146139	0.0146268	0.002997	0.014644
9	0.915057	0.170087	0.0712923	0.0147434	0.0714473	0.0146166	0.0146399	0.00302913	0.0146353	0.00301288	0.0714736	0.0145656	0.0714698	0.0146793	0.0146286	0.00300263	0.0146181	0.00300213	0.0146141	0.00294488	0.0146134	0.003013	0.00302238	0.000627625	0.00301475	0.000616875	0.0146541	0.00297938	0.014648	0.00300638	0.00300263	0.000610375	0.00299763	0.0006255	0.071541	0.0146459	0.0714658	0.0146179	0.0145513	0.002996	0.0146264	0.00299275	0.0715075	0.0145901	0.0714944	0.014658	0.014676	0.00300325	0.0146914
10	0.914843	0.170183	0.071158	0.0146479	0.0714416	0.0145968	0.0147099	0.00303125	0.0146648	0.00299363	0.0714755	0.014632	0.0715171	0.0146848	0.0146294	0.00301113	0.0146169	0.0029825	0.0146521	0.003018	0.0146365	0.00301463	0.002999	0.00061925	0.00303238	0.00061375	0.0146945	0.00296088	0.0146654	0.0030045	0.00300538	0.000623625	0.00299375	0.000617375	0.0713931	0.0146994	0.0715645	0.0146218	0.0146265	0.00299688	0.0146338	0.00301888	0.0715304	0.0146794	0.071334	0.0146116	0.0146938	0.002961	0.014643
11	0.918788	0.179807	0.0689441	0.0150211	0.0688845	0.0151654	0.0151419	0.00329088	0.0150424	0.00332738	0.0689536	0.0151214	0.0690541	0.015133	0.0151663	0.0033225	0.0151013	0.003292	0.015165	0.0032935	0.0151324	0.00328863	0.003296	0.000733875	0.0033005	0.000738375	0.015025	0.00330988	0.0151476	0.00331888	0.0032905	0.00074175	0.00333988	0.000722125	0.0687793	0.0151688	0.0690878	0.0150946	0.0151061	0.00331625	0.0151164	0.00329775	0.0690216	0.0151149	0.0690378	0.0151696	0.0151704	0.00334888	0.0150869
12	0.918805	0.179825	0.0690841	0.0151761	0.0689811	0.0151714	0.0151429	0.00331388	0.0151511	0.0033	0.0688419	0.015075	0.0690191	0.015064	0.0151871	0.00332338	0.0151148	0.00330888	0.0151013	0.00330625	0.0150506	0.00332313	0.00330863	0.000734125	0.0033275	0.00074325	0.0151608	0.00332063	0.0150989	0.00335425	0.00332588	0.000730375	0.00332475	0.00071925	0.0690184	0.0151294	0.068859	0.0151203	0.0150361	0.00332713	0.0151326	0.003324	0.0690189	0.0151223	0.0689355	0.0150824	0.0151213	0.00330363	0.0150899
13	0.918629	0.180019	0.0690854	0.0151291	0.0689466	0.0150498	0.0151424	0.003294	0.0151201	0.00334325	0.068937	0.015196	0.0689423	0.0151293	0.0151113	0.00333313	0.0150591	0.0033165	0.0151919	0.00331913	0.0151634	0.00331675	0.00331325	0.00073275	0.00331	0.000732625	0.015156	0.003329	0.0150963	0.00331563	0.00330738	0.00073975	0.003342	0.000736375	0.0688481	0.0151141	0.0689813	0.0151401	0.0151919	0.0033305	0.0151549	0.00331913	0.0688995	0.0151426	0.0687138	0.0151056	0.0151319	0.00332113	0.015171
14	0.918563	0.180037	0.068829	0.0150759	0.0689034	0.0151768	0.015071	0.003347	0.0150773	0.0033125	0.069073	0.0150278	0.0689558	0.0151333	0.0151793	0.00329388	0.0152194	0.00335138	0.0151338	0.0032905	0.0151266	0.00334525	0.00334038	0.000719375	0.00330938	0.000736375	0.0150648	0.00328563	0.0150751	0.003315	0.00331325	0.000724875	0.00331525	0.00073225	0.0689033	0.0150839	0.0689474	0.0151908	0.0151639	0.00329575	0.0150766	0.003309	0.0688338	0.0151738	0.0689009	0.0151458	0.0151654	0.00332863	0.0150805
15	0.918599	0.180158	0.0688893	0.0151164	0.0688485	0.0151824	0.0151081	0.00331538	0.0150656	0.00333313	0.068936	0.0151479	0.0688144	0.0151753	0.0151376	0.00334725	0.0151526	0.00336288	0.0150975	0.00331138	0.0151325	0.0033155	0.00330625	0.000736625	0.00332463	0.00073025	0.0150826	0.00328925	0.015128	0.00331738	0.00332438	0.000734125	0.0033505	0.000731	0.0688959	0.0150444	0.0689776	0.015163	0.0151056	0.00331825	0.0151178	0.0033525	0.0688921	0.0151244	0.0688398	0.0151048	0.0151583	0.00328988	0.01522
16	0.921773	0.189896	0.0665393	0.0156308	0.0665315	0.0156245	0.0156035	0.00365738	0.0155791	0.003667	0.0665969	0.0155911	0.0663543	0.0155869	0.0156505	0.00363813	0.0156099	0.003636	0.0156413	0.0036675	0.0155284	0.00364363	0.00363438	0.000852875	0.00363925	0.000862125	0.0155461	0.003657	0.0155324	0.0036645	0.00366788	0.000861	0.00364563	0.000848625	0.0665191	0.0155408	0.0664423	0.0155978	0.0155655	0.00363725	0.0155519	0.00364	0.066344	0.0155233	0.0662521	0.0155425	0.0156281	0.00364863	0.0155145
17	0.922308	0.19001	0.0664695	0.0155531	0.0664079	0.0155926	0.0155739	0.00369725	0.0155434	0.00364225	0.0663313	0.0156336	0.0664486	0.0155995	0.0155891	0.00368363	0.0155588	0.00364663	0.0156565	0.0036535	0.0156205	0.0036565	0.00365138	0.00084625	0.00367638	0.000843375	0.0155914	0.00366038	0.0155693	0.00362913	0.00366288	0.000861125	0.00363763	0.00086025	0.0663406	0.0156024	0.0663839	0.0155658	0.0156645	0.0036465	0.0155534	0.0036795	0.0664274	0.015605	0.0665286	0.0155891	0.0155948	0.00363863	0.0155509
18	0.921964	0.190015	0.0665216	0.0155826	0.0665215	0.015623	0.0155151	0.00365788	0.015552	0.00367838	0.0664286	0.0156419	0.066409	0.0154764	0.0155831	0.00364163	0.0155834	0.00366488	0.0155439	0.00367825	0.0155966	0.00368938	0.003684	0.000878375	0.00364438	0.00085125	0.0155546	0.00369838	0.0155905	0.00365725	0.003656	0.000860875	0.0036605	0.00086825	0.0665709	0.0155016	0.066365	0.0155173	0.0156638	0.00366263	0.015664	0.00366288	0.0663983	0.0156343	0.0663788	0.0155424	0.0154715	0.00364575	0.015561
19	0.921913	0.190017	0.0664113	0.0156161	0.066414	0.0155405	0.0155499	0.003684	0.0155416	0.0036835	0.066425	0.0156145	0.0664318	0.0156733	0.0155711	0.00362325	0.0155841	0.00364563	0.0155944	0.003633	0.0156095	0.0036545	0.00368775	0.000849625	0.00362363	0.00085525	0.0155544	0.00362513	0.0155354	0.00364675	0.00367513	0.00085275	0.00368638	0.000867	0.0664039	0.0155269	0.0664794	0.015545	0.0155993	0.00364975	0.0155669	0.00368338	0.0664185	0.0155809	0.06644	0.0155674	0.0156415	0.00365075	0.0155393
20	0.92176	0.190032	0.0665391	0.0155944	0.0663823	0.0156346	0.0155154	0.00370675	0.0155604	0.00369425	0.0665833	0.0155256	0.0663476	0.0156073	0.0156271	0.00364675	0.0155623	0.003639	0.0155624	0.0036235	0.015589	0.003641	0.00367588	0.00086825	0.00369238	0.0008385	0.015556	0.00367663	0.015611	0.00364113	0.003651	0.00085175	0.00366025	0.0008755	0.0664899	0.0155979	0.0664814	0.0155373	0.0155821	0.003644	0.0155641	0.00365788	0.0663679	0.015594	0.0662476	0.0155591	0.015582	0.003647	0.0155825
21	0.92415	0.199671	0.0639921	0.0159733	0.0640658	0.0160446	0.0159384	0.00399663	0.0160475	0.003981	0.0642181	0.0159976	0.0640385	0.0160156	0.0159994	0.00398513	0.0160081	0.004011	0.0159661	0.003981	0.0159435	0.0039825	0.0039855	0.00101138	0.00400575	0.0010105	0.0160293	0.00398763	0.0159665	0.00398825	0.00398675	0.000990625	0.00398838	0.00100288	0.0641918	0.0160029	0.0642118	0.0160124	0.0159651	0.00400925	0.0159381	0.00397725	0.0641763	0.0159051	0.0638928	0.0158708	0.0159704	0.00399225	0.0159048
22	0.924758	0.199673	0.0640008	0.0160201	0.0640399	0.0160296	0.0159981	0.00398975	0.0159736	0.00400688	0.0640508	0.0159605	0.0640959	0.0160138	0.0160435	0.00398713	0.0160333	0.00396213	0.0159728	0.00401413	0.0159896	0.00397025	0.00398363	0.000980375	0.00398875	0.001003	0.0160179	0.00399813	0.0160213	0.00394588	0.003992	0.00100413	0.0039855	0.0009865	0.0641038	0.0159441	0.0640981	0.0160074	0.0159475	0.00399913	0.0160189	0.00395825	0.0641311	0.0159631	0.0640469	0.0159811	0.0160078	0.00401675	0.0159264
23	0.924934	0.199743	0.0640958	0.015989	0.0639558	0.0159983	0.0160288	0.00397575	0.0160476	0.00397875	0.0639796	0.0159806	0.0640764	0.0159639	0.015973	0.00399563	0.0159996	0.0039795	0.0159321	0.00400063	0.0160398	0.00398888	0.00398438	0.00098925	0.00399075	0.000996375	0.0159978	0.0039835	0.0160451	0.00400938	0.00399388	0.000991625	0.00397363	0.00100175	0.0640251	0.0160406	0.0640498	0.0159764	0.0159853	0.00399713	0.015995	0.00400125	0.0641048	0.0160101	0.0640883	0.0159813	0.016	0.00397375	0.016055
24	0.925106	0.199885	0.0639795	0.0160593	0.0640426	0.0160514	0.0161014	0.00397625	0.0159926	0.00399913	0.063961	0.0160478	0.0639689	0.0160153	0.015987	0.00401125	0.015991	0.00395813	0.01607	0.00397688	0.0160389	0.00398738	0.003948	0.000995375	0.00400463	0.000995875	0.0160324	0.00397013	0.0160273	0.00397088	0.00400713	0.000993125	0.00396463	0.00101088	0.0640681	0.0160293	0.0639503	0.0159019	0.0160276	0.00395488	0.015984	0.0039825	0.064033	0.0159431	0.0641041	0.0159938	0.0160048	0.00403638	0.0159605
25	0.924918	0.199919	0.0640069	0.0160643	0.0640774	0.0159705	0.0160269	0.00401963	0.0160446	0.00398125	0.0640695	0.0159845	0.0639273	0.0159673	0.0160303	0.00397263	0.0160175	0.00396713	0.016023	0.0039545	0.016006	0.00402825	0.0040085	0.00098325	0.00398088	0.000984	0.0160039	0.00399563	0.0160421	0.003971	0.003989	0.00099975	0.0040095	0.000992375	0.0641413	0.0160293	0.0638785	0.0159663	0.0159703	0.003977	0.0160168	0.00403263	0.0638956	0.0160009	0.0639891	0.0160376	0.0159858	0.00396888	0.0160595
26	0.927229	0.2099	0.0614108	0.016364	0.0616556	0.0164821	0.0163846	0.0043475	0.016337	0.0043435	0.06162	0.0163764	0.0617224	0.0163895	0.0164013	0.00438825	0.0164735	0.00433688	0.0163394	0.00436975	0.0164206	0.00434863	0.00434913	0.00118388	0.00432738	0.00115525	0.0162754	0.0043095	0.0164309	0.0043455	0.00432013	0.00116138	0.00435438	0.001159	0.0617584	0.0163306	0.06169	0.0163968	0.0163508	0.00434175	0.0163706	0.00432738	0.0617809	0.0163431	0.0615684	0.0163663	0.0164084	0.00432425	0.0164071
27	0.927665	0.2099	0.0617513	0.0163949	0.0616939	0.0163199	0.0163716	0.00435875	0.0162853	0.0043775	0.0616616	0.0164309	0.0615978	0.0163504	0.0163838	0.00434925	0.0164551	0.00432875	0.016335	0.00437263	0.0163498	0.00442275	0.00436675	0.00115663	0.004353	0.00114875	0.016366	0.00436413	0.016383	0.00434663	0.00433113	0.001142	0.00437013	0.0011535	0.0616939	0.0163005	0.0616436	0.0163766	0.0164156	0.0043665	0.0164536	0.00433175	0.0616278	0.0163588	0.0615844	0.0163961	0.0164285	0.00432988	0.0163653
28	0.927664	0.2099	0.0616965	0.0164204	0.0616118	0.0164076	0.016392	0.00438488	0.0164201	0.0043505	0.0616983	0.0163795	0.0615819	0.0163056	0.016376	0.004355	0.0164388	0.00435338	0.016381	0.00433538	0.0164001	0.00434675	0.0043715	0.00114913	0.004358	0.00114363	0.0163916	0.00432825	0.0163894	0.00436838	0.004336	0.00115438	0.00436013	0.00115913	0.0616898	0.016453	0.0615544	0.0164375	0.0163925	0.00433475	0.0163335	0.00435813	0.0616343	0.0163535	0.0616318	0.0163806	0.0163901	0.00431375	0.0163474
29	0.927984	0.21	0.0617313	0.0163321	0.0615374	0.0164061	0.0163828	0.00434563	0.0163919	0.00432888	0.0615618	0.0163518	0.0616136	0.016391	0.0164125	0.00440013	0.01633	0.00435488	0.0163361	0.00435188	0.0163506	0.004367	0.00427463	0.00112925	0.00438963	0.0011635	0.0164128	0.00433563	0.0164606	0.0043355	0.0043265	0.00116688	0.00436013	0.001169	0.0615454	0.0164171	0.0616538	0.0163548	0.0163788	0.00432113	0.0163683	0.00436938	0.0615919	0.0164179	0.0616989	0.0164215	0.0163811	0.004357	0.0164241
30	0.927505	0.2102	0.0616931	0.01633	0.0617121	0.0163719	0.0162859	0.00434763	0.0164356	0.00439288	0.0616406	0.0164379	0.0615334	0.016367	0.0164233	0.00434938	0.0163604	0.004337	0.016375	0.00439938	0.0163399	0.00433738	0.00434613	0.00115238	0.00436175	0.00115963	0.0164443	0.00438038	0.0163536	0.00436738	0.00438313	0.00116013	0.004416	0.0011615	0.0616808	0.0163688	0.0615226	0.0164018	0.016448	0.00436888	0.0163981	0.0043985	0.0615369	0.016402	0.0613663	0.0164038	0.0163583	0.00435188	0.0164344
31	0.930518	0.22	0.0593078	0.0166728	0.0592743	0.0167689	0.0166718	0.00468813	0.0167003	0.00477538	0.0591529	0.0166924	0.0593606	0.0167098	0.0167193	0.00477025	0.0167778	0.00468538	0.0167146	0.0047275	0.0166091	0.004742	0.004693	0.001324	0.004714	0.00130975	0.0167233	0.00470863	0.0167906	0.00471613	0.004746	0.0013185	0.004739	0.00133	0.0592756	0.0167259	0.0592904	0.016747	0.0167156	0.004682	0.0167966	0.004709	0.059351	0.016751	0.0595391	0.0168009	0.0167123	0.00469463	0.0167816
32	0.930008	0.22	0.0594834	0.0167613	0.0593018	0.0166858	0.0167659	0.00470113	0.0167338	0.00471838	0.0594338	0.0166898	0.0592866	0.0168185	0.0166968	0.00472313	0.0166948	0.004726	0.0167544	0.00469888	0.0168251	0.00471225	0.00469625	0.0013235	0.004751	0.00130838	0.0166819	0.00473875	0.0167176	0.00471825	0.00467713	0.00134988	0.00472463	0.00133325	0.0592998	0.0167124	0.0594011	0.0167189	0.016799	0.00469925	0.0166659	0.00472488	0.0592394	0.0167603	0.0591373	0.0166918	0.0167555	0.00471463	0.0167133
33	0.929906	0.22	0.0591236	0.0167189	0.0592948	0.0167564	0.0167365	0.00470975	0.0167629	0.00468275	0.0593209	0.016752	0.0593008	0.0167753	0.0167904	0.00470538	0.0167481	0.00473763	0.016652	0.004753	0.0167265	0.00472513	0.00472713	0.00129975	0.004677	0.00133313	0.0167013	0.00471513	0.0167258	0.0047295	0.00470825	0.00133213	0.0046955	0.00132138	0.0593791	0.0167518	0.0593134	0.0167344	0.0167078	0.0047035	0.0166921	0.00471325	0.059347	0.0166865	0.0593365	0.0167124	0.0167636	0.00472425	0.0167706
34	0.930234	0.2201	0.059205	0.016721	0.059298	0.0167611	0.0167955	0.00475575	0.0166436	0.00471213	0.0592371	0.0167456	0.0594064	0.0167054	0.0168273	0.004733	0.0167165	0.00471925	0.0167678	0.00469475	0.0167439	0.00472075	0.00472963	0.00134163	0.004741	0.00132038	0.0166696	0.00469388	0.0167284	0.00472263	0.00471113	0.00132588	0.00469413	0.00134925	0.0592608	0.0167506	0.0592545	0.0167596	0.016692	0.00470563	0.0167209	0.00472138	0.0594109	0.0167205	0.0593491	0.0167348	0.0167778	0.00467413	0.016702
35	0.930211	0.2204	0.0591501	0.0167701	0.0592729	0.0166616	0.0167534	0.00473325	0.0167789	0.004768	0.0592753	0.0167493	0.0592019	0.0166511	0.0167443	0.00477975	0.0167151	0.00475975	0.016745	0.00476313	0.016719	0.0047695	0.00472888	0.00132313	0.004739	0.00133638	0.0167313	0.00473038	0.0167794	0.00469825	0.00474488	0.00132688	0.00477163	0.00132925	0.0593045	0.0167671	0.0591396	0.0168033	0.0167708	0.00473825	0.0167015	0.00472238	0.0592361	0.0167661	0.0593858	0.0167349	0.0166356	0.00471363	0.0166773
36	0.932703	0.2298	0.0571923	0.0169851	0.0570991	0.0170544	0.0170145	0.00509988	0.017078	0.00510063	0.0569993	0.0170076	0.0571378	0.0169699	0.017049	0.00507238	0.0170503	0.00508263	0.0170055	0.00509	0.0169689	0.00510613	0.00507738	0.00150438	0.00509625	0.0015185	0.017051	0.00507763	0.0171034	0.005096	0.00507238	0.00151388	0.00511475	0.00150763	0.0570401	0.0170674	0.057025	0.0170883	0.0170211	0.00509	0.0170268	0.0050865	0.0571531	0.0170733	0.0572103	0.0170774	0.0170864	0.00509925	0.0170125
37	0.932598	0.23	0.0570085	0.0170608	0.0571458	0.0170616	0.0170509	0.00511238	0.0169936	0.00513	0.0571323	0.0170774	0.0570418	0.0169924	0.0170554	0.00511263	0.017034	0.00509013	0.0171284	0.005077	0.0171114	0.00509063	0.00512413	0.0015175	0.00509425	0.00150888	0.0169784	0.00510063	0.0170675	0.00505925	0.00511163	0.00153563	0.00507088	0.0015305	0.0570978	0.0170538	0.0569506	0.0170655	0.0171141	0.00507525	0.017001	0.0050915	0.0570578	0.0170515	0.0572279	0.0170091	0.0169669	0.0051215	0.0168883
38	0.932254	0.23	0.0570046	0.0170739	0.0569964	0.0169886	0.0171743	0.00513175	0.0170095	0.00512988	0.0570479	0.0170225	0.0570759	0.0170503	0.0169724	0.00508763	0.0170696	0.005093	0.0170459	0.00510988	0.0170956	0.0051205	0.00509663	0.00152688	0.00512388	0.001502	0.0170409	0.00509275	0.0170791	0.00508188	0.00510088	0.001523	0.00506525	0.00152888	0.0570083	0.0171366	0.0571235	0.0170079	0.0170253	0.00509263	0.0170255	0.0050755	0.0571286	0.0170278	0.0571416	0.0170293	0.0170361	0.00507625	0.0170094
39	0.932703	0.2301	0.0570076	0.0169678	0.0571188	0.0170496	0.0170311	0.00507288	0.0170651	0.00507625	0.0570275	0.0171403	0.056953	0.0170801	0.0170328	0.00508475	0.0170371	0.00511963	0.017074	0.00513838	0.0170246	0.00508838	0.00505075	0.00151488	0.00506038	0.00153475	0.0170234	0.00506688	0.0171405	0.00509113	0.00506	0.00152475	0.00511238	0.00150938	0.0569889	0.0170073	0.0569886	0.0170631	0.0171486	0.00508613	0.017109	0.00508288	0.0569348	0.0170751	0.0571335	0.0170973	0.0171356	0.005068	0.017069
40	0.932486	0.2302	0.056972	0.0170261	0.0570734	0.0170786	0.0169616	0.00505475	0.0171194	0.00509663	0.0569154	0.0170808	0.0569919	0.0170861	0.0170814	0.005123	0.0170364	0.00509175	0.0170165	0.0050935	0.0169328	0.00506963	0.00511688	0.00149675	0.00505438	0.00151588	0.0170785	0.00507925	0.017112	0.00513288	0.005127	0.00153525	0.00509375	0.001525	0.057024	0.0170414	0.0570176	0.0170516	0.0169495	0.00511675	0.0170868	0.00511275	0.0570411	0.0170139	0.05705	0.0170744	0.0170564	0.00511963	0.017134
41	0.934052	0.2399	0.0549823	0.0172711	0.0548874	0.0172748	0.0172868	0.00547263	0.017345	0.00546563	0.0550361	0.0173628	0.0548294	0.0172669	0.0173288	0.00545138	0.0173068	0.005471	0.017264	0.00548438	0.0173349	0.00544913	0.00545325	0.00173675	0.00546338	0.00173225	0.0173164	0.00547325	0.0173574	0.00546463	0.005461	0.00171925	0.00550225	0.00174025	0.0548731	0.0173376	0.0549295	0.0173925	0.0173141	0.0054475	0.0173175	0.00550875	0.0548904	0.0172664	0.0548131	0.017368	0.017275	0.0054915	0.0173509
42	0.934327	0.24	0.0548645	0.0173981	0.0548219	0.0172518	0.0173439	0.00549513	0.0173729	0.00547713	0.0548625	0.0173123	0.0549635	0.0172821	0.0172986	0.00542613	0.0173431	0.00548338	0.017319	0.00548688	0.0173768	0.00548963	0.005516	0.00173925	0.00546038	0.0017425	0.0173398	0.00545475	0.0173224	0.00544063	0.00546325	0.0017715	0.00548988	0.00171638	0.0547788	0.0173256	0.0549023	0.017391	0.0173754	0.00549213	0.0172469	0.00546825	0.0549024	0.0173566	0.0549659	0.017292	0.0173448	0.00547188	0.0171983
43	0.934725	0.24	0.0549458	0.0173343	0.0548565	0.017361	0.0173023	0.00546725	0.0172784	0.005493	0.0547126	0.0173	0.0548646	0.0173533	0.0174011	0.005471	0.0173003	0.0054535	0.0173566	0.00546575	0.0172296	0.00548738	0.005473	0.00171813	0.00547125	0.001731	0.0172895	0.00548413	0.0173469	0.005442	0.00544163	0.001738	0.00550425	0.00174088	0.0548631	0.0172484	0.054845	0.0173006	0.0173284	0.00550225	0.0173143	0.00545888	0.0548675	0.0173701	0.0549841	0.0173451	0.0173014	0.00545	0.0174246
44	0.934803	0.2403	0.0551003	0.0173063	0.0547129	0.0173853	0.0172589	0.00546175	0.017336	0.00549063	0.0547805	0.0173129	0.0548071	0.0172903	0.0174628	0.00548213	0.0173446	0.00544575	0.0172444	0.00543175	0.0173771	0.00545788	0.00550313	0.00172313	0.00550263	0.00173813	0.0173133	0.00546288	0.0173375	0.00548288	0.00548325	0.00174075	0.005489	0.00173075	0.0547926	0.017295	0.054763	0.0173903	0.0172855	0.0055585	0.0172418	0.00547313	0.0547684	0.017334	0.0548106	0.0174054	0.017312	0.00547875	0.017345
45	0.934012	0.2404	0.0546488	0.0173366	0.0548551	0.0172895	0.0174265	0.00548613	0.0173844	0.00551188	0.054863	0.0173353	0.0547873	0.0173058	0.0173715	0.00551138	0.017323	0.00547275	0.0173011	0.00554788	0.017332	0.00551025	0.00548563	0.00173925	0.00547663	0.0017345	0.0174185	0.00549888	0.0173233	0.00548313	0.00552775	0.00171763	0.005467	0.00175	0.0548129	0.0173758	0.0547894	0.017377	0.017296	0.00548375	0.0173725	0.0054815	0.0547308	0.0173375	0.0548005	0.0172789	0.0173401	0.0054685	0.0172659
46	0.935911	0.2498	0.0528303	0.0176423	0.0528395	0.0175274	0.0176069	0.00590775	0.0175593	0.005876	0.0527988	0.0176641	0.0525465	0.0175704	0.0175153	0.005848	0.0175875	0.005829	0.0176296	0.00585863	0.0174939	0.0058015	0.00585675	0.00195825	0.0059255	0.001948	0.017638	0.005865	0.0176226	0.00584388	0.0058695	0.00194925	0.00587875	0.00194163	0.052841	0.0175833	0.0527213	0.0176114	0.0175166	0.0058835	0.0175889	0.00585788	0.0527978	0.0174614	0.0528448	0.0175175	0.0175465	0.0058475	0.017581
47	0.935653	0.2499	0.052467	0.0175339	0.0526489	0.0175298	0.0176439	0.00582813	0.0175023	0.00585013	0.0527415	0.0175393	0.0528924	0.0174795	0.0175011	0.00585613	0.017636	0.00589075	0.0175701	0.00586225	0.0175733	0.00591075	0.005811	0.001949	0.00583825	0.001923	0.0175716	0.0058615	0.017582	0.00585975	0.00580788	0.00195963	0.005876	0.00194613	0.0526355	0.0175896	0.0529266	0.0175755	0.017572	0.0058235	0.017645	0.00587488	0.0528356	0.0176888	0.0528855	0.0176444	0.0175635	0.00585175	0.017615
48	0.936049	0.2501	0.052611	0.0176389	0.0527525	0.017565	0.0175559	0.00587013	0.0176638	0.005836	0.0526491	0.0175099	0.0526585	0.0176025	0.0175936	0.00589063	0.0175548	0.00587288	0.0175869	0.00586363	0.0174988	0.00587463	0.00585075	0.00196425	0.00585175	0.00196138	0.0176243	0.0059065	0.0176689	0.0058495	0.00584175	0.0019475	0.00584925	0.00195275	0.0527371	0.0175823	0.0526178	0.017621	0.0176061	0.00581963	0.0176774	0.0058265	0.0527404	0.0176344	0.0527368	0.0175713	0.0175819	0.00583775	0.0175898
49	0.936069	0.2502	0.0526975	0.0176223	0.052748	0.0175576	0.0175838	0.00582288	0.0176886	0.005897	0.0527308	0.0175338	0.0525736	0.017614	0.0176219	0.00583888	0.0175533	0.005852	0.0176184	0.005892	0.0175366	0.005827	0.00582825	0.00194475	0.005833	0.001946	0.0175568	0.00590538	0.0176033	0.00587125	0.00586488	0.00196663	0.00587438	0.0019575	0.0527165	0.0176356	0.0525671	0.0175923	0.0176189	0.00585225	0.017511	0.00586738	0.0525915	0.0175519	0.0526894	0.0176775	0.017558	0.00585438	0.017715
50	0.935848	0.2502	0.0527269	0.0176184	0.0527913	0.0176393	0.0176111	0.0058595	0.017557	0.00586888	0.0527309	0.0176533	0.0526124	0.0175298	0.0176029	0.0058635	0.0176438	0.00583738	0.0176874	0.00583725	0.0175245	0.00584675	0.00587875	0.00195188	0.005858	0.00195513	0.0175805	0.00587638	0.017547	0.00587188	0.0058985	0.00193138	0.00587888	0.00198588	0.0527591	0.0175603	0.0526393	0.017625	0.0175571	0.00588013	0.0175958	0.00591838	0.052646	0.0175651	0.0525925	0.0175049	0.0175035	0.00584675	0.0175519
51	0.937482	0.2598	0.0508256	0.0178013	0.0507165	0.0177925	0.0177444	0.00626	0.017862	0.00626113	0.0507036	0.0177646	0.0506971	0.0177514	0.017837	0.00623388	0.0178015	0.006234	0.0177399	0.00625263	0.0178105	0.0062685	0.00626338	0.00218613	0.00616188	0.00221363	0.0177763	0.00627888	0.017823	0.006212	0.00622988	0.00219788	0.00625988	0.00218563	0.0507048	0.0178243	0.0506289	0.0177895	0.0178016	0.00619563	0.017821	0.00621413	0.0506903	0.0177345	0.0506501	0.0178559	0.0178185	0.006267	0.0176884
52	0.937615	0.2598	0.0507636	0.0178385	0.0507063	0.0178456	0.0178356	0.0062735	0.0177739	0.00623025	0.0506223	0.0178634	0.0506658	0.0177033	0.0178384	0.00624363	0.017801	0.0062305	0.0178723	0.006239	0.0178263	0.0062275	0.00625775	0.00225013	0.006283	0.00218188	0.0177556	0.00622288	0.0178329	0.006244	0.00620063	0.00220975	0.0062055	0.00220325	0.050698	0.0178101	0.0505611	0.0178068	0.0178498	0.00625013	0.0177409	0.00622438	0.050745	0.017762	0.050662	0.0178366	0.0177804	0.00621088	0.0178541
53	0.937289	0.2599	0.0505639	0.0177133	0.0506303	0.0177991	0.0177691	0.00626238	0.0177523	0.00624325	0.0506208	0.0177083	0.050792	0.0177914	0.0177678	0.0062595	0.0177995	0.00620713	0.0177956	0.00626175	0.0177868	0.00621438	0.00625813	0.0022265	0.00630788	0.002174	0.0178444	0.00627338	0.0177745	0.00625663	0.00625025	0.0021995	0.0062665	0.00219863	0.0506245	0.0177923	0.0507963	0.017782	0.0177583	0.0063025	0.0178116	0.00626825	0.0507191	0.017888	0.0508761	0.0177675	0.0176958	0.0062875	0.0177931
54	0.936788	0.2599	0.050627	0.0178393	0.0505855	0.0178159	0.0178099	0.00628725	0.0178211	0.00631588	0.0506569	0.017794	0.0507295	0.0177851	0.0177883	0.00622525	0.0177779	0.00626575	0.0177974	0.00629663	0.0178151	0.00624075	0.006294	0.00220713	0.006252	0.00219638	0.0178368	0.00626025	0.0177436	0.00622963	0.0062525	0.00221175	0.00627625	0.00218975	0.0506253	0.0178291	0.050813	0.0177875	0.0178081	0.00625563	0.0177586	0.00625838	0.0507453	0.0177768	0.0505266	0.0177608	0.0177723	0.00621913	0.0177919
55	0.93692	0.26	0.0506324	0.0177773	0.0506003	0.0177725	0.0178576	0.00622663	0.017755	0.00625225	0.0507316	0.0178576	0.0507034	0.0177665	0.0178089	0.0062805	0.017823	0.0062285	0.0177625	0.00620263	0.0178625	0.00625613	0.00624013	0.00218275	0.00620513	0.002203	0.0177841	0.00625725	0.0177115	0.00626325	0.00629888	0.00216938	0.00630463	0.00220438	0.0506269	0.0178496	0.0506899	0.0178333	0.0177479	0.0062355	0.0178043	0.00630913	0.0506474	0.017749	0.0505519	0.0178399	0.0178561	0.00624563	0.0177581
56	0.938167	0.2699	0.048617	0.0179098	0.0487363	0.0179668	0.0179563	0.00658138	0.0179628	0.00667625	0.0487365	0.0180915	0.0486543	0.0179996	0.0179986	0.006664	0.0179246	0.00664238	0.0179793	0.00662563	0.0180448	0.0066215	0.00660363	0.0024555	0.00663413	0.00244725	0.0179579	0.00660713	0.0179999	0.00662825	0.00670325	0.002453	0.00665838	0.00246513	0.0486503	0.0179718	0.0486431	0.0179933	0.0180495	0.006643	0.0180014	0.00666575	0.0485934	0.0179811	0.0485928	0.0180039	0.0180385	0.00661438	0.0179553
57	0.938748	0.27	0.0487129	0.0179719	0.0486189	0.0180149	0.0179478	0.00666413	0.0179609	0.00666025	0.0485944	0.0180589	0.0485466	0.0180041	0.0179348	0.00665863	0.0180153	0.00664613	0.0179803	0.0066425	0.0180251	0.00663663	0.0066815	0.0024865	0.00665513	0.002469	0.017951	0.00663975	0.0180124	0.0066685	0.00668288	0.00245863	0.0066515	0.00240263	0.048646	0.0180093	0.048549	0.0179491	0.0180146	0.00665913	0.0180129	0.00660275	0.0485519	0.017958	0.0487074	0.0180034	0.0180058	0.006643	0.0180655
58	0.938351	0.27	0.0486485	0.0179789	0.0485473	0.0178809	0.0179368	0.00663088	0.0181241	0.006659	0.0486361	0.0179605	0.0486338	0.0180706	0.0179909	0.00664963	0.0179346	0.00659588	0.0179703	0.00665638	0.0179366	0.00670238	0.0066495	0.00247888	0.00662013	0.00244225	0.0179875	0.00663938	0.018008	0.00668588	0.00667463	0.00244563	0.00662238	0.00244775	0.0484101	0.0180163	0.0488143	0.0179388	0.0180271	0.00665438	0.0179209	0.00661188	0.0486154	0.0180078	0.0486188	0.0180133	0.0180703	0.00664763	0.0180698
59	0.937946	0.27	0.0486834	0.0180306	0.0485804	0.0179686	0.0180146	0.00665888	0.0179568	0.006626	0.0487288	0.0179168	0.0485928	0.01798	0.0179426	0.00665875	0.0180299	0.00671475	0.0179526	0.00666425	0.018007	0.00665238	0.00663825	0.00245013	0.00668388	0.002451	0.0180131	0.00668625	0.0179603	0.00664988	0.00657038	0.00245763	0.00664825	0.00245813	0.0487216	0.0179056	0.0487015	0.0180661	0.0179788	0.00664013	0.0179974	0.00661625	0.0486176	0.017968	0.0484848	0.0179394	0.0179673	0.00665625	0.0179899
60	0.938437	0.2701	0.0486571	0.0179549	0.048489	0.018095	0.0179436	0.00668	0.0180334	0.00663513	0.0486008	0.0179965	0.0486223	0.0179825	0.0181003	0.0066675	0.0180064	0.00667725	0.0180193	0.0066205	0.0180083	0.00665925	0.0066375	0.00246488	0.006617	0.002461	0.0180909	0.0066075	0.0179374	0.00666788	0.00667588	0.00247163	0.00658638	0.0024375	0.0484975	0.0180265	0.0486766	0.0180064	0.0180081	0.00659288	0.0179609	0.00665375	0.0486013	0.0179306	0.0485481	0.01798	0.0180158	0.00664638	0.0179823
61	0.938884	0.2797	0.0465758	0.0181844	0.046697	0.0181063	0.0181755	0.00708338	0.0181365	0.007044	0.046816	0.0181354	0.0466993	0.0181118	0.0180953	0.00703963	0.0181179	0.007031	0.0181069	0.00708688	0.018142	0.00706388	0.00702863	0.00274125	0.00708863	0.0027415	0.018155	0.00706	0.0181309	0.007079	0.00707613	0.0027195	0.00703738	0.002728	0.0467156	0.0180979	0.04681	0.0180928	0.0181465	0.00705888	0.0181886	0.0070255	0.046642	0.018167	0.046805	0.0181133	0.018162	0.00705925	0.0181189
62	0.939336	0.2799	0.0468403	0.018135	0.0467305	0.0181405	0.0181544	0.00707888	0.0181224	0.0070395	0.046588	0.0181575	0.0466675	0.0181308	0.0181109	0.00704863	0.0181648	0.0070755	0.0181235	0.00702325	0.0181676	0.00705725	0.0070195	0.00275775	0.0070795	0.00276413	0.0181896	0.0070395	0.0181009	0.00700525	0.0070655	0.00273363	0.00704075	0.00275488	0.046799	0.0181971	0.0464704	0.018133	0.0181454	0.00704688	0.018104	0.00704775	0.0467024	0.0180853	0.0466561	0.0181466	0.018115	0.0070345	0.0181721
63	0.939036	0.28	0.046514	0.0181355	0.0465729	0.0181139	0.018114	0.00708938	0.0181426	0.0070205	0.0466729	0.0181234	0.0467009	0.0180936	0.0181676	0.007056	0.0181711	0.0070375	0.0181408	0.00705963	0.0181161	0.00706063	0.00707688	0.00274625	0.00710675	0.00275988	0.0182178	0.00699163	0.0181459	0.00707163	0.00702225	0.00271825	0.00705638	0.0027355	0.0466065	0.0181011	0.0467418	0.0182151	0.0181444	0.00709525	0.0181396	0.007013	0.0466299	0.0181968	0.046791	0.0181706	0.0181176	0.00705313	0.0181914
64	0.938705	0.2801	0.0466415	0.0181514	0.0467311	0.0181385	0.01808	0.00710363	0.0181435	0.00708238	0.0466666	0.0181865	0.0466828	0.018077	0.0181428	0.00701175	0.0181954	0.007005	0.0181781	0.00706938	0.0180934	0.00702025	0.00707788	0.00277225	0.00707463	0.00278088	0.018098	0.00704	0.0181343	0.007073	0.00711438	0.002748	0.00708675	0.00276338	0.0466941	0.0181306	0.046649	0.0181394	0.0181495	0.00709863	0.0181043	0.00710988	0.0467045	0.0181816	0.0464626	0.0181108	0.0181475	0.00705375	0.0180684
65	0.939183	0.2802	0.0465118	0.0180376	0.0466434	0.0182224	0.0181568	0.00703938	0.0181069	0.00698875	0.0466473	0.0181058	0.0466605	0.0181474	0.0180739	0.00711475	0.0182451	0.0070655	0.0181573	0.00704688	0.0181923	0.00707975	0.007066	0.0027205	0.00700875	0.00276188	0.018148	0.00707413	0.0181514	0.00703263	0.00704438	0.00276425	0.00701838	0.00276213	0.04662	0.0181279	0.0466258	0.01811	0.0181503	0.00705388	0.018201	0.0070905	0.046525	0.0182573	0.0466549	0.0181961	0.0182241	0.00705938	0.0181645
66	0.939559	0.2898	0.0447359	0.0183101	0.0448656	0.018198	0.0182434	0.00745438	0.0183013	0.00743838	0.0447924	0.018248	0.0447594	0.0182699	0.0183239	0.00747613	0.0182271	0.00742925	0.0183014	0.00745288	0.0182324	0.00746875	0.007435	0.00306513	0.0074825	0.0030865	0.018306	0.00752063	0.018258	0.00743625	0.00743488	0.00307038	0.00747638	0.00304075	0.0448054	0.0182259	0.0447859	0.0182799	0.0182869	0.00747213	0.0182744	0.00746863	0.0447346	0.018249	0.0448624	0.0182551	0.0182386	0.00746775	0.0182661
67	0.939635	0.2899	0.0445868	0.0181658	0.0447328	0.0182609	0.0181758	0.00743863	0.0182448	0.00741488	0.0447044	0.0183089	0.0448581	0.0182914	0.0183136	0.00742188	0.0182516	0.00751763	0.0182419	0.00743338	0.0182799	0.0074685	0.007409	0.00304963	0.00745838	0.003045	0.018253	0.0074315	0.0182164	0.00749063	0.00745788	0.00302075	0.00747413	0.0030465	0.0447099	0.0182165	0.0447673	0.0182938	0.0183311	0.00743538	0.0182958	0.0074765	0.0447421	0.0182989	0.044912	0.0183331	0.0182721	0.0075205	0.0183053
68	0.939479	0.2899	0.0448135	0.018291	0.0448458	0.0182946	0.0182698	0.00742063	0.0182771	0.00745263	0.044832	0.0182731	0.0446743	0.0182394	0.0182494	0.00746925	0.0183228	0.00746338	0.0182641	0.00745225	0.0182759	0.00746063	0.00741788	0.00304175	0.00742738	0.003059	0.0182199	0.00749925	0.0182855	0.00750725	0.00747275	0.00303713	0.00747413	0.0030505	0.0448009	0.0182585	0.0447015	0.018304	0.0182616	0.00744125	0.0182913	0.007495	0.0447376	0.0182538	0.0446291	0.0182609	0.0182086	0.00751775	0.0182468
69	0.939487	0.2899	0.044802	0.0182405	0.0447965	0.0182891	0.0182956	0.00744475	0.0182536	0.00743525	0.0447541	0.0183139	0.0447475	0.0183354	0.0182625	0.00742875	0.018228	0.00748363	0.0183154	0.00750825	0.0182424	0.00743913	0.00741775	0.00300463	0.00749425	0.00304163	0.018278	0.00745488	0.0182825	0.00747025	0.00746013	0.00305438	0.00745388	0.003046	0.0447783	0.0182695	0.0447668	0.0182249	0.0182996	0.00746825	0.0182665	0.00748625	0.0447245	0.0182814	0.0446125	0.0182713	0.0182465	0.00751538	0.0182643
70	0.939495	0.29	0.0447514	0.0183136	0.044718	0.0183005	0.0182606	0.00749925	0.0183209	0.00748975	0.0446923	0.0182255	0.0447269	0.018279	0.0183025	0.0074025	0.0182553	0.00746113	0.018291	0.00739525	0.0181919	0.007452	0.00745488	0.00304713	0.00749313	0.003041	0.0183664	0.00744225	0.018222	0.00748475	0.00740775	0.0030265	0.00752963	0.00303988	0.0447073	0.018349	0.0447566	0.0182286	0.0182121	0.00745163	0.0182691	0.00742825	0.0446523	0.0182651	0.0446595	0.0183841	0.018356	0.00745525	0.0183013
71	0.939945	0.2997	0.0428916	0.0183899	0.0428891	0.0183369	0.0183856	0.00782413	0.0183601	0.00785113	0.0428975	0.0183506	0.0429254	0.0183139	0.0184595	0.00785113	0.0184218	0.00786138	0.0183744	0.00784825	0.0183761	0.00787725	0.00784575	0.00334988	0.00781863	0.00334	0.0183195	0.00788025	0.018388	0.00789138	0.00786888	0.00336675	0.00788863	0.00333113	0.0428541	0.0182841	0.0428823	0.0184744	0.0183873	0.00783025	0.0184158	0.00790413	0.0429141	0.0184119	0.0430635	0.0183834	0.018325	0.00788288	0.0184003
72	0.939369	0.2999	0.0429418	0.0184058	0.0429714	0.0183724	0.0184006	0.00785525	0.0183041	0.007918	0.0429133	0.0184355	0.0429088	0.0184323	0.0183145	0.00785613	0.0184024	0.00786075	0.0184459	0.0078515	0.0184625	0.00782825	0.007895	0.00336063	0.00786463	0.00335888	0.0183588	0.00791425	0.0183808	0.00782063	0.00790938	0.00338638	0.007862	0.00336888	0.0429153	0.0183966	0.0428799	0.0183631	0.0184029	0.00788088	0.0184329	0.00786038	0.042943	0.018343	0.0426583	0.018337	0.0183673	0.00791438	0.0182658
73	0.938901	0.3	0.0427415	0.0183799	0.0428241	0.018375	0.0184001	0.00793588	0.0183743	0.00786013	0.0428841	0.0184123	0.0428778	0.0182841	0.0183084	0.00783475	0.0184721	0.00792563	0.0183185	0.00791225	0.0184004	0.007862	0.00790575	0.00338463	0.00784025	0.00337563	0.0183613	0.00787163	0.0183501	0.007915	0.00788238	0.00339975	0.007876	0.00338288	0.0429158	0.0183886	0.0429329	0.0184698	0.0183228	0.00784925	0.0184179	0.00792138	0.0429925	0.0183205	0.0428451	0.018334	0.0182764	0.00784888	0.0183881
74	0.939555	0.3001	0.0426478	0.0183153	0.0429128	0.0184076	0.0182708	0.00788863	0.0183335	0.00787613	0.0428826	0.0183355	0.0428971	0.0183819	0.0184069	0.00783888	0.0184059	0.00787638	0.0183281	0.00785325	0.0183685	0.00786763	0.00791138	0.00338538	0.00784575	0.00339063	0.0182726	0.00786013	0.0183993	0.00789738	0.00787913	0.00342088	0.00789763	0.0033705	0.042943	0.0183435	0.042783	0.0183825	0.0183576	0.00787513	0.0183784	0.00792463	0.042892	0.0183971	0.0429691	0.0184105	0.0183931	0.00788325	0.0183666
75	0.939876	0.3002	0.0428514	0.0183961	0.0427794	0.0184274	0.0183963	0.00790788	0.0183808	0.00785738	0.0428171	0.018387	0.0428591	0.0183614	0.0183603	0.00794263	0.0183471	0.00792263	0.0184244	0.00789288	0.0183634	0.007882	0.00792863	0.00337513	0.00788613	0.003395	0.0183898	0.00787613	0.0183603	0.00786625	0.0078955	0.00336463	0.00785913	0.00335788	0.0427725	0.0183884	0.0429316	0.0183838	0.018328	0.00791388	0.0183395	0.007872	0.0428275	0.0183173	0.0429466	0.0183338	0.0183715	0.007877	0.0183735
76	0.938953	0.3097	0.0410165	0.0184354	0.0409898	0.0184973	0.0185075	0.00823613	0.0184894	0.008296	0.0411218	0.0183534	0.0411326	0.0184996	0.0184611	0.00830525	0.0184471	0.00827863	0.0184033	0.00827163	0.0184623	0.00828625	0.00823438	0.00372525	0.00823363	0.00375088	0.0184038	0.00822388	0.0184686	0.00827963	0.00826825	0.00372463	0.00829088	0.003707	0.0410946	0.0184788	0.041209	0.0184718	0.0183683	0.00825863	0.0184005	0.00820588	0.0412201	0.0183968	0.0411168	0.0184213	0.018419	0.00829825	0.0185421
77	0.93956	0.3098	0.0410488	0.0185346	0.0410761	0.0184465	0.0185161	0.00835025	0.0184116	0.008303	0.04097	0.0184046	0.0411559	0.0184921	0.0184473	0.00827738	0.0183758	0.00830288	0.0185071	0.00831513	0.0184561	0.00823313	0.00827313	0.0037395	0.00827188	0.00373088	0.0184368	0.00823463	0.0184124	0.008289	0.00828838	0.00369425	0.00831613	0.00370325	0.0410214	0.0184428	0.0410791	0.0184595	0.0184645	0.00822188	0.018416	0.00827	0.0411481	0.0184601	0.0411443	0.0184253	0.0184549	0.00825688	0.0185376
78	0.940074	0.31	0.0411369	0.018439	0.0410226	0.0184418	0.0184275	0.00825125	0.0184563	0.00828175	0.0410463	0.0183855	0.0410926	0.0184274	0.0184203	0.00829388	0.0184664	0.008261	0.0184575	0.00831075	0.0184285	0.00830275	0.0083055	0.00371075	0.0082835	0.00371588	0.0183575	0.00833788	0.0184678	0.00829088	0.00831713	0.00374013	0.00825563	0.0036955	0.0409834	0.0184139	0.0410089	0.0184059	0.018457	0.00832388	0.018452	0.00827288	0.0410588	0.0184599	0.0411246	0.0185905	0.0185011	0.00828163	0.0184886
79	0.939426	0.31	0.041062	0.018443	0.0410408	0.0184165	0.0185471	0.00828475	0.018443	0.00833413	0.0410569	0.0185195	0.0410625	0.0184839	0.0183323	0.008314	0.0184005	0.00823838	0.0185628	0.00831088	0.0184926	0.00826825	0.00826875	0.00371963	0.00827688	0.00371375	0.0184876	0.00831675	0.0184641	0.008238	0.00827875	0.00377525	0.0082965	0.00374325	0.0409563	0.0185424	0.0411445	0.0183673	0.0184765	0.00825213	0.0184913	0.00830813	0.0410153	0.0184371	0.0410684	0.0184424	0.0184864	0.00830088	0.0184066
80	0.940003	0.3101	0.0412044	0.0183483	0.0410418	0.0185459	0.0184281	0.00832938	0.0183868	0.00832013	0.0408138	0.0185893	0.0410103	0.0183953	0.0184724	0.00823975	0.018521	0.00830013	0.0185543	0.00831088	0.0183848	0.00828538	0.00826263	0.00373163	0.00831575	0.00370963	0.0184563	0.00833788	0.0184203	0.00830975	0.00831613	0.003695	0.00833163	0.00371913	0.040929	0.0185144	0.0409885	0.0184058	0.0185933	0.00828588	0.0185156	0.008346	0.0410483	0.0185304	0.0410671	0.0183658	0.0183994	0.00823713	0.0184675
81	0.938782	0.3198	0.0392543	0.0184759	0.0393938	0.0184479	0.0184801	0.00871763	0.0184815	0.00863925	0.0393691	0.0185011	0.0393584	0.0184321	0.018429	0.00869488	0.0184994	0.008717	0.0185504	0.0086425	0.0184325	0.00871975	0.008678	0.00404175	0.00874513	0.00408875	0.0185449	0.008691	0.0185496	0.00871475	0.00868475	0.004087	0.00867975	0.00407863	0.0393553	0.0184886	0.0394033	0.0185461	0.0184655	0.00873313	0.0185544	0.00866388	0.0393594	0.0185226	0.0393421	0.0185414	0.018354	0.00873375	0.0185093
82	0.939057	0.3199	0.0394861	0.0185088	0.039225	0.0184359	0.0185503	0.008694	0.0184621	0.0086755	0.0393694	0.0184826	0.0393218	0.0185568	0.0184566	0.00866563	0.018527	0.00867488	0.0184763	0.00873163	0.0185916	0.00870888	0.00871938	0.00406175	0.0086625	0.004128	0.0184376	0.00871913	0.0184564	0.00867425	0.00873738	0.00408863	0.00868513	0.0040865	0.0391855	0.018463	0.0394239	0.0184829	0.0185181	0.0087465	0.0184983	0.00869575	0.0393216	0.018496	0.0393068	0.0184783	0.0184549	0.00870238	0.0185404
83	0.93906	0.32	0.0392981	0.0184725	0.0392703	0.0184461	0.0184468	0.00869575	0.0185333	0.00873475	0.0393915	0.0185483	0.0392911	0.018498	0.0183991	0.00873725	0.0184376	0.00870013	0.0185209	0.00871463	0.0185871	0.00868525	0.00874463	0.00408613	0.00866988	0.00406675	0.018459	0.00870263	0.018492	0.0087015	0.00866163	0.00408013	0.00867438	0.00414888	0.0391944	0.0185256	0.0394185	0.0185013	0.0185756	0.00866875	0.0184539	0.00866063	0.039352	0.0184441	0.0394203	0.0184805	0.0184839	0.0087415	0.0185014
84	0.938824	0.3201	0.0392816	0.0185236	0.0393341	0.0184635	0.0185031	0.008702	0.018407	0.0087215	0.039359	0.0184886	0.0392666	0.0185609	0.0185675	0.00872275	0.0184551	0.00864613	0.0185268	0.00869388	0.0184798	0.0087015	0.00870075	0.00406038	0.0086795	0.00412975	0.0184464	0.00871513	0.0184566	0.008726	0.0087275	0.00408775	0.00874413	0.00411263	0.0392354	0.0184043	0.0393818	0.0184884	0.0185249	0.00871313	0.0184973	0.00871375	0.0392264	0.0184805	0.0392574	0.0185209	0.0184891	0.0087385	0.018572
85	0.939315	0.3202	0.0393433	0.0184323	0.0392626	0.0185365	0.0185375	0.00872575	0.0184015	0.00869238	0.0391408	0.0184955	0.039374	0.0184855	0.0185334	0.00873163	0.0184816	0.0086675	0.0185198	0.00867588	0.0185364	0.008688	0.00868038	0.00408375	0.00872988	0.00410125	0.0184745	0.00874888	0.0184983	0.00867363	0.00870913	0.00409975	0.00872725	0.00411575	0.039193	0.0184965	0.0392088	0.018492	0.0185168	0.00866825	0.0185596	0.00873838	0.0392279	0.018528	0.039229	0.0186069	0.0185109	0.00868288	0.0185111
86	0.938631	0.3297	0.0376814	0.0185188	0.037567	0.0184555	0.0184235	0.00912638	0.0185858	0.00911263	0.0374628	0.0185195	0.0376549	0.0185003	0.018529	0.00899975	0.0185308	0.00913063	0.0185186	0.00908925	0.0185018	0.00908563	0.0091215	0.00451638	0.00911863	0.00448338	0.0185673	0.009189	0.018489	0.00912375	0.00913575	0.00445613	0.00911038	0.00447088	0.0375561	0.0184829	0.0376054	0.0185511	0.0185568	0.009132	0.0185783	0.00914875	0.0376751	0.0185431	0.037871	0.0185288	0.0184461	0.00915813	0.0185749
87	0.938344	0.3299	0.0375849	0.0184859	0.0375724	0.0185795	0.0184893	0.0091505	0.0184626	0.00909675	0.0375709	0.0185638	0.0375818	0.0185556	0.0186094	0.00913863	0.0185139	0.00909113	0.0184963	0.009083	0.0186305	0.00912413	0.00913875	0.00456825	0.00917138	0.00450063	0.0185095	0.009063	0.0185516	0.00910888	0.00913263	0.00446975	0.00910075	0.00446538	0.0375756	0.0185094	0.0375544	0.0185759	0.0185873	0.00915975	0.0184328	0.0090875	0.0376329	0.0185349	0.0376548	0.0184986	0.0184779	0.00917538	0.018492
88	0.937972	0.33	0.0375681	0.0185024	0.0376555	0.0184706	0.0185656	0.00913675	0.0184771	0.00913713	0.0375929	0.0184998	0.0375306	0.0186423	0.0185731	0.00909725	0.018512	0.00910938	0.0184849	0.00910863	0.0185274	0.0091805	0.00914	0.00447225	0.00913263	0.004496	0.018469	0.00911663	0.0184684	0.009144	0.0090865	0.00445013	0.0091495	0.00451375	0.0376028	0.0185581	0.0375481	0.0184649	0.0184716	0.00915363	0.0184989	0.00911325	0.0375641	0.0184719	0.0376266	0.0185095	0.0185571	0.00909263	0.0185534
89	0.937057	0.33	0.0374683	0.0185623	0.0375318	0.0184839	0.0185088	0.00908563	0.0185981	0.0091525	0.0376546	0.0185258	0.0375653	0.0186176	0.0184794	0.0090875	0.0185025	0.00909575	0.018526	0.00913063	0.0185144	0.00912238	0.00912175	0.00453163	0.00914738	0.004476	0.0185748	0.00915888	0.0184476	0.009145	0.00915313	0.00450213	0.00913475	0.00446813	0.0376073	0.0185076	0.0377144	0.0184959	0.018544	0.00913125	0.0185334	0.009133	0.0375888	0.0184944	0.0375309	0.0184244	0.0185235	0.009127	0.0185696
90	0.938286	0.3301	0.037572	0.018532	0.0376585	0.018591	0.0184914	0.00911438	0.0185696	0.00911213	0.0375104	0.0185678	0.0375043	0.0185945	0.0185788	0.009128	0.0184261	0.0091175	0.0185881	0.0091505	0.0184779	0.00911638	0.00914238	0.00449563	0.0091335	0.0044885	0.0185908	0.00921175	0.0185678	0.0090985	0.00910088	0.0045215	0.0091095	0.00446238	0.0376194	0.0184638	0.037522	0.0184366	0.0185568	0.0091485	0.018631	0.0091365	0.037558	0.0185376	0.0375426	0.0184549	0.0184943	0.00914625	0.0185449
91	0.937099	0.34	0.035958	0.0184856	0.0359893	0.0184271	0.0184366	0.00953438	0.0185845	0.00959438	0.0358276	0.0184994	0.0360066	0.0184859	0.0184818	0.00949063	0.0184694	0.00956075	0.0184278	0.009549	0.0183788	0.00957325	0.0094865	0.00495088	0.00950775	0.00491713	0.0185115	0.00952088	0.0185463	0.00953013	0.00952675	0.00494563	0.00957925	0.00492263	0.0359708	0.0186196	0.0359026	0.0184801	0.0184771	0.00950913	0.018485	0.00952775	0.0360576	0.0185136	0.0360805	0.0185059	0.0184619	0.00952225	0.0184976
92	0.937393	0.34	0.036032	0.0184888	0.0360454	0.0184986	0.0185679	0.00955675	0.0185404	0.009467	0.036001	0.0183985	0.0359438	0.0185481	0.0185281	0.00951613	0.0184773	0.00952538	0.018568	0.0095715	0.0185393	0.00951025	0.00956138	0.00492563	0.00957838	0.00494175	0.0185108	0.00958263	0.0184811	0.00956788	0.00952813	0.00492825	0.0094805	0.00489175	0.0359441	0.018512	0.0358245	0.0185194	0.0185675	0.00956188	0.0184713	0.009488	0.0358336	0.0185503	0.0359795	0.0185301	0.0184751	0.00958025	0.0185413
93	0.936227	0.34	0.03586	0.0185048	0.0358703	0.0185155	0.0185238	0.00952238	0.0185229	0.0095475	0.0359045	0.0185286	0.0359968	0.0185166	0.0185559	0.00953663	0.0185359	0.00956025	0.0184583	0.009526	0.01853	0.00957225	0.00952163	0.00490138	0.00951438	0.00493238	0.018517	0.00946225	0.0184909	0.0095205	0.009522	0.00493088	0.00954825	0.0049555	0.0359121	0.0185264	0.036004	0.0185215	0.0185179	0.009543	0.018449	0.00952213	0.0360369	0.0184866	0.0358725	0.0184981	0.0185425	0.00953163	0.0184995
94	0.937466	0.3401	0.0359161	0.0185649	0.0359209	0.0184839	0.0186	0.009557	0.0185126	0.0095095	0.0358781	0.0184799	0.0359554	0.0184779	0.0185015	0.009524	0.0185024	0.00950975	0.0186045	0.0095595	0.0185586	0.00952863	0.00955388	0.00490863	0.00952063	0.00489038	0.018519	0.00956288	0.0184866	0.00952638	0.00952163	0.00491563	0.00953525	0.00491313	0.0358913	0.0184878	0.0358624	0.0184769	0.0185269	0.00949663	0.0185184	0.00953325	0.0359014	0.0185131	0.0360924	0.0185416	0.0184885	0.00960513	0.0185229
95	0.937135	0.3402	0.0358396	0.0184729	0.0359258	0.0184605	0.0184349	0.00958125	0.0184558	0.00955838	0.0358499	0.0184841	0.036008	0.0185068	0.018536	0.00951975	0.0185349	0.0095205	0.0184903	0.00949588	0.0184846	0.0095915	0.0095835	0.0049365	0.00955838	0.00493225	0.0184145	0.00956163	0.0184545	0.0096125	0.009551	0.00493438	0.00959138	0.00488525	0.0358368	0.0185198	0.0359166	0.0185311	0.018518	0.00954163	0.0184855	0.00956	0.0359956	0.0185166	0.0360775	0.0185293	0.018537	0.00954263	0.0184951
96	0.935673	0.3498	0.0343425	0.0184155	0.0343558	0.0185188	0.0184706	0.00987638	0.0186021	0.009925	0.0342939	0.0184756	0.034375	0.0184386	0.0184183	0.00997413	0.018496	0.009958	0.0185158	0.00997175	0.018468	0.00992588	0.00995725	0.00541413	0.00993813	0.005355	0.0184786	0.0099805	0.0185089	0.00995088	0.00989825	0.00532463	0.00995863	0.005323	0.034343	0.01858	0.0342466	0.0185011	0.0185106	0.009968	0.0184959	0.00989075	0.0344121	0.0184729	0.0344935	0.0185026	0.0184939	0.00990825	0.0185009
97	0.934771	0.3498	0.0342465	0.0184876	0.0343423	0.0184648	0.0184824	0.0099425	0.0185068	0.00995538	0.0343089	0.018469	0.0344425	0.0185296	0.0185065	0.00999788	0.0184651	0.00990588	0.0184628	0.00994813	0.0184503	0.009924	0.00992438	0.0053545	0.00996163	0.00531025	0.018507	0.009937	0.0185074	0.00998188	0.00996338	0.005331	0.009903	0.00536838	0.034342	0.0185003	0.0344108	0.0185241	0.0184444	0.00989575	0.0184765	0.00993513	0.0344901	0.0184329	0.0343183	0.0184408	0.0185271	0.00995725	0.0185095
98	0.935677	0.3499	0.0342883	0.0184669	0.0343755	0.0185095	0.0183743	0.00990363	0.0185373	0.0099195	0.0342283	0.0185153	0.0343559	0.0184433	0.0184094	0.00996175	0.0185634	0.0099455	0.0185194	0.00984338	0.018495	0.00992625	0.009965	0.00537388	0.00998538	0.00534413	0.0184709	0.00995275	0.0185365	0.009969	0.00996038	0.0053285	0.00993263	0.00532963	0.0344204	0.0184684	0.034241	0.0185038	0.0185093	0.00998475	0.0184661	0.0099535	0.0343665	0.0185106	0.0344818	0.01852	0.0184393	0.00994713	0.0185389
99	0.935367	0.35	0.034258	0.0184411	0.0343063	0.0184651	0.0184983	0.00998088	0.0184741	0.00994038	0.0343075	0.0184645	0.0344276	0.0184684	0.0184351	0.00994575	0.0184	0.00995363	0.0184564	0.00999175	0.0184569	0.00997525	0.0100133	0.00540788	0.00997738	0.00539813	0.0185095	0.009916	0.0184803	0.00995538	0.00996263	0.00534125	0.0099945	0.00534275	0.034281	0.0185366	0.0344085	0.0184318	0.0184049	0.0100275	0.0184654	0.009959	0.0343846	0.0185095	0.0344449	0.0184931	0.0184156	0.00998238	0.0185578
100	0.934969	0.3501	0.0344054	0.0185003	0.0343758	0.0185164	0.0185678	0.00993625	0.0184295	0.00998938	0.0343694	0.0184738	0.0342951	0.0184404	0.0185038	0.009907	0.0184841	0.00996688	0.0184838	0.00998363	0.0184506	0.00995313	0.00986963	0.00535963	0.0099805	0.0053575	0.0184465	0.009972	0.0184153	0.00996725	0.009958	0.0053475	0.009991	0.00540938	0.0344064	0.0184994	0.0342619	0.0184319	0.0185025	0.00993163	0.018472	0.009971	0.0342449	0.018455	0.0342061	0.0184533	0.0183936	0.00996375	0.0185326
101	0.933526	0.3597	0.0328141	0.0184768	0.0327753	0.0184085	0.0184691	0.0103099	0.0185114	0.0103243	0.0328948	0.0184399	0.0328109	0.0183259	0.018516	0.0103525	0.0184266	0.010336	0.0184563	0.0103835	0.0184298	0.0103388	0.0103326	0.00579375	0.0103279	0.005816	0.0184473	0.0103565	0.0184105	0.0103738	0.0103384	0.00585038	0.0103466	0.0058475	0.0327691	0.018394	0.0327691	0.0184713	0.0184406	0.010365	0.0183614	0.0104305	0.032698	0.018482	0.0328459	0.0184669	0.0184689	0.0103568	0.0184025
102	0.933329	0.3598	0.0328215	0.0184639	0.0327054	0.0184361	0.0184556	0.0103825	0.0184785	0.0103764	0.0328674	0.0184185	0.0328066	0.0183964	0.0184575	0.0103454	0.0184103	0.0103518	0.0184501	0.010355	0.018504	0.0103359	0.0103603	0.00583563	0.0103784	0.0058245	0.018417	0.0103171	0.0184948	0.0103214	0.0103798	0.00582725	0.0103313	0.00582125	0.0327928	0.0184506	0.0328281	0.0184409	0.0184401	0.0103578	0.0183386	0.0103511	0.03276	0.0184216	0.0328156	0.0185089	0.0184081	0.0103855	0.0184264
103	0.933471	0.36	0.0328769	0.0184994	0.0327391	0.0184464	0.0184239	0.0104069	0.0183796	0.0103739	0.0327163	0.0184806	0.032797	0.018458	0.0184234	0.0104006	0.0183775	0.0103384	0.0184605	0.0103583	0.0184315	0.0103855	0.0103056	0.00586513	0.0104009	0.00586938	0.0183956	0.0103246	0.0184315	0.0103689	0.0103713	0.00585875	0.01039	0.005831	0.0328085	0.0183775	0.0327748	0.0184595	0.0184429	0.0103766	0.0183686	0.0103626	0.0327916	0.0184169	0.0326754	0.0184296	0.018379	0.0103751	0.0184811
104	0.933382	0.3601	0.0327931	0.0183854	0.0327646	0.0183763	0.0184555	0.0103691	0.0183895	0.0103686	0.032781	0.0184584	0.0327453	0.0183978	0.0184594	0.0103678	0.0184449	0.0103671	0.0183851	0.010414	0.0184366	0.0103785	0.0103856	0.0057905	0.0103436	0.005832	0.0184409	0.0103654	0.0183623	0.0104238	0.0103594	0.00586425	0.0103811	0.00584063	0.0327433	0.0183995	0.0327655	0.0184611	0.018429	0.0103723	0.0184736	0.010374	0.0327135	0.0184119	0.0327976	0.0184378	0.0184259	0.0104009	0.0184283
105	0.932996	0.3601	0.0326026	0.0184619	0.0327266	0.0183919	0.0184368	0.0103825	0.0185038	0.0103723	0.0327675	0.018461	0.0327341	0.0184138	0.0183503	0.0103519	0.0184114	0.0103444	0.0184274	0.0103743	0.0184374	0.0103168	0.0103518	0.00583663	0.0103939	0.00581275	0.0184274	0.0103543	0.0185039	0.0103646	0.0103351	0.00584925	0.0103915	0.00585188	0.032821	0.0185073	0.0327343	0.0183523	0.0184199	0.0103684	0.0183909	0.0103698	0.0327859	0.0183838	0.0328269	0.0185298	0.018476	0.010374	0.0184025
106	0.930404	0.3698	0.0312054	0.0184209	0.0312601	0.0182999	0.0184516	0.0107895	0.0183701	0.0108004	0.0313213	0.0182979	0.0313084	0.0183926	0.0184196	0.0107835	0.0183109	0.0107278	0.0183273	0.0108006	0.0183684	0.0108091	0.0107514	0.00631825	0.0107605	0.0062925	0.0184005	0.0107876	0.0183151	0.0107924	0.0107669	0.00628713	0.0107865	0.00632525	0.0313499	0.018384	0.031276	0.0183433	0.0183333	0.0107016	0.0183931	0.010763	0.0312858	0.0183716	0.031253	0.0183015	0.018317	0.0107431	0.0183828
107	0.930764	0.3698	0.031135	0.0183725	0.0313516	0.0183018	0.0183274	0.0107666	0.0183771	0.0107861	0.0312486	0.0184246	0.0313134	0.0184058	0.0182953	0.0107824	0.018331	0.0107631	0.018304	0.0107496	0.0184093	0.0107911	0.0108159	0.00633188	0.0107346	0.00633375	0.0183748	0.0107735	0.0183369	0.010781	0.0107686	0.0063165	0.010764	0.00632425	0.031306	0.0183696	0.0312975	0.0183401	0.0183581	0.0107821	0.0183689	0.0107369	0.0313563	0.0183633	0.0312993	0.0183226	0.0184134	0.0107704	0.0183384
108	0.932001	0.3699	0.0313995	0.0182944	0.0313221	0.0183905	0.0183383	0.0107279	0.0182976	0.010817	0.0312268	0.0184018	0.0313345	0.0183665	0.0184253	0.0107651	0.0183036	0.0107923	0.0184074	0.0107521	0.018356	0.0107509	0.0107863	0.0063355	0.0107754	0.00633763	0.0183516	0.0107626	0.0183274	0.0107576	0.0107919	0.00634325	0.0107785	0.006329	0.0311736	0.0183788	0.0312481	0.0183625	0.018364	0.0108056	0.0183113	0.0107959	0.0312399	0.0183638	0.0312955	0.0183809	0.0183354	0.0108101	0.0183311
109	0.931385	0.3699	0.0313113	0.0183975	0.0312086	0.018392	0.0183699	0.0108154	0.0183251	0.0107516	0.0312416	0.0183719	0.0313053	0.0183708	0.0184008	0.0107761	0.0183509	0.0107679	0.0183888	0.0107018	0.0183755	0.0108293	0.0108176	0.00633413	0.0108313	0.0063235	0.0182903	0.0107533	0.0183826	0.010767	0.0107269	0.00633963	0.0107998	0.0063155	0.0312068	0.0183739	0.0312951	0.0183174	0.0183591	0.0108188	0.0183038	0.0107795	0.0313466	0.018349	0.0312496	0.0183335	0.0184259	0.0106866	0.0183023
110	0.930575	0.3702	0.0311794	0.018361	0.0312969	0.0183453	0.0183159	0.010744	0.0183995	0.0107968	0.0313079	0.0184124	0.0311375	0.0183776	0.0183508	0.0108055	0.0184066	0.0106816	0.0183729	0.0107651	0.0182905	0.0107788	0.0107551	0.00632613	0.0108181	0.00636875	0.018358	0.010786	0.0183836	0.010858	0.0107693	0.00634675	0.0108074	0.0063485	0.031264	0.018353	0.0312476	0.0183461	0.0183404	0.0108185	0.0183909	0.0107944	0.0311873	0.0183374	0.0311801	0.0183298	0.0184321	0.0108201	0.0182919
111	0.928585	0.3797	0.0297883	0.0182264	0.029866	0.018264	0.018227	0.011207	0.0182243	0.011161	0.0298694	0.0182318	0.0298096	0.0182844	0.018248	0.0111708	0.0182238	0.0111483	0.0183024	0.0111503	0.0181614	0.0111941	0.0111181	0.006796	0.0112096	0.006837	0.018231	0.011221	0.0182701	0.0111781	0.0111591	0.00681875	0.0111871	0.00688238	0.0298055	0.0182774	0.0299009	0.0182065	0.0183443	0.0111274	0.0182923	0.0111999	0.029788	0.0183431	0.0298674	0.018253	0.0182084	0.0111325	0.0182873
112	0.928396	0.3799	0.0297794	0.0182076	0.029735	0.0182773	0.0182309	0.0112161	0.0182691	0.0111528	0.0298049	0.01829	0.0298585	0.0182961	0.018262	0.0111328	0.0182054	0.0111865	0.0181986	0.0112225	0.0183119	0.0111695	0.0112109	0.00688513	0.0111665	0.00689263	0.0182466	0.0112031	0.0182905	0.0111925	0.011133	0.00689263	0.0111851	0.006834	0.0298158	0.018254	0.02993	0.0181843	0.0182645	0.0112243	0.0182554	0.0111666	0.0298336	0.0182409	0.0297909	0.0182948	0.0182505	0.0111928	0.0182971
113	0.928573	0.3801	0.029833	0.0182573	0.0297829	0.0182761	0.0182228	0.0111973	0.0182973	0.0112299	0.0298116	0.0182601	0.0297636	0.0183358	0.0182489	0.0111884	0.0181048	0.0112161	0.0182043	0.0112175	0.0182781	0.0111539	0.0111844	0.00689138	0.0111968	0.006864	0.0183058	0.0111568	0.01831	0.0111783	0.0111861	0.00687988	0.0112116	0.00684238	0.0298714	0.0182633	0.0298394	0.0181789	0.0182291	0.0111688	0.0182553	0.0111349	0.0297716	0.0182724	0.0297261	0.018267	0.0182394	0.0112306	0.0182593
114	0.927286	0.3802	0.029685	0.0182448	0.029726	0.0181593	0.0182795	0.0112078	0.0182545	0.0112045	0.0297916	0.0182518	0.0297936	0.0183029	0.0182166	0.0111666	0.0182458	0.0111923	0.0181896	0.0112273	0.0182746	0.0111658	0.0111998	0.00687363	0.0112339	0.00693788	0.0182886	0.011232	0.018277	0.0111808	0.0112146	0.0069005	0.0111655	0.00690375	0.0297309	0.0183214	0.0298363	0.0183155	0.018253	0.0112403	0.0183073	0.0111738	0.0298001	0.0182833	0.0297081	0.0182469	0.0182431	0.0111569	0.0183164
115	0.928014	0.3803	0.0297665	0.0182939	0.0297843	0.0182433	0.0182851	0.0112145	0.0183105	0.0111875	0.029838	0.0182068	0.0297361	0.0181995	0.0182616	0.0111143	0.0182498	0.011208	0.018303	0.0112541	0.0182325	0.0111893	0.0111981	0.00689738	0.0112595	0.00687338	0.018287	0.0112148	0.0182523	0.0112114	0.0111173	0.00686613	0.0112169	0.00690125	0.0298245	0.0182488	0.0297615	0.0182363	0.018296	0.0112303	0.018225	0.0111576	0.0296873	0.0182255	0.0296483	0.0183218	0.0182195	0.0112451	0.0182638
116	0.925409	0.3897	0.0284558	0.0181394	0.0284291	0.01811	0.0181783	0.0116261	0.0181573	0.0116195	0.0284161	0.0181964	0.0283559	0.0181431	0.0182001	0.0115485	0.0181243	0.0115781	0.0181753	0.0116076	0.0181088	0.0116056	0.0115885	0.00740138	0.0116494	0.00737	0.0182623	0.0115731	0.0180619	0.0116033	0.011576	0.00740838	0.0115745	0.00736063	0.0283823	0.0181946	0.0283815	0.0181803	0.018177	0.0115894	0.0181051	0.0115626	0.0284038	0.0180935	0.0284281	0.0181131	0.0181824	0.0115973	0.0181003
117	0.925279	0.3899	0.0283495	0.0181275	0.0283953	0.0182033	0.0181203	0.0115635	0.0181194	0.0116046	0.0284055	0.0181345	0.0284165	0.018179	0.0181296	0.0116399	0.0181671	0.0116224	0.0181718	0.0115874	0.0181824	0.0116683	0.0116596	0.00732838	0.011571	0.00741988	0.018103	0.0115999	0.0180946	0.0115586	0.0115921	0.00736463	0.0115778	0.00739075	0.0284085	0.0180881	0.0284476	0.0181433	0.0182211	0.0116124	0.0181334	0.0115174	0.0284283	0.0181393	0.0283389	0.01806	0.0180786	0.0116045	0.0181396
118	0.925191	0.3899	0.0283911	0.0181725	0.0282829	0.0181714	0.0181661	0.0115369	0.0182021	0.0116293	0.028491	0.0181115	0.0283335	0.0181384	0.0182095	0.0115945	0.0180615	0.0116351	0.0180858	0.0115788	0.0181689	0.0115701	0.0116118	0.00744975	0.01161	0.00733988	0.0180938	0.0115814	0.0182081	0.0115628	0.0116198	0.00737	0.011587	0.00741588	0.0283281	0.0181238	0.0284733	0.0181741	0.0180091	0.0116468	0.0180676	0.0116108	0.0283896	0.0181458	0.0283593	0.0181808	0.0181693	0.0116148	0.0181216
119	0.926588	0.3899	0.0285293	0.0181931	0.028421	0.0181735	0.0182359	0.0115769	0.0180598	0.0115896	0.0283838	0.018139	0.0284271	0.0181328	0.0181226	0.0116146	0.0180551	0.0116145	0.0181664	0.0115658	0.0182498	0.0115715	0.0115474	0.00744213	0.0115136	0.007439	0.0180983	0.0115736	0.0180925	0.011573	0.0115524	0.00745588	0.0116033	0.00744125	0.0284778	0.018143	0.0282593	0.0180958	0.0181614	0.0114878	0.0181551	0.0115774	0.0283211	0.0181264	0.0283853	0.0181976	0.0181106	0.0115739	0.0181423
120	0.925226	0.3901	0.0283965	0.0181073	0.0283614	0.0181538	0.0181584	0.0116148	0.018043	0.0115905	0.0284096	0.0182065	0.028255	0.0181815	0.0181433	0.0116388	0.0181458	0.0116355	0.0180899	0.0115848	0.0181783	0.0115858	0.011584	0.00747313	0.0116185	0.00740938	0.0181225	0.0115504	0.0181489	0.0116781	0.0116844	0.007388	0.0115515	0.00735888	0.0283738	0.0181039	0.0282823	0.0181913	0.0181429	0.0115886	0.0181873	0.0115924	0.0283513	0.0181249	0.0282761	0.0180959	0.0181566	0.0116201	0.0181314
121	0.921733	0.3998	0.0270894	0.0179974	0.0269611	0.0180081	0.0180023	0.012021	0.0180026	0.0120551	0.0270579	0.0178981	0.0270035	0.0180459	0.0179333	0.0120238	0.0180793	0.0119373	0.0179989	0.0120255	0.0179734	0.0119931	0.0120773	0.00798575	0.0119433	0.00800463	0.0179969	0.0119564	0.0180176	0.0119718	0.0120138	0.00802138	0.0120178	0.00795325	0.0269744	0.0181199	0.0270211	0.0180271	0.017937	0.0119973	0.018001	0.0119653	0.0270809	0.0180435	0.0269549	0.0179544	0.018017	0.0120111	0.0179904
122	0.92255	0.3998	0.0270305	0.0179868	0.0270504	0.0180433	0.0180723	0.0119618	0.0180255	0.0120174	0.0270075	0.0179729	0.027014	0.0179614	0.0178639	0.0120488	0.0180299	0.0120086	0.0180709	0.0120285	0.0180161	0.0119768	0.0119671	0.00792175	0.011952	0.00799425	0.0179868	0.0120189	0.0179786	0.0119931	0.0120469	0.0080045	0.0120026	0.00795963	0.0270508	0.0180403	0.026922	0.0179465	0.0180314	0.011957	0.0180245	0.0120163	0.026958	0.0180149	0.0270925	0.018036	0.0179825	0.0119796	0.0180068
123	0.922205	0.3999	0.0268775	0.0179209	0.0270733	0.018019	0.0180336	0.0119013	0.0179865	0.0119679	0.0270296	0.0179826	0.0270436	0.0180496	0.0179789	0.0120499	0.0179566	0.0119919	0.0179874	0.0119879	0.0180294	0.0119884	0.0119126	0.00800775	0.0119804	0.00798525	0.0179805	0.011946	0.0180673	0.0120108	0.0119785	0.008009	0.0120031	0.00798563	0.0269873	0.0180266	0.0270668	0.0179665	0.0180021	0.0119588	0.0179701	0.0119869	0.0270063	0.0180038	0.0270516	0.0180996	0.0180268	0.0120703	0.01805
124	0.922553	0.4001	0.0269568	0.0179385	0.0269888	0.0180165	0.0180216	0.0119566	0.018028	0.0119846	0.0269588	0.0179826	0.0269588	0.0179984	0.0179521	0.0120564	0.0180395	0.0119995	0.0179801	0.0120136	0.0179401	0.0120048	0.0120226	0.0079965	0.0120083	0.00800613	0.0180564	0.0120003	0.0180471	0.0119743	0.0120455	0.00803925	0.0119943	0.00793338	0.0269661	0.0180695	0.0269541	0.0180064	0.0179268	0.0120308	0.0179859	0.0120061	0.0269783	0.017958	0.0271305	0.0180086	0.0179969	0.0120211	0.0180125
125	0.920998	0.4003	0.0268969	0.0180408	0.0270596	0.0179573	0.018052	0.0119901	0.0180009	0.0120123	0.0270548	0.0181036	0.0268431	0.0180624	0.0179724	0.0119683	0.0179345	0.0120235	0.0180393	0.0120671	0.0180249	0.01197	0.0119988	0.00804938	0.0120099	0.00804925	0.0179908	0.0120376	0.0179938	0.0120061	0.0119876	0.00802225	0.0120459	0.00801863	0.0269775	0.0179684	0.0269846	0.017961	0.0180971	0.0120313	0.0180323	0.0120346	0.0269583	0.0179764	0.0268386	0.0178826	0.0179923	0.0119623	0.0179513
126	0.918377	0.4098	0.0256448	0.0178098	0.0257446	0.017818	0.0178184	0.0123235	0.0178901	0.0123875	0.025677	0.0178224	0.0256886	0.0178583	0.0179518	0.0124401	0.017782	0.012392	0.017766	0.0123939	0.0177988	0.0124086	0.0123643	0.00865113	0.0123928	0.00856175	0.0179296	0.0123918	0.0178634	0.0123798	0.012445	0.00857788	0.0123386	0.00859963	0.0256985	0.0178368	0.0256935	0.017882	0.0178143	0.0124041	0.017826	0.0123976	0.0257374	0.0177984	0.02571	0.0178603	0.0177728	0.0124074	0.0179059
127	0.919084	0.4099	0.0256544	0.0178649	0.0256891	0.017821	0.0178919	0.0123861	0.0178286	0.0124374	0.0256865	0.017859	0.0256764	0.0177703	0.0178051	0.012362	0.0178459	0.012406	0.0178819	0.0124026	0.017861	0.0124273	0.0123971	0.00856663	0.0123966	0.00857625	0.0178113	0.0124248	0.0179008	0.0123111	0.0123381	0.00865788	0.0124723	0.00862663	0.0257221	0.0178831	0.0256391	0.0177686	0.0178999	0.012353	0.0178496	0.0124653	0.0256429	0.0178533	0.0258369	0.0179046	0.0177611	0.0124181	0.0177928
128	0.918578	0.4099	0.0256171	0.0178064	0.025724	0.0178169	0.0178254	0.0123321	0.01783	0.0123726	0.0257025	0.0178393	0.0257211	0.0178708	0.0177916	0.0123514	0.0178424	0.0124196	0.0178258	0.0123681	0.0178565	0.0123566	0.0123963	0.00862775	0.0123594	0.00858575	0.0178428	0.0123294	0.0178265	0.012494	0.0124235	0.00853338	0.0123551	0.0086285	0.0256164	0.0178229	0.0257228	0.0178586	0.0178384	0.0123905	0.0178994	0.0123933	0.0256288	0.0179235	0.0257219	0.0178454	0.0178503	0.0124071	0.0178749
129	0.919238	0.41	0.0258124	0.0178701	0.0256191	0.0178299	0.0178706	0.0123296	0.0178389	0.0124083	0.0256138	0.0178503	0.025728	0.01783	0.017866	0.012392	0.0178025	0.0124243	0.0177674	0.0124329	0.0178825	0.0124438	0.0124264	0.0085015	0.012318	0.00861425	0.0177786	0.0123689	0.0178078	0.0124708	0.0124104	0.0086005	0.0123553	0.008662	0.0256824	0.0177679	0.0256535	0.0178131	0.0177986	0.0123943	0.0178479	0.012416	0.0257161	0.0178331	0.0256009	0.0178019	0.0178404	0.0124634	0.0178449
130	0.918175	0.4102	0.0256261	0.0178471	0.0256764	0.0178446	0.0178064	0.0124946	0.0177971	0.0123475	0.0256971	0.0179303	0.0256101	0.0178558	0.0179064	0.0124005	0.0177878	0.0124045	0.0178401	0.0124349	0.0178245	0.0123949	0.012415	0.0085575	0.0123771	0.008671	0.0178071	0.0123821	0.0178031	0.0124228	0.012425	0.00861188	0.0123965	0.00866288	0.0256728	0.0177936	0.0256914	0.017863	0.0178635	0.012416	0.0178325	0.0124116	0.0256441	0.0178211	0.0256368	0.017724	0.017787	0.0123904	0.0178093
131	0.913363	0.4199	0.0242824	0.0176004	0.0244394	0.0176553	0.017756	0.0127315	0.0176753	0.012688	0.0244271	0.0176339	0.0243664	0.0176513	0.0176308	0.012817	0.01773	0.0128065	0.0176955	0.0127478	0.017647	0.0128245	0.0127533	0.0092015	0.0128253	0.009264	0.0177216	0.0127626	0.0176498	0.0128333	0.0127298	0.00925363	0.0128025	0.00924	0.0244034	0.0177126	0.0243501	0.0177168	0.0176504	0.0128668	0.017661	0.0127921	0.0244031	0.0177099	0.0244055	0.0176411	0.0176793	0.0127533	0.0176885
132	0.916139	0.4199	0.0245643	0.0177358	0.0244113	0.0176654	0.0176695	0.0127645	0.0176584	0.0128225	0.0243005	0.0176698	0.0244256	0.0176244	0.017619	0.0127655	0.0176214	0.0127961	0.0176868	0.0127411	0.0175781	0.0127883	0.0127798	0.00922225	0.0127806	0.00928025	0.0176899	0.01279	0.0176945	0.0127496	0.0127996	0.00933438	0.0127664	0.00925813	0.0244219	0.0176563	0.0243964	0.017589	0.0175758	0.0127815	0.0177125	0.0127726	0.0243938	0.0176634	0.0243919	0.0177178	0.017656	0.0127404	0.017632
133	0.914217	0.42	0.0242245	0.0177205	0.0243279	0.0175729	0.017589	0.0128528	0.0176713	0.0128276	0.0243473	0.0176863	0.0244595	0.0176556	0.0176381	0.0127723	0.0176113	0.0127493	0.0176611	0.0127849	0.017693	0.0127823	0.0128463	0.00926913	0.012774	0.00929788	0.0176628	0.0127689	0.0176839	0.0127568	0.0128253	0.0092085	0.0128143	0.00928488	0.0243556	0.0176454	0.0244634	0.0176466	0.0177494	0.0128263	0.0176096	0.0127531	0.024449	0.01772	0.0245219	0.01769	0.0176188	0.0128186	0.0176698
134	0.913905	0.42	0.0243175	0.0176376	0.0243943	0.0176913	0.017748	0.0128244	0.0176384	0.0127571	0.0243861	0.017654	0.0244038	0.0176276	0.0176963	0.0127573	0.0176471	0.0128069	0.0177126	0.0128319	0.0176374	0.0127966	0.0128165	0.00919675	0.0128143	0.009297	0.0176693	0.0127413	0.0176176	0.0128535	0.0127584	0.00924113	0.0128146	0.009253	0.0243401	0.0176964	0.0244383	0.0176408	0.0176393	0.0127955	0.0176425	0.012777	0.0243666	0.017681	0.0243869	0.0176234	0.0176418	0.0128399	0.017729
135	0.913641	0.4203	0.0244236	0.0177188	0.0243223	0.017594	0.0176594	0.0127966	0.0176316	0.0128761	0.0243466	0.0176639	0.0243864	0.0176373	0.0176876	0.0127709	0.0176531	0.0127384	0.017532	0.012859	0.0176671	0.0127719	0.0127689	0.00931138	0.0128085	0.00927975	0.0177056	0.0128051	0.0176745	0.0128226	0.012809	0.00932525	0.0128095	0.00930025	0.024438	0.0176065	0.024382	0.0176991	0.0176253	0.0128038	0.017708	0.0127699	0.0244013	0.0176361	0.0242195	0.017609	0.0176224	0.0128404	0.0176431
136	0.911025	0.4296	0.0232976	0.0174968	0.0231621	0.0175249	0.0174708	0.0131526	0.0174876	0.0131124	0.0231735	0.0173994	0.0232405	0.0175288	0.0174855	0.0131725	0.017469	0.0131156	0.0174436	0.01315	0.0175056	0.0131209	0.0131041	0.00994888	0.0131604	0.00999138	0.0173968	0.0131726	0.017382	0.0131801	0.0131778	0.0099225	0.0131946	0.009931	0.0231951	0.0174619	0.0232126	0.0174178	0.0174881	0.0131908	0.0174105	0.0131715	0.0231779	0.017495	0.0231983	0.0174133	0.0174876	0.0131305	0.0174399
137	0.910066	0.4297	0.0231975	0.0174291	0.023155	0.0174268	0.0174371	0.0131131	0.0174596	0.0131895	0.0231716	0.0175425	0.0232099	0.0174398	0.0174536	0.0132074	0.0174938	0.0131119	0.0175039	0.0130891	0.017456	0.0131471	0.0131686	0.00995325	0.0130948	0.00990425	0.0174444	0.0131295	0.0175028	0.013183	0.0131954	0.00983775	0.013191	0.00997913	0.0230138	0.0174769	0.0232285	0.0175401	0.0174743	0.0131089	0.017526	0.0131884	0.0232236	0.0174436	0.0231766	0.0175326	0.017582	0.0131898	0.0174615
138	0.910714	0.4298	0.0232743	0.0174954	0.0231334	0.0175371	0.0174606	0.0130914	0.017569	0.0132	0.0232168	0.0174689	0.0231339	0.0174845	0.0174516	0.0131985	0.0174331	0.0131426	0.0175528	0.013212	0.017496	0.0130841	0.013229	0.00992663	0.0130944	0.00989475	0.0174495	0.0132399	0.0174861	0.0130916	0.0131386	0.00993425	0.0131799	0.00996463	0.0231248	0.0174509	0.0232023	0.0174339	0.017453	0.0131709	0.0174805	0.0132129	0.0231238	0.017452	0.023138	0.017468	0.0174969	0.0131171	0.0174213
139	0.910926	0.4298	0.0231753	0.0174833	0.0232551	0.0174001	0.0174426	0.0131658	0.0174335	0.013128	0.0232043	0.017456	0.0231548	0.017483	0.0174891	0.0131764	0.0174375	0.0132351	0.017465	0.0131401	0.0174023	0.0132378	0.0131396	0.00993513	0.0131614	0.009912	0.0174525	0.0131193	0.0174439	0.0131364	0.0131703	0.0098985	0.0132148	0.00991463	0.0231678	0.0173838	0.0231775	0.0175724	0.0174608	0.0131736	0.0173884	0.0131598	0.0231451	0.0174075	0.0232193	0.0174964	0.0174275	0.0131979	0.0174858
140	0.910352	0.4299	0.023089	0.0173615	0.0231568	0.0175194	0.0173779	0.0131459	0.0174695	0.0131691	0.0231266	0.0175081	0.0231831	0.0174684	0.0174651	0.0131931	0.0174349	0.0131938	0.0174599	0.013144	0.0174844	0.0130766	0.0131644	0.00995713	0.0132119	0.00992213	0.0174079	0.013156	0.0175261	0.0131804	0.0132203	0.00991913	0.0132321	0.00989213	0.0231409	0.0174344	0.0231641	0.0175179	0.0174991	0.0131985	0.0173713	0.0132361	0.0231921	0.0174945	0.023268	0.0174403	0.0174836	0.0131629	0.0174998
Average profile			0.0455195	0.0174171	0.0455293	0.017416	0.0174213	0.00775967	0.0174191	0.00776371	0.0455301	0.0174227	0.0455336	0.0174172	0.0174206	0.00776097	0.0174133	0.00775734	0.0174216	0.00776206	0.0174183	0.00776013	0.00775953	0.00392975	0.00776075	0.00393109	0.0174151	0.00775904	0.0174208	0.00776345	0.00776139	0.0039296	0.0077659	0.00392989	0.0455238	0.0174197	0.0455365	0.0174187	0.0174225	0.00776197	0.0174151	0.00776141	0.0455339	0.0174169	0.0455383	0.0174199	0.0174151	0.00776361	0.0174215
Common profile 1			0.0508652	0.017428	0.0379003	0.0215797	0.0152337	0.00969835	0.0145859	0.00613758	0.0305968	0.0178631	0.0379761	0.0172012	0.0186457	0.0125275	0.0145958	0.00993765	0.0225104	0.00821001	0.0172064	0.0107286	0.0121237	0.00530185	0.00993767	0.00424227	0.0144395	0.00892669	0.0215513	0.0107048	0.00624583	0.00469921	0.00614354	0.00424909	0.0336064	0.0134954	0.0306452	0.0144562	0.0187636	0.0104781	0.0185822	0.0062512	0.0336521	0.0207771	0.0507878	0.0225336	0.0187819	0.0125196	0.0152287
Correlation of average profile with common profile 1			0.93754	P =	3.97567e-30
[truncated: 17 more columns]

## Sheet: Group 2'-ran90
Additional file 4. Details of the trinucleotide frequency profiles of random sequences (group 2'-ran90)
Sequence	Correlation with	GC content	Trinucleotide frequency
number	common profile 2		AAA	AAC	AAT	AAG	ACA	ACC	ACT	ACG	ATA	ATC	ATT	ATG	AGA	AGC	AGT	AGG	CAA	CAC	CAT	CAG	CCA	CCC	CCT	CCG	CTA	CTC	CTT	CTG	CGA	CGC	CGT	CGG	TAA	TAC	TAT	TAG	TCA	TCC	TCT	TCG	TTA	TTC	TTT	TTG	TGA	TGC	TGT
211	0.87694	0.5798	0.009252	0.0128639	0.00926638	0.0127915	0.0128678	0.0176284	0.0127599	0.0177088	0.00928213	0.0128206	0.00924438	0.0127468	0.0128055	0.01769	0.0127799	0.0176908	0.012792	0.0177254	0.0127795	0.017747	0.0176918	0.0242899	0.0175329	0.0244059	0.0127455	0.0175855	0.0128034	0.0176303	0.0177001	0.0243454	0.0176754	0.0243846	0.00930213	0.0127391	0.00926975	0.012799	0.0128103	0.0176511	0.0127978	0.0176345	0.00930938	0.0128068	0.00927413	0.012816	0.0127331	0.0177078	0.0128003
212	0.874706	0.5798	0.00926913	0.0128484	0.0092685	0.0128111	0.0128256	0.0176844	0.0128441	0.0176991	0.00922638	0.0127961	0.00921588	0.0127455	0.0128631	0.0176451	0.0128604	0.0175965	0.0128215	0.0176711	0.0127099	0.0176913	0.0176258	0.02446	0.0176504	0.0243179	0.0128409	0.0176483	0.0127519	0.0176774	0.0176768	0.024315	0.0176864	0.0243794	0.00930325	0.0128023	0.0092155	0.0127919	0.012779	0.0176209	0.012832	0.0176473	0.00923675	0.0127903	0.00929438	0.0127479	0.012845	0.0176446	0.0127864
213	0.876477	0.5799	0.00927013	0.0127546	0.009309	0.012797	0.012785	0.0176369	0.0127451	0.0177248	0.009272	0.0128178	0.00924913	0.0128104	0.0128235	0.0176644	0.012789	0.0176208	0.0128289	0.0176855	0.0128183	0.0176505	0.017681	0.024373	0.0176676	0.0243558	0.0128061	0.0176384	0.0127508	0.0177313	0.0176314	0.0243224	0.0176821	0.0244211	0.0092455	0.0127891	0.00927	0.0128043	0.0128124	0.0176468	0.0127975	0.0176404	0.00925388	0.0127914	0.00927963	0.0127449	0.012783	0.0177449	0.0127698
214	0.875125	0.58	0.00924	0.012803	0.00928425	0.0128359	0.0127945	0.0177209	0.0127966	0.0176513	0.00930413	0.0128014	0.009176	0.0128174	0.012859	0.0176344	0.0128346	0.0176598	0.012793	0.017711	0.0127351	0.0176185	0.0175869	0.0244071	0.0176096	0.0243949	0.0127468	0.0176066	0.0127584	0.0176563	0.0177141	0.0243171	0.0175845	0.0244503	0.00929738	0.0127729	0.0092655	0.0128144	0.0127818	0.017563	0.0127506	0.0176505	0.00927075	0.0126928	0.00923638	0.0127678	0.0128194	0.0175891	0.0128644
215	0.875365	0.5801	0.00927913	0.0127838	0.009228	0.0128724	0.012803	0.01767	0.0128138	0.0176354	0.00926613	0.0127566	0.0092945	0.0127325	0.0128085	0.0176343	0.0127634	0.0176946	0.0128033	0.0176519	0.0127631	0.0176245	0.0176424	0.0244091	0.0176916	0.024379	0.0127823	0.0175686	0.0127975	0.0177249	0.0176704	0.0243741	0.0175723	0.0244109	0.00927925	0.0127869	0.00924188	0.0127915	0.0127548	0.0176354	0.0127314	0.0175634	0.00925625	0.0127883	0.00923275	0.0128175	0.0127743	0.0177384	0.0128676
216	0.877949	0.5898	0.00855725	0.0124635	0.00863425	0.0123346	0.0124436	0.0179223	0.0123823	0.0178784	0.00863388	0.0124521	0.00865588	0.012442	0.0124653	0.0178111	0.0123334	0.0178574	0.0123988	0.0178784	0.0124579	0.0179133	0.0179245	0.0256121	0.0177954	0.0256883	0.0124543	0.0177683	0.012363	0.0178354	0.0178259	0.0256645	0.017849	0.0255771	0.00863938	0.0124379	0.00866875	0.0123474	0.0124278	0.0178255	0.0123895	0.0177661	0.00857125	0.0123866	0.00862113	0.0123833	0.0124278	0.0178123	0.0123978
217	0.878908	0.59	0.00857325	0.0124556	0.00861238	0.0124363	0.0124124	0.017872	0.0123724	0.0178016	0.00864413	0.0123631	0.0086265	0.0123703	0.0124156	0.0178836	0.0123344	0.0178715	0.0124026	0.0178425	0.0123525	0.0178731	0.0177581	0.0256494	0.0178025	0.0258215	0.0123919	0.0178711	0.0123815	0.0177845	0.0178738	0.0257019	0.017849	0.0256898	0.00863588	0.0124364	0.00859888	0.0123805	0.0124523	0.0177873	0.0123756	0.0178265	0.00861888	0.0123378	0.008677	0.0124213	0.0123553	0.0177911	0.0124744
218	0.876649	0.5901	0.0086145	0.0123638	0.00861163	0.0123656	0.0123748	0.0179665	0.0123278	0.017852	0.00857425	0.0123955	0.00860725	0.0124054	0.0123621	0.0179126	0.0124185	0.0178546	0.0123576	0.0179125	0.0123719	0.0178329	0.017867	0.0256939	0.0178785	0.0256893	0.0124353	0.0178163	0.0123571	0.0177954	0.0178924	0.0256164	0.0178218	0.0256733	0.008582	0.0123984	0.00860763	0.01247	0.0123923	0.0177759	0.012389	0.0178239	0.00862038	0.0123856	0.008624	0.0123799	0.0123963	0.0178354	0.0123704
219	0.876935	0.5901	0.00863925	0.0123814	0.00857413	0.0123544	0.0123759	0.0178431	0.01239	0.0178774	0.00862663	0.0123901	0.00863963	0.0123056	0.0123255	0.0178534	0.0124226	0.017849	0.0123456	0.017866	0.012351	0.0178253	0.0178246	0.0256993	0.0178423	0.025715	0.012411	0.0178951	0.0123858	0.0178481	0.0178428	0.025657	0.0178519	0.025745	0.0085975	0.0123936	0.00862363	0.0123826	0.0124263	0.017937	0.0123964	0.0178179	0.00860775	0.01245	0.00854825	0.0123916	0.0124243	0.0178084	0.0124311
220	0.8789	0.5903	0.0086655	0.0124096	0.008604	0.0123534	0.0123514	0.0178396	0.0123411	0.0178728	0.00858888	0.0123938	0.0085985	0.0123795	0.0124208	0.0178416	0.0123554	0.0177724	0.012388	0.0178213	0.0123794	0.0178323	0.0178683	0.0257246	0.0178863	0.025656	0.0123454	0.0177573	0.0124078	0.0178923	0.0178148	0.0258351	0.0178895	0.0256681	0.00862675	0.0123531	0.00860125	0.012324	0.0123358	0.0178191	0.012391	0.0179173	0.00859463	0.0123881	0.00856625	0.0124501	0.0123426	0.017813	0.0124368
221	0.878565	0.5999	0.00803963	0.0120386	0.00798913	0.0120161	0.0119815	0.0180024	0.0119745	0.018079	0.00793975	0.0119576	0.00802288	0.011951	0.0119855	0.0180734	0.0120194	0.0179516	0.0119723	0.0180891	0.0119725	0.0179958	0.0180099	0.0270726	0.0179485	0.0269241	0.0119933	0.0180265	0.0119505	0.0180051	0.017959	0.0270484	0.0180208	0.0269808	0.00799963	0.0120111	0.00793425	0.0120233	0.0120554	0.0179504	0.0120126	0.0180319	0.00799613	0.0120183	0.00800725	0.0120363	0.0119846	0.0179048	0.0120353
222	0.879329	0.6	0.0080635	0.0119844	0.00801713	0.0120269	0.0121116	0.0179565	0.0119728	0.0180346	0.00795213	0.0120233	0.00800325	0.0120579	0.0120685	0.0180041	0.0119886	0.0179994	0.0120501	0.018026	0.0120374	0.0180383	0.0180764	0.0269363	0.0179411	0.0269106	0.0119741	0.0179415	0.0119479	0.0180126	0.017984	0.026994	0.0179853	0.0269868	0.00794088	0.0120316	0.007969	0.0119448	0.0120303	0.0179618	0.0119874	0.0179325	0.0079325	0.0119503	0.00797625	0.0120428	0.0120561	0.0180244	0.0120233
223	0.879062	0.6	0.007943	0.011992	0.00802638	0.0120365	0.0119184	0.0180218	0.012006	0.0180384	0.00795988	0.0119773	0.00802238	0.0119793	0.0120133	0.0179664	0.0119981	0.0180429	0.0120216	0.0179148	0.0119104	0.0180044	0.018063	0.0268024	0.0180165	0.0269469	0.012026	0.0180074	0.0120281	0.017974	0.0180138	0.0269683	0.018039	0.0270296	0.00799913	0.0120456	0.00802163	0.011932	0.0119563	0.0180114	0.0119783	0.0181125	0.0079815	0.0120148	0.00797938	0.0120399	0.012001	0.0179704	0.011934
224	0.878253	0.6001	0.00803688	0.0119973	0.00798613	0.0120253	0.0120311	0.0180533	0.0119659	0.0179273	0.00805363	0.0120126	0.00796813	0.0119398	0.0119625	0.018048	0.0119964	0.0180556	0.0120401	0.0179745	0.0120098	0.0180981	0.0180114	0.026985	0.0180366	0.0270133	0.011995	0.0180011	0.0120209	0.0180143	0.0178993	0.0269696	0.0179134	0.0270839	0.00799025	0.0120496	0.00801738	0.0119656	0.0120068	0.0179914	0.0120716	0.0179294	0.00799025	0.011973	0.00796513	0.0119963	0.0119828	0.0180029	0.0119686
225	0.879664	0.6001	0.00801825	0.0119228	0.007982	0.0120541	0.0120508	0.0179524	0.011944	0.017952	0.00802125	0.0119694	0.00801763	0.0119714	0.0120335	0.018019	0.012005	0.0180829	0.0119858	0.0179789	0.0119843	0.018092	0.0180256	0.0268925	0.0179713	0.0269478	0.0119336	0.0179684	0.0120769	0.018049	0.0179894	0.0269756	0.0179438	0.0270511	0.007955	0.0120154	0.00798525	0.0119846	0.0119819	0.0180443	0.0119626	0.0179959	0.00800575	0.0120434	0.00797275	0.0119954	0.0120053	0.0180265	0.0119184
226	0.879534	0.6097	0.00745325	0.0116678	0.0074465	0.011609	0.0116329	0.018197	0.0116008	0.0181178	0.00737638	0.0116238	0.00749875	0.0116364	0.0115383	0.018121	0.0115911	0.0181155	0.0116364	0.0181245	0.0116589	0.0180493	0.0181503	0.0285049	0.0182113	0.0283559	0.0116355	0.0181101	0.0116458	0.0181461	0.0181526	0.0283341	0.0180678	0.0282953	0.00742825	0.0116435	0.00744688	0.011558	0.0115653	0.0181215	0.0116314	0.0180809	0.00745763	0.0116278	0.00742138	0.011628	0.0116686	0.0180871	0.0115565
227	0.880438	0.61	0.00733175	0.0116035	0.00743825	0.0115938	0.0116193	0.0181723	0.0116143	0.0181468	0.00744088	0.0115734	0.007402	0.0116489	0.0116329	0.0181598	0.0115848	0.0180454	0.0116055	0.0181209	0.0116065	0.0181211	0.01806	0.0284634	0.0181306	0.0283756	0.0116253	0.0181469	0.0115698	0.0181478	0.0182155	0.0283718	0.0181783	0.0283454	0.0074125	0.0116869	0.00736875	0.0115816	0.0115834	0.0180793	0.011636	0.0181723	0.00741475	0.0115875	0.00735963	0.0115694	0.0116085	0.018126	0.0116411
228	0.880273	0.6101	0.0074545	0.0116193	0.00744313	0.011595	0.0115399	0.0181724	0.0116454	0.0181655	0.00740875	0.0115973	0.007387	0.0115899	0.0116051	0.0181166	0.0116453	0.0181426	0.0115773	0.0181313	0.0116003	0.0181483	0.0181535	0.028355	0.0180834	0.0284698	0.0116488	0.0181154	0.0115603	0.0180331	0.0181594	0.0283898	0.0181861	0.028431	0.00745263	0.0116164	0.00735988	0.0116454	0.0116055	0.0181443	0.0115366	0.018188	0.00743188	0.0115874	0.00739825	0.0115371	0.0116168	0.0180951	0.0115061
229	0.880099	0.6102	0.00741738	0.0115861	0.00740775	0.0115883	0.0115979	0.0181773	0.0115538	0.0182244	0.00740738	0.011533	0.0074255	0.0115945	0.0115931	0.0180969	0.0115818	0.0181773	0.0116191	0.0181451	0.0115649	0.0181731	0.0181819	0.0282266	0.0180615	0.0283483	0.0115295	0.018079	0.0115299	0.0181399	0.01811	0.0283523	0.0181206	0.0285244	0.007399	0.0116348	0.00738163	0.0115193	0.0116104	0.0180914	0.0115704	0.0180834	0.007378	0.0115531	0.00744513	0.0116276	0.011637	0.0181078	0.0117199
230	0.880067	0.6102	0.007403	0.0115225	0.00746638	0.011596	0.0115598	0.0181126	0.0116186	0.0181346	0.0073955	0.0116398	0.0073135	0.0116178	0.0116196	0.0180818	0.0116035	0.0181516	0.0115816	0.0181596	0.0115833	0.0181144	0.0180696	0.0283791	0.0182774	0.0283366	0.0116171	0.0181655	0.0116596	0.0181955	0.0180778	0.028436	0.0181201	0.0283763	0.00740675	0.011605	0.00735263	0.0116115	0.0116693	0.0181319	0.0115851	0.0181488	0.00740075	0.0115723	0.00739438	0.011576	0.0115613	0.0181683	0.0116315
231	0.880621	0.6198	0.00687975	0.011184	0.00688563	0.0111251	0.0112641	0.0182621	0.0111688	0.0181913	0.00688338	0.011182	0.00688263	0.0112719	0.0111876	0.0181826	0.0112188	0.0183444	0.0111639	0.0182454	0.0112318	0.0183221	0.0182624	0.0297778	0.0182489	0.0297723	0.0111691	0.018188	0.0112105	0.0181811	0.0182329	0.0297065	0.0182576	0.0298074	0.00685125	0.0111589	0.00687638	0.0112458	0.0111754	0.0182289	0.0111098	0.0183441	0.00687363	0.0112219	0.006957	0.0111933	0.0111985	0.0182873	0.0111809
232	0.881035	0.6199	0.006865	0.0112086	0.00686713	0.0112084	0.0112171	0.0182854	0.011211	0.018185	0.00687013	0.0112391	0.00688825	0.0111379	0.011214	0.0181901	0.0111901	0.0182248	0.0111996	0.0182386	0.0112448	0.0182158	0.0182511	0.0298411	0.0182523	0.029891	0.0112023	0.0182595	0.0112094	0.0182759	0.0182641	0.0298096	0.0182728	0.0297539	0.00692075	0.0111908	0.00686175	0.0111486	0.0112443	0.0182396	0.0111666	0.0183006	0.00692075	0.0112358	0.00689463	0.0111804	0.0111473	0.0182729	0.0112041
233	0.879298	0.62	0.00684625	0.0111896	0.00687963	0.0112291	0.011181	0.0182599	0.0111828	0.0182903	0.006915	0.0111646	0.00684225	0.0112249	0.0111449	0.0182148	0.0111955	0.0182891	0.0112023	0.0182795	0.0112263	0.0182445	0.0183166	0.0297764	0.0181898	0.0298021	0.0111888	0.0182021	0.0112119	0.0182073	0.0182415	0.0297156	0.018236	0.0297981	0.0068815	0.0112071	0.00684388	0.0111834	0.0111933	0.0182538	0.0111988	0.0181833	0.00687788	0.0112059	0.00683425	0.0111714	0.0111293	0.0182451	0.0111704
234	0.881216	0.6201	0.00683125	0.0111489	0.00686813	0.0111293	0.0111585	0.0182408	0.0112603	0.0182894	0.00683438	0.0112124	0.00685463	0.0111909	0.0111796	0.0182753	0.0111661	0.018204	0.0112114	0.018266	0.0111878	0.0182623	0.0182793	0.0298046	0.0182053	0.0298044	0.0111161	0.0183221	0.0112185	0.0182461	0.0182583	0.0298935	0.0182096	0.0298571	0.00680313	0.0112394	0.0068395	0.0111948	0.011164	0.0183221	0.0112129	0.018257	0.00689775	0.0112269	0.006916	0.0111866	0.0111954	0.0181969	0.0112106
235	0.88119	0.6201	0.006885	0.0112785	0.00685363	0.0111551	0.0112381	0.0183099	0.0111256	0.0183254	0.0068395	0.0111656	0.00687025	0.011206	0.0111793	0.0182953	0.0111873	0.0182221	0.0112289	0.0183363	0.01119	0.0182764	0.0182933	0.0298535	0.0182156	0.0298793	0.0111528	0.0181994	0.0111709	0.0182413	0.0182985	0.0297668	0.01831	0.0298596	0.00682963	0.0111169	0.00686563	0.0111638	0.0112296	0.0182395	0.0111384	0.0182966	0.0068565	0.011235	0.00686175	0.0111088	0.0111821	0.0183285	0.0111096
236	0.880937	0.6299	0.0063305	0.01082	0.00633963	0.0107843	0.0108601	0.0183516	0.0107121	0.0183816	0.00630025	0.010806	0.00634975	0.0107686	0.0108021	0.0183236	0.0108355	0.0183136	0.0108051	0.0183515	0.010745	0.0183936	0.0183389	0.0313034	0.0183789	0.0312003	0.0107863	0.0183484	0.0107933	0.0183749	0.0183786	0.0312324	0.018297	0.0312446	0.00631975	0.0108118	0.0063245	0.0107365	0.0108185	0.0183359	0.0108005	0.018344	0.00634238	0.010769	0.00632488	0.0108395	0.0108044	0.0183251	0.0107894
237	0.881286	0.6299	0.0063325	0.0108326	0.00633825	0.0107623	0.0107606	0.0184428	0.0108236	0.0182981	0.006357	0.0107353	0.00632888	0.0107663	0.0107576	0.0183795	0.0107414	0.0183256	0.0107551	0.0183656	0.0107096	0.0182955	0.0182723	0.0311613	0.0183143	0.031331	0.0108525	0.0183906	0.0107359	0.0183839	0.0183409	0.0312376	0.0184538	0.031266	0.006375	0.0107869	0.00632825	0.0108014	0.0107595	0.0182638	0.0108093	0.0184016	0.00634013	0.0107519	0.00638875	0.010804	0.0108041	0.0183645	0.01074
238	0.882155	0.6299	0.0063855	0.0108664	0.00630413	0.0108389	0.0107764	0.018374	0.0107864	0.018391	0.0063455	0.0107548	0.00628963	0.0108258	0.0106989	0.0183924	0.0107681	0.0183171	0.010814	0.0182803	0.0108099	0.0182959	0.0183163	0.0311635	0.0183148	0.0312931	0.0107545	0.0183335	0.0108093	0.0183385	0.0184324	0.0312894	0.0183305	0.0313164	0.0063605	0.0108095	0.00632588	0.010721	0.0107221	0.018383	0.0107615	0.0183458	0.00633838	0.0107966	0.006366	0.0107764	0.0107969	0.0183575	0.01076
239	0.880323	0.6299	0.006327	0.0107883	0.00631325	0.0107616	0.0107543	0.018382	0.0107508	0.0183848	0.00630788	0.0108241	0.0063405	0.0107519	0.0107685	0.0182844	0.0108029	0.0184054	0.0107841	0.0183578	0.0108184	0.018339	0.0183803	0.0311843	0.0183746	0.0312489	0.0108416	0.0183054	0.0107701	0.0183298	0.0182541	0.0312944	0.0184309	0.031198	0.00631638	0.0107969	0.0063455	0.0108363	0.0108023	0.0183323	0.0108105	0.0183508	0.00635163	0.010739	0.00639025	0.0108013	0.0107369	0.0183488	0.0108531
240	0.879844	0.6303	0.00636025	0.010775	0.00634575	0.0107503	0.0107764	0.0183309	0.0107956	0.0184326	0.0062765	0.0107738	0.00631725	0.010811	0.0107795	0.0183616	0.0107436	0.0183831	0.0107653	0.0184123	0.010732	0.0183018	0.0184081	0.0313669	0.0183526	0.0312411	0.0108499	0.0183469	0.0107265	0.0183388	0.0184061	0.0312228	0.0183531	0.0312898	0.00632875	0.0107671	0.00634663	0.0108001	0.0107158	0.0183553	0.0107494	0.0183133	0.00629938	0.0107291	0.00630738	0.0107595	0.010736	0.0183643	0.010749
241	0.88112	0.6396	0.0058175	0.010324	0.00586288	0.0103771	0.0103616	0.0184494	0.0104971	0.018446	0.00586875	0.0103695	0.00588688	0.0103619	0.0103933	0.018406	0.0103483	0.018432	0.010399	0.0184876	0.0103988	0.01842	0.0184964	0.0328005	0.0184044	0.0326834	0.0103484	0.0185	0.0103956	0.018486	0.0184971	0.0327541	0.0184303	0.0326234	0.00584538	0.0104281	0.005832	0.0103293	0.010419	0.0184609	0.0103948	0.0184101	0.0058075	0.0103653	0.00583738	0.0104013	0.0104116	0.0185199	0.0103735
242	0.881386	0.6396	0.00582675	0.0103928	0.00583725	0.0103701	0.0104348	0.0183813	0.0103509	0.0183995	0.0058765	0.0103694	0.00588038	0.0104123	0.0104329	0.0184088	0.0103639	0.0184333	0.0103563	0.0184123	0.0104245	0.018481	0.0183689	0.032645	0.0184663	0.0326564	0.0103873	0.0183745	0.0103685	0.0185085	0.0183431	0.0327955	0.0183104	0.0327488	0.00586263	0.0104151	0.005836	0.0103465	0.0103746	0.018325	0.0103428	0.018435	0.00586338	0.0103213	0.00587813	0.0104383	0.010421	0.0184413	0.0104405
243	0.879536	0.6398	0.00588775	0.0104275	0.005838	0.0103584	0.0104108	0.018436	0.0103784	0.0184439	0.00583325	0.0103215	0.00584138	0.0103704	0.0104006	0.0183931	0.0104149	0.0184836	0.0103441	0.0183961	0.0103954	0.0184511	0.0184219	0.0327096	0.0183963	0.0327346	0.0103899	0.0184419	0.0103553	0.0183754	0.0184411	0.0325804	0.0184363	0.0328093	0.00585163	0.0103959	0.0058145	0.0104166	0.0103445	0.0184519	0.0104218	0.018397	0.00585925	0.0103559	0.00582513	0.0103513	0.0103093	0.0183838	0.0103361
244	0.881211	0.64	0.00580625	0.0103533	0.00584263	0.0103661	0.0103624	0.0184193	0.0103701	0.018382	0.00583925	0.0103659	0.00583613	0.0103309	0.0103728	0.0185038	0.0104108	0.018462	0.0103753	0.0183248	0.010378	0.0184251	0.0183093	0.0327854	0.0184625	0.0327809	0.010374	0.0184573	0.0103873	0.0184884	0.0184861	0.0327623	0.0183951	0.0327735	0.00582725	0.0104096	0.00582413	0.0103918	0.0103703	0.0183816	0.0103836	0.0184574	0.0058515	0.0103675	0.00583388	0.0103825	0.0103685	0.0184303	0.0103466
245	0.879249	0.6401	0.00582413	0.0103368	0.005856	0.0103885	0.0103103	0.0184533	0.0103985	0.0184435	0.00581375	0.010272	0.00584463	0.0103346	0.0103174	0.0184878	0.0103871	0.018515	0.0103383	0.018373	0.010324	0.0183808	0.0183841	0.0328555	0.0185069	0.0327313	0.0104678	0.0183694	0.0103556	0.018447	0.018437	0.0327416	0.0184176	0.0327159	0.00588563	0.0104076	0.00582613	0.0104245	0.0102875	0.0184338	0.0103324	0.018308	0.00585363	0.0102921	0.00580188	0.0103788	0.0104006	0.018383	0.0103835
246	0.88029	0.6499	0.00530663	0.00996163	0.00538263	0.0100009	0.0100359	0.0184409	0.0099405	0.018378	0.0053565	0.00999113	0.00534338	0.0100003	0.0100626	0.0185603	0.009979	0.0185084	0.00999625	0.0183903	0.0099825	0.0185201	0.0184423	0.034385	0.0184681	0.0343176	0.00995263	0.0184653	0.0099195	0.0184608	0.0185388	0.0341974	0.0184196	0.034354	0.00535975	0.00995825	0.0053675	0.0099995	0.00997263	0.0184733	0.00990988	0.0185114	0.005359	0.00996125	0.00538375	0.009849	0.0099505	0.0183914	0.00995138
247	0.880657	0.6501	0.00531763	0.00993888	0.00535513	0.00992338	0.009949	0.0185924	0.0099385	0.0184188	0.00536225	0.00993338	0.0053685	0.00995525	0.00995313	0.0183851	0.00996038	0.0184976	0.00993575	0.018463	0.0099235	0.0184226	0.0184599	0.0342985	0.0185025	0.0344179	0.0099075	0.0184936	0.00993025	0.0184678	0.0185089	0.0343041	0.0185559	0.0343514	0.00532325	0.00992075	0.00535563	0.00998238	0.0099285	0.0184913	0.00991275	0.018524	0.00537538	0.00991775	0.00537038	0.00996713	0.00996475	0.0184918	0.009998
248	0.880185	0.6501	0.00538413	0.009949	0.00539088	0.00993363	0.0098945	0.0184949	0.0099335	0.0184154	0.00536225	0.0099635	0.00538	0.0099495	0.0099435	0.0184383	0.00998175	0.0185394	0.0099325	0.0184221	0.00992775	0.0184519	0.0184656	0.0343281	0.0184876	0.0344446	0.0099325	0.0184419	0.00988763	0.0184906	0.0185148	0.0342914	0.01848	0.0343535	0.0053945	0.00991763	0.005344	0.0099575	0.00993563	0.0184735	0.00992575	0.0184903	0.005338	0.00995413	0.005358	0.00993025	0.0099645	0.0184423	0.0099815
249	0.879765	0.6501	0.00532275	0.00996125	0.00536588	0.00996363	0.00995413	0.0185609	0.00993538	0.0184775	0.00535763	0.009947	0.00532663	0.00994288	0.00998588	0.0184515	0.00994288	0.0184545	0.0099945	0.0185168	0.00996525	0.0184381	0.018511	0.0345249	0.018578	0.0343013	0.00996863	0.0185153	0.0100036	0.0184523	0.018529	0.034343	0.0184366	0.0342835	0.0053515	0.009999	0.00533663	0.00987738	0.0099365	0.0185896	0.0099635	0.0184658	0.005348	0.0100033	0.005341	0.00991963	0.00992425	0.0184081	0.00995713
250	0.879933	0.6502	0.00533138	0.00991313	0.00536625	0.0099545	0.00997763	0.0185131	0.00995313	0.0184429	0.00535975	0.00993738	0.00536013	0.00992363	0.0100148	0.0184591	0.00993388	0.0184935	0.00992563	0.0185139	0.00992888	0.0185234	0.0184851	0.0344049	0.0185165	0.0343418	0.00995788	0.018466	0.00997125	0.0185253	0.0184016	0.0343138	0.0184885	0.0343505	0.005338	0.009956	0.005318	0.00996763	0.00991238	0.0185151	0.0100019	0.0184071	0.005341	0.00994488	0.00533688	0.00998763	0.00995	0.018508	0.00994113
251	0.880014	0.6597	0.00496963	0.0095205	0.00496713	0.00956775	0.00956025	0.0184869	0.0095365	0.0184299	0.0049215	0.00957675	0.00496238	0.00950825	0.0095845	0.0185199	0.00955413	0.0185424	0.00956463	0.0185083	0.00952575	0.0185273	0.0185118	0.0359563	0.0185533	0.0359299	0.00952563	0.0185085	0.009542	0.018486	0.0185354	0.035767	0.018459	0.0360194	0.00488375	0.00952375	0.00494538	0.00955925	0.00955738	0.0186061	0.00950238	0.0185333	0.004913	0.00956725	0.00491963	0.009573	0.00953075	0.018514	0.00956238
252	0.879967	0.6598	0.004847	0.0095305	0.00489288	0.00952338	0.0095205	0.0185274	0.009502	0.0186268	0.00491575	0.00955663	0.00490738	0.00953913	0.00958575	0.0185195	0.00953888	0.0184745	0.00954163	0.0185048	0.00952738	0.0185311	0.0185791	0.0359605	0.0184989	0.0358814	0.00958425	0.0184761	0.00960175	0.0184785	0.0186024	0.03589	0.0185533	0.0358414	0.00492338	0.00950913	0.004952	0.00954	0.00949013	0.0185266	0.00957688	0.0185978	0.00490175	0.00957613	0.00493788	0.00957238	0.00953313	0.01851	0.00950388
253	0.879936	0.6599	0.00493088	0.00952075	0.00489925	0.00954963	0.00948	0.018533	0.009505	0.018563	0.00491463	0.0095805	0.0049355	0.00951213	0.00953838	0.0184641	0.0094875	0.0184998	0.00954825	0.0185633	0.00956525	0.0183764	0.0185903	0.0358939	0.0185368	0.0359276	0.00952613	0.0184814	0.00954288	0.0185665	0.0184804	0.0359553	0.0185095	0.0359226	0.00489875	0.00949488	0.00496113	0.00951025	0.00946913	0.0185338	0.00957925	0.0185354	0.00487663	0.00958575	0.00497963	0.00960475	0.00958675	0.0185726	0.00953563
254	0.879669	0.6599	0.0048745	0.00947488	0.00489325	0.00951863	0.00950825	0.0184235	0.00951875	0.0185133	0.004907	0.00954438	0.00491925	0.00953913	0.00951275	0.0185014	0.00956375	0.0185278	0.00953925	0.018493	0.0095295	0.0184851	0.0185071	0.0359045	0.0185214	0.0357805	0.0095745	0.0185651	0.00955325	0.0185971	0.0184593	0.0359063	0.0184863	0.035909	0.004881	0.00952788	0.00493875	0.00958213	0.00952488	0.018483	0.00961613	0.0185301	0.0049275	0.00952875	0.00492113	0.00961025	0.00955713	0.0186024	0.00954775
255	0.879319	0.6599	0.00486838	0.00948063	0.004902	0.00955475	0.00952613	0.0184765	0.00954688	0.0185245	0.00493188	0.00951725	0.00490488	0.0095185	0.009525	0.0184739	0.00963513	0.0185663	0.0095345	0.0185043	0.00947413	0.0185081	0.0185426	0.0358588	0.0184148	0.035982	0.00953088	0.0184523	0.00955163	0.0184384	0.0184953	0.0358636	0.0185503	0.0359923	0.00492538	0.00954225	0.00492225	0.00958863	0.009496	0.0185788	0.00953938	0.018461	0.00496163	0.0095645	0.00487375	0.00954313	0.009554	0.0184896	0.00960425
256	0.879778	0.6698	0.00452025	0.00917113	0.00447625	0.00911738	0.00919638	0.0185401	0.009132	0.0185425	0.00445363	0.00907038	0.00452575	0.00912975	0.00911488	0.0185388	0.00905988	0.018502	0.00911775	0.0186143	0.00912725	0.0185003	0.0185089	0.0374609	0.0185079	0.0376184	0.00910025	0.0185134	0.009157	0.0185246	0.0185316	0.0375785	0.0186184	0.037558	0.00452725	0.0090575	0.00448688	0.00910763	0.00910388	0.0185365	0.00914125	0.0185464	0.004502	0.00917263	0.00452925	0.009135	0.00914788	0.0186055	0.0091385
257	0.87934	0.6698	0.00453838	0.00915213	0.004501	0.009074	0.00915713	0.0185458	0.00912425	0.0185491	0.0045275	0.0091155	0.00451663	0.009158	0.00911713	0.018513	0.00906175	0.0185506	0.00909663	0.0185734	0.009147	0.0185229	0.0184505	0.037499	0.0184424	0.0375816	0.00912038	0.0184975	0.00910125	0.0184554	0.0185196	0.0376668	0.0184806	0.037631	0.00447913	0.00917688	0.0045005	0.00915125	0.00917188	0.0184929	0.00910075	0.0184996	0.00452013	0.00912388	0.00447438	0.00909113	0.00910788	0.0184741	0.00914888
258	0.879459	0.6701	0.00447588	0.00913425	0.00446388	0.00913725	0.00912838	0.0185535	0.00908825	0.0185985	0.00451175	0.00913725	0.0044725	0.00915125	0.00914625	0.0185235	0.00910975	0.0185405	0.00910113	0.0185471	0.0091335	0.0185483	0.018511	0.037664	0.0184878	0.0375911	0.0091545	0.0184309	0.0090635	0.0184828	0.018593	0.0376286	0.018572	0.0375876	0.00447763	0.009128	0.00451513	0.00912188	0.00912275	0.0184579	0.00910863	0.01853	0.00444388	0.00909475	0.004421	0.00908863	0.00916713	0.0185436	0.00911925
259	0.878586	0.6701	0.00450988	0.00910325	0.00448263	0.00910063	0.00910013	0.0184531	0.00916775	0.0184693	0.00449988	0.0091155	0.00448125	0.00916325	0.00909613	0.018432	0.00907188	0.0185446	0.009091	0.0184919	0.00913638	0.0184708	0.018443	0.0377883	0.0186066	0.0375698	0.009117	0.0185681	0.00914288	0.0185591	0.018516	0.0375641	0.0183988	0.0376619	0.00448238	0.00907975	0.00450138	0.00908888	0.00911175	0.0185621	0.00911075	0.0184995	0.00449663	0.0090485	0.00451163	0.00920638	0.009136	0.0186076	0.0091615
260	0.879011	0.6702	0.004472	0.00912288	0.00451825	0.009062	0.009046	0.0184995	0.0091115	0.0184821	0.00451863	0.009112	0.00451788	0.00906563	0.00910863	0.0185749	0.00906763	0.0184168	0.00909988	0.018499	0.00913113	0.0185129	0.0185423	0.0377184	0.0185416	0.0376286	0.00913463	0.0185473	0.00912225	0.0184905	0.0184581	0.0376676	0.0185943	0.0376434	0.00448238	0.00912588	0.004502	0.00911263	0.00907263	0.0185941	0.0091625	0.0185595	0.00449038	0.009161	0.00447475	0.00914588	0.00908625	0.0184935	0.00914838
261	0.877157	0.6798	0.0041195	0.00876513	0.00408775	0.0087665	0.00872763	0.018472	0.0086845	0.0184934	0.00407575	0.00865125	0.00409863	0.00867488	0.00873625	0.0185258	0.00875275	0.018581	0.00876563	0.0184651	0.00865413	0.0185529	0.0184511	0.0393021	0.0185594	0.0392171	0.00870288	0.0185328	0.00868813	0.0185596	0.0184329	0.0392108	0.0184636	0.0392521	0.00412888	0.00868625	0.0040585	0.00875063	0.00870925	0.0184684	0.00869375	0.0184783	0.00411763	0.00868888	0.00407363	0.00870788	0.00872263	0.0184786	0.00873575
262	0.878673	0.6798	0.00412688	0.00872738	0.00413688	0.00874113	0.008771	0.0184428	0.0086625	0.0184415	0.00409388	0.00874988	0.00410913	0.00873038	0.00870813	0.0185631	0.008682	0.0185114	0.00873938	0.0185211	0.00873213	0.0185183	0.0185479	0.0391691	0.0183965	0.0392418	0.00861775	0.018571	0.008718	0.0184953	0.0185201	0.0393804	0.0184075	0.0392933	0.00410488	0.0086335	0.0040655	0.00869063	0.00874963	0.0184958	0.00872425	0.0186021	0.00410213	0.00874263	0.00407538	0.00869138	0.00873038	0.0184106	0.00868963
263	0.877302	0.6799	0.00409375	0.0087135	0.004087	0.00868275	0.00869625	0.0186028	0.00873163	0.0184498	0.004146	0.008677	0.00410613	0.00869838	0.00874963	0.0185599	0.00871438	0.018375	0.00863688	0.0184895	0.00871125	0.0184939	0.0184901	0.0394448	0.0185341	0.0394503	0.00871788	0.0185116	0.008735	0.0184873	0.0185838	0.0392635	0.0183978	0.0392913	0.004111	0.00870838	0.00410213	0.0087125	0.00873938	0.018451	0.00865025	0.018542	0.00407863	0.008739	0.00412438	0.00869038	0.008702	0.0184068	0.00872738
264	0.877717	0.6799	0.0041005	0.008703	0.0041075	0.0087485	0.00863675	0.0185061	0.00873363	0.0185091	0.00408663	0.00867113	0.004077	0.008684	0.00869675	0.018487	0.00871575	0.0184816	0.00870788	0.0184566	0.00870638	0.018474	0.0185209	0.0393733	0.0184786	0.0393143	0.00867313	0.018497	0.00875288	0.0185536	0.0184659	0.0393568	0.0185755	0.0391996	0.004126	0.00871413	0.004049	0.00871863	0.00869713	0.0185259	0.00869538	0.0184856	0.00408438	0.00867925	0.004106	0.00876338	0.00873725	0.0185096	0.00870588
265	0.877116	0.6801	0.00407188	0.00868788	0.00412375	0.00877425	0.008705	0.0183773	0.00877125	0.0184396	0.00407475	0.00869863	0.00408	0.00874713	0.00876025	0.018524	0.00869825	0.0185339	0.008725	0.0184106	0.00870613	0.0184898	0.0184434	0.0393429	0.0184555	0.0393034	0.00872125	0.018457	0.008663	0.018517	0.0184728	0.0393483	0.018535	0.0392065	0.0041205	0.00869925	0.00406825	0.00868163	0.00867438	0.0184693	0.00871063	0.0184465	0.00408763	0.00866138	0.0040875	0.00868913	0.00878488	0.0184694	0.00868963
266	0.875973	0.6897	0.00375825	0.00831088	0.00372688	0.00829538	0.00829963	0.0184249	0.008283	0.0184343	0.00374175	0.00834238	0.00371063	0.0083225	0.00831725	0.0184884	0.0082775	0.0184584	0.00828638	0.0184138	0.008319	0.0184481	0.0183974	0.0409974	0.018519	0.0409941	0.00833063	0.0184146	0.008344	0.0184776	0.0184316	0.0410321	0.0183705	0.0410576	0.00371875	0.00832388	0.00374075	0.00833625	0.00826363	0.0184779	0.00829025	0.0184428	0.00374	0.00830738	0.00374863	0.00828975	0.00826113	0.0185105	0.00823788
267	0.875737	0.6899	0.0037255	0.00831638	0.00373175	0.00829138	0.00827638	0.0185365	0.00828913	0.0184258	0.00371725	0.00832025	0.00369225	0.00829025	0.00830525	0.0184025	0.00835275	0.0184724	0.0082995	0.0185155	0.00828875	0.0184891	0.0185395	0.0411045	0.0184604	0.0409591	0.00826975	0.0183608	0.008276	0.0184614	0.0184994	0.0409703	0.0184314	0.0409871	0.00372688	0.00825913	0.003706	0.00831313	0.00828888	0.0184064	0.00826025	0.018425	0.0037165	0.00825763	0.0037275	0.00831563	0.00827075	0.0184858	0.00830238
268	0.876119	0.6899	0.00370238	0.00829213	0.0037585	0.00827875	0.00828738	0.0184478	0.00828475	0.0185158	0.00375125	0.00832725	0.00370825	0.0083195	0.008286	0.0184251	0.00835638	0.018465	0.0082775	0.0185198	0.0083325	0.018441	0.0185553	0.0409371	0.0184545	0.040973	0.00831888	0.0184084	0.0082535	0.0184466	0.0184608	0.0410486	0.0184503	0.0410139	0.003756	0.00828375	0.00372563	0.00832938	0.00826038	0.018432	0.00827388	0.0184538	0.0037125	0.00822313	0.00365263	0.00826125	0.008298	0.0184783	0.00824063
269	0.875847	0.69	0.00374225	0.00828463	0.0036995	0.0082885	0.00828838	0.0184991	0.00830813	0.0184441	0.00368725	0.00827288	0.00373638	0.00825725	0.00830288	0.0183978	0.0082585	0.0184326	0.00830788	0.0184758	0.00826775	0.0184256	0.0184941	0.0409748	0.0185081	0.0411236	0.00830975	0.0185005	0.00829975	0.0184484	0.0184046	0.0410179	0.0184576	0.0411196	0.00369138	0.00832825	0.00371738	0.0082325	0.00827038	0.0184909	0.00834088	0.0184694	0.00371263	0.00832763	0.00372888	0.00827538	0.008246	0.0184593	0.00837463
270	0.87648	0.69	0.00371588	0.00825613	0.00374663	0.0082935	0.00833313	0.018482	0.00832	0.0183823	0.00372438	0.00832125	0.00371513	0.00827138	0.00827988	0.0184419	0.0082565	0.0185575	0.00829225	0.0184744	0.00827438	0.0185416	0.0184435	0.0410158	0.0183971	0.0410926	0.00825563	0.0184718	0.00829313	0.0185035	0.0184719	0.0411724	0.0183544	0.0410079	0.00371825	0.00826988	0.00371275	0.00829625	0.00833575	0.018414	0.00827938	0.0184578	0.003737	0.00823988	0.00369125	0.008276	0.00827438	0.0184679	0.00827538
271	0.874354	0.6995	0.00338425	0.00788963	0.00339875	0.00795013	0.00786463	0.0182823	0.00794463	0.0183476	0.00337525	0.00789463	0.00335138	0.0078895	0.00795038	0.0184298	0.00791088	0.0183749	0.00784913	0.0183936	0.0078665	0.0183968	0.0183669	0.0427109	0.0183413	0.0427288	0.00791475	0.0183489	0.00788013	0.0183795	0.0183608	0.0427829	0.0183911	0.042808	0.0034325	0.00787075	0.00334825	0.00787425	0.00787438	0.0183623	0.00788225	0.0184488	0.00333475	0.0079405	0.00339163	0.007882	0.00786938	0.0183935	0.00791463
272	0.874286	0.6997	0.00338088	0.00792963	0.003362	0.00790013	0.00789613	0.018401	0.00791125	0.0184109	0.00341463	0.00792563	0.00339563	0.00782738	0.0078785	0.0183973	0.00789788	0.0183893	0.0078665	0.01839	0.00795875	0.0184025	0.0183938	0.0427968	0.0184079	0.0427989	0.00789988	0.0183909	0.00782863	0.0184263	0.0184143	0.042882	0.0183308	0.0427749	0.00340725	0.00788825	0.003369	0.00787038	0.00790225	0.0183918	0.00786463	0.0184253	0.00338713	0.00782638	0.00337738	0.00786013	0.007932	0.0183319	0.00788138
273	0.873803	0.6998	0.00341588	0.00791388	0.003396	0.0078995	0.007882	0.0184195	0.00789225	0.0184261	0.00340888	0.00793088	0.00332163	0.00782775	0.007853	0.0183843	0.00784425	0.018347	0.00794138	0.0183798	0.00783188	0.0183499	0.0183441	0.042874	0.0183911	0.0428286	0.00786475	0.0184595	0.00791875	0.0183576	0.0183881	0.0427925	0.0183833	0.0429191	0.00335975	0.00791688	0.003381	0.00791538	0.00791925	0.0183756	0.00789513	0.0184276	0.00340038	0.0078755	0.00337913	0.00784338	0.0078195	0.0183153	0.00785988
274	0.873917	0.6999	0.00337513	0.00782188	0.00339925	0.00787463	0.00787963	0.0183429	0.0078515	0.0184173	0.00337363	0.00787475	0.00339525	0.007845	0.00791825	0.0183651	0.0079265	0.0182949	0.007864	0.018378	0.007905	0.018375	0.0183933	0.042774	0.0183791	0.0428023	0.007901	0.0183626	0.00786288	0.0183088	0.0182741	0.0428453	0.0184403	0.0429503	0.00337488	0.00793238	0.00337063	0.00789225	0.00792263	0.0183356	0.00786138	0.0184266	0.00336	0.00791038	0.00337638	0.007924	0.00783688	0.0183655	0.007891
275	0.874519	0.7002	0.0033675	0.00787475	0.00335563	0.00788688	0.00789313	0.018302	0.00789738	0.0183848	0.0033215	0.0079055	0.00335613	0.0078925	0.00782213	0.0183675	0.0078685	0.0183935	0.00786338	0.018402	0.0078605	0.0184228	0.0184119	0.0428443	0.0183724	0.0428929	0.00790013	0.0184368	0.007825	0.0183736	0.0183506	0.0429406	0.0184308	0.0428716	0.00338713	0.00780013	0.00336613	0.00788538	0.007886	0.0184324	0.00784963	0.0184393	0.00335363	0.0078495	0.00337713	0.00785488	0.007896	0.0183761	0.00782238
276	0.871807	0.7096	0.00302988	0.00746763	0.0030645	0.007468	0.007459	0.0182618	0.00747525	0.0181825	0.00306475	0.007459	0.00306488	0.00745075	0.00749125	0.0182338	0.00755788	0.0182575	0.00745675	0.0182409	0.00745588	0.0183195	0.0183029	0.0447391	0.0183303	0.0446254	0.00738763	0.0183111	0.00749975	0.0183321	0.0182574	0.0446373	0.0182268	0.0446823	0.00306075	0.00743563	0.00304425	0.0074675	0.00747525	0.0183621	0.00748313	0.0182955	0.00310363	0.00751463	0.00309875	0.00749663	0.00742588	0.0182033	0.00755475
277	0.872444	0.7098	0.003031	0.00746075	0.00304488	0.0074835	0.00743513	0.0182499	0.00739275	0.0182629	0.00304463	0.00748488	0.00307125	0.00752363	0.00748838	0.018211	0.007477	0.0182323	0.00744875	0.0181978	0.0074745	0.01823	0.0181876	0.0446164	0.0183335	0.0447109	0.00749525	0.018291	0.00745925	0.0182611	0.018251	0.0448713	0.0183415	0.0446341	0.00304925	0.00746088	0.00308313	0.0074675	0.00745438	0.0182814	0.00748	0.0183731	0.003044	0.00752625	0.00309088	0.00748425	0.00747575	0.0182403	0.00745688
278	0.872185	0.7098	0.00307625	0.00745125	0.003046	0.00745325	0.0074895	0.018219	0.00749713	0.0182844	0.00304963	0.00744463	0.00306788	0.00753175	0.00746638	0.0182348	0.00745488	0.0182794	0.0074605	0.0183023	0.00749938	0.0182573	0.0182035	0.0445958	0.0182338	0.0445764	0.00747188	0.0183974	0.00745338	0.0182528	0.0182746	0.044697	0.0182576	0.0447664	0.00302575	0.00744663	0.00304625	0.0074595	0.00748913	0.0182393	0.00754138	0.0183168	0.00303325	0.0074885	0.00304113	0.00745263	0.00752538	0.0183263	0.0074415
279	0.871932	0.7099	0.00305888	0.00745338	0.00298613	0.00745263	0.0074555	0.0183044	0.007462	0.0182418	0.00305725	0.00744013	0.00306013	0.00749663	0.00745638	0.0182656	0.00748375	0.0182754	0.00740313	0.0182156	0.00748438	0.018232	0.0182003	0.0448269	0.0182543	0.0448239	0.007449	0.018147	0.0075315	0.0182356	0.0183031	0.0447924	0.018334	0.0447126	0.00304588	0.007502	0.003069	0.00749025	0.00742125	0.0182235	0.00741175	0.0183051	0.00310988	0.00752363	0.00310138	0.00748713	0.00748375	0.0182225	0.0074585
280	0.871057	0.7102	0.00305825	0.00749738	0.00305313	0.00745713	0.007465	0.0182016	0.00746688	0.0183259	0.00304588	0.00746088	0.00306175	0.00739913	0.0074685	0.0183434	0.0074585	0.0182098	0.00748138	0.0182539	0.00741438	0.0182989	0.0182868	0.0448055	0.0183126	0.0448038	0.00745863	0.0183311	0.00746525	0.0182249	0.0182153	0.0447906	0.0182945	0.0447554	0.00307663	0.00744938	0.00306	0.00746813	0.00748413	0.0183543	0.00743875	0.0181856	0.00305725	0.00744663	0.00304625	0.00747288	0.0074	0.0182015	0.00745325
281	0.869635	0.7197	0.00273638	0.00704475	0.00276163	0.007088	0.00707975	0.0181439	0.00705725	0.0181775	0.00277488	0.00705713	0.00277213	0.00706838	0.00707863	0.0181046	0.00707138	0.0181376	0.0070755	0.018163	0.0070675	0.0180943	0.0180448	0.0464314	0.0181913	0.0466148	0.007015	0.0182016	0.00710663	0.0180895	0.0181865	0.0465856	0.0180921	0.0467028	0.00272138	0.00705613	0.00277738	0.00706588	0.00708088	0.0181661	0.007038	0.018185	0.00275075	0.00709938	0.00271963	0.00707388	0.00704338	0.0181979	0.00703888
282	0.869187	0.7199	0.00271888	0.00706938	0.002737	0.0070475	0.00709838	0.0181554	0.00701425	0.0181975	0.0027375	0.00700813	0.0027455	0.00699488	0.00709063	0.0181879	0.00707838	0.0181468	0.00703038	0.0181869	0.00703288	0.0181699	0.0181334	0.0467141	0.0181584	0.0465599	0.0070635	0.0180906	0.007042	0.0181943	0.0181403	0.0465299	0.0182429	0.0466281	0.0027365	0.00705425	0.0027115	0.00709625	0.0070265	0.0181041	0.00706288	0.0181929	0.00273938	0.00709688	0.00277363	0.00705763	0.00708288	0.0181495	0.00704538
283	0.868853	0.72	0.00276313	0.00707913	0.00272738	0.00708638	0.00705338	0.0180814	0.0070445	0.0181851	0.00275663	0.00709063	0.00275625	0.00704025	0.00704288	0.0181836	0.00703063	0.0181451	0.00708525	0.0181623	0.00709925	0.018112	0.0181425	0.0466855	0.018276	0.0464914	0.00703025	0.0181595	0.00707713	0.0181695	0.0180933	0.0466198	0.0180191	0.0467644	0.00274725	0.0069945	0.002741	0.00709938	0.00710075	0.0181723	0.00703325	0.018078	0.00274213	0.00707638	0.00275175	0.00704438	0.00698925	0.0181815	0.00703925
284	0.870066	0.72	0.00274588	0.00697463	0.00278013	0.0070545	0.0070215	0.0180259	0.00704538	0.0181434	0.00274475	0.00708475	0.002747	0.00707675	0.0070695	0.0181664	0.00707425	0.0180883	0.00701263	0.0181564	0.00705975	0.0181405	0.0181459	0.0466035	0.0181476	0.046628	0.007046	0.0181399	0.0070635	0.0181585	0.0181139	0.0467314	0.0181526	0.0467273	0.00274088	0.00704588	0.00276825	0.00703925	0.00700238	0.0181865	0.0070515	0.0182526	0.00272738	0.00706538	0.0027545	0.00704038	0.00705738	0.0181606	0.0070725
285	0.868979	0.7202	0.00274963	0.00705825	0.00273638	0.00704275	0.0070675	0.0181364	0.00703525	0.0181529	0.002737	0.00708213	0.00273463	0.00708625	0.00704288	0.0180453	0.00703913	0.0181605	0.00703525	0.0181916	0.00708625	0.0180754	0.018089	0.046763	0.0181273	0.0466433	0.00703638	0.0181364	0.00707	0.018155	0.0181773	0.0466111	0.0180286	0.0467899	0.00275638	0.00696163	0.00272325	0.00703238	0.0070295	0.0181333	0.00707838	0.0181444	0.00271513	0.00704563	0.00275738	0.00710413	0.00709338	0.018176	0.00706213
286	0.86612	0.7299	0.002466	0.00667825	0.00245788	0.00665288	0.006655	0.017965	0.00665638	0.0180165	0.00246613	0.00663375	0.00245113	0.0066745	0.00665588	0.0179609	0.006634	0.017986	0.00668363	0.0179415	0.00663038	0.0180315	0.017977	0.0486619	0.018001	0.0485375	0.0066605	0.0180148	0.00664138	0.0180419	0.017993	0.048513	0.0179698	0.0486083	0.00246025	0.00668575	0.00248738	0.00660038	0.00664125	0.0179775	0.00666438	0.0180068	0.00243775	0.0066345	0.00244175	0.00664188	0.00665088	0.0180085	0.0067155
287	0.866701	0.73	0.00247263	0.00666075	0.0024675	0.00667138	0.006631	0.0180035	0.006648	0.0179916	0.00245313	0.00664413	0.00245688	0.00667863	0.00669838	0.0179128	0.0066925	0.0180415	0.00666438	0.0180055	0.00663713	0.0179413	0.0179614	0.0486234	0.0178859	0.0486781	0.00665688	0.0179103	0.00667838	0.0179093	0.0180711	0.0487478	0.0179116	0.0485831	0.002443	0.00658475	0.00249	0.00669613	0.00664613	0.0179169	0.00661088	0.0179276	0.00245	0.00666438	0.00248513	0.006696	0.00665513	0.0179766	0.00662925
288	0.867489	0.73	0.00245	0.00664	0.00245488	0.00666888	0.00663675	0.0179368	0.0066015	0.0180455	0.0024395	0.00668313	0.00243838	0.00664313	0.006679	0.017969	0.00667638	0.0180061	0.00659625	0.0179543	0.00660638	0.0179743	0.0178851	0.0484599	0.0180236	0.0486349	0.006638	0.0179153	0.0066285	0.0180508	0.0180173	0.0487076	0.0180479	0.0486359	0.00246863	0.00663163	0.00247938	0.00665075	0.00662088	0.0179	0.00667163	0.0180458	0.00247325	0.0066265	0.002454	0.00661838	0.0066535	0.0180079	0.00665438
289	0.866428	0.7301	0.00244425	0.00661175	0.00245088	0.006672	0.006592	0.017972	0.00664113	0.0179919	0.00244725	0.00666113	0.00245525	0.00663575	0.0066385	0.0180058	0.00663738	0.017977	0.00662388	0.0179898	0.00663638	0.0180321	0.0179979	0.0486019	0.0180849	0.0486476	0.00667138	0.017994	0.00668113	0.0180091	0.0179275	0.0486341	0.018006	0.048558	0.00246563	0.00665725	0.00245875	0.00662925	0.00663775	0.018068	0.00664425	0.0179378	0.0024725	0.006647	0.00245513	0.00666363	0.00662413	0.0179975	0.00664675
290	0.866499	0.7302	0.00246588	0.0066725	0.00247213	0.0066415	0.00661625	0.0180269	0.00669425	0.0180016	0.00246763	0.00663825	0.0024655	0.00666363	0.00667225	0.0180234	0.00666438	0.0179535	0.00670925	0.0179654	0.00667275	0.0180404	0.0180459	0.0485866	0.0179221	0.048625	0.006615	0.0179546	0.006588	0.0179774	0.0179668	0.0486671	0.0179283	0.0487179	0.00244588	0.00667463	0.0024635	0.00660113	0.00662988	0.0179325	0.00664813	0.0179461	0.00243725	0.00661925	0.00243525	0.00663288	0.00664288	0.018009	0.00662388
291	0.863211	0.7399	0.00219825	0.00625413	0.00218075	0.00627875	0.00624113	0.017717	0.00627188	0.0178041	0.00219288	0.00624213	0.002209	0.00625163	0.00628175	0.017873	0.00629113	0.0177914	0.00627175	0.0177479	0.006249	0.0178978	0.0178584	0.0507383	0.0177574	0.0505975	0.0062115	0.0177473	0.00623775	0.0178021	0.0177993	0.0506169	0.017831	0.0505648	0.00218575	0.00622888	0.00220063	0.00623163	0.00628863	0.0179024	0.006241	0.017778	0.00218013	0.006278	0.00220263	0.00625075	0.00625375	0.0177264	0.00628075
292	0.864079	0.7399	0.00221238	0.00629938	0.002196	0.0062505	0.00626988	0.0177944	0.0062295	0.0178039	0.00221125	0.00624088	0.00224638	0.0062385	0.00626888	0.0177825	0.006245	0.0177771	0.00627775	0.0177471	0.006272	0.0177954	0.017781	0.050597	0.0178389	0.050626	0.006229	0.0177523	0.00620213	0.0178105	0.017827	0.0507485	0.0178205	0.0505863	0.00218888	0.00622825	0.00220563	0.006273	0.00625113	0.017771	0.00620913	0.0177803	0.00218588	0.00625288	0.00219788	0.0062505	0.00623888	0.0177959	0.006253
293	0.863219	0.74	0.00219263	0.00623275	0.00219088	0.0062795	0.00623275	0.0177125	0.00626725	0.0177769	0.0021875	0.00624663	0.002227	0.00623925	0.00625175	0.0177269	0.00625	0.0179043	0.00620925	0.01777	0.00624488	0.0178275	0.0177511	0.0506909	0.0177885	0.0506746	0.00623388	0.0178504	0.0062185	0.0178446	0.017832	0.0506595	0.017803	0.0505083	0.0021815	0.0062015	0.002232	0.0062315	0.006278	0.0178854	0.00625475	0.0177771	0.00218588	0.00627388	0.00216938	0.0062585	0.00627338	0.0178013	0.00622338
294	0.863219	0.74	0.00222063	0.00626613	0.00220025	0.00624825	0.00624488	0.0178365	0.00627438	0.0177096	0.00218313	0.00621913	0.0021905	0.00628413	0.00623675	0.0178563	0.00623563	0.0178395	0.00626288	0.0177845	0.00621363	0.0178063	0.017782	0.0506631	0.0178214	0.0506211	0.0062545	0.0178128	0.0062545	0.0178075	0.0177831	0.0505815	0.0177429	0.0506804	0.00221013	0.00620688	0.0022195	0.006228	0.006228	0.0177849	0.00624688	0.0178174	0.00218088	0.006234	0.00217713	0.00626988	0.006255	0.0177975	0.00623363
295	0.862724	0.74	0.0021835	0.00623038	0.00220238	0.00624575	0.00628375	0.0177876	0.0062435	0.0177118	0.00220075	0.00626875	0.00220988	0.0062555	0.00628413	0.0177295	0.00626775	0.0178666	0.00621625	0.0177766	0.00626488	0.0178143	0.0177688	0.0507275	0.0178044	0.0505643	0.00625675	0.0177239	0.00622625	0.0178448	0.0178019	0.0505443	0.017788	0.0506101	0.002199	0.00628125	0.00220288	0.00626175	0.0062675	0.0176864	0.0062475	0.0177631	0.00218375	0.006262	0.00219438	0.00624438	0.00624113	0.0177996	0.00630975
296	0.860252	0.7499	0.00195788	0.00585063	0.0019595	0.00591788	0.00584975	0.0175061	0.00585313	0.0175793	0.00192313	0.00582125	0.0019425	0.00589488	0.00587063	0.0176031	0.00589	0.0175951	0.00587138	0.0175288	0.00582538	0.0176086	0.0175908	0.0526034	0.0174849	0.0526831	0.00585888	0.0175389	0.00590775	0.0175993	0.0176226	0.0526963	0.0175503	0.0526673	0.0019495	0.00582275	0.00194138	0.00587138	0.00581438	0.0175778	0.0058705	0.0175708	0.00195213	0.00584375	0.00198075	0.00588963	0.00584663	0.0175848	0.005914
297	0.859965	0.75	0.00192888	0.00584188	0.00195163	0.00582563	0.00585888	0.0176071	0.00586813	0.0175561	0.00195413	0.00588188	0.001973	0.00590275	0.0058365	0.0175615	0.00586	0.0175361	0.00584075	0.0176013	0.00589725	0.0175269	0.017575	0.0528238	0.0176396	0.0527568	0.0058495	0.0176325	0.00584463	0.0176305	0.0176386	0.0526963	0.0175721	0.0526546	0.00192788	0.00586913	0.00196675	0.00584238	0.00589688	0.0176439	0.005875	0.0175196	0.00196225	0.00587113	0.0019245	0.0058485	0.00585763	0.0175886	0.00587038
298	0.860252	0.75	0.001969	0.00586025	0.00196238	0.00589875	0.00585675	0.0175108	0.005803	0.017596	0.00196625	0.00587213	0.00195788	0.005852	0.0058675	0.0176165	0.005869	0.0175724	0.00587613	0.0174654	0.00587525	0.0176041	0.0174656	0.0526718	0.0175668	0.0527481	0.00582775	0.0175026	0.00583488	0.0176241	0.017589	0.0525875	0.0175701	0.0529131	0.00192588	0.00586638	0.00195663	0.0058345	0.005864	0.017578	0.005869	0.0175869	0.00195188	0.0058675	0.0019395	0.00584025	0.00589075	0.0176153	0.00587163
299	0.860701	0.7501	0.00194475	0.00582088	0.00195238	0.0058655	0.00583688	0.017613	0.005884	0.0175925	0.00196225	0.00587025	0.00198525	0.00590838	0.0058685	0.0175735	0.00577675	0.017578	0.00583638	0.0176468	0.005897	0.0174929	0.0175524	0.0527506	0.017564	0.0528813	0.005847	0.0175649	0.00584425	0.0175326	0.017639	0.0528464	0.0175403	0.0528115	0.0019705	0.0057865	0.00197775	0.005904	0.00584625	0.0175983	0.005844	0.0175176	0.00198038	0.00583713	0.00195613	0.00584188	0.00585525	0.0175898	0.0058385
300	0.859678	0.7503	0.00194575	0.0058255	0.00194963	0.00584563	0.00588988	0.0175599	0.00582063	0.0175108	0.00193325	0.0058425	0.00191588	0.00585888	0.00584313	0.0175843	0.00586963	0.017587	0.0058295	0.0175191	0.00582763	0.0175769	0.0174825	0.0529215	0.0175425	0.0528451	0.00587138	0.0175415	0.00585325	0.0175456	0.0175639	0.0527825	0.0176876	0.0526968	0.00196613	0.00583788	0.00194175	0.00587425	0.00584613	0.0175468	0.0058505	0.0175791	0.001939	0.00582725	0.00196525	0.00587725	0.005905	0.0175776	0.005849
Average profile			0.00503885	0.00933012	0.00504209	0.00933275	0.00933039	0.0181832	0.00932475	0.0181845	0.0050381	0.00932767	0.00504004	0.00932768	0.00933703	0.0181803	0.00933029	0.0181873	0.00932738	0.0181818	0.00932585	0.0181845	0.018177	0.0374242	0.0181836	0.0374193	0.0093271	0.0181729	0.0093256	0.0181877	0.0181868	0.0374185	0.0181773	0.0374304	0.00503993	0.0093266	0.0050363	0.00932749	0.00932531	0.0181804	0.00932495	0.018185	0.00503753	0.00932727	0.0050395	0.00933143	0.0093292	0.0181811	0.00933295
Common profile 2			0.00603386	0.00993686	0.00556704	0.0104186	0.00837551	0.0173954	0.0059489	0.0192801	0.00359496	0.0165624	0.00557371	0.0127568	0.00862943	0.0197084	0.00594543	0.0150825	0.0102415	0.016573	0.0127681	0.0203367	0.0180631	0.0183468	0.015112	0.0375099	0.00346602	0.0152032	0.0103908	0.020358	0.0288533	0.0454488	0.0192835	0.0374484	0.00183204	0.00552179	0.00360621	0.00345161	0.0120655	0.0150265	0.00863142	0.028856	0.00183793	0.0138338	0.00602394	0.0101927	0.0120442	0.021401	0.00835491
Correlation of average profile with common profile 2			0.877275	P =	1.97315e-21
[truncated: 17 more columns]

## Sheet: Average Profiles
Additional file 4. Details of the trinucleotide frequency profiles of random sequences (average profiles)
Class	Trinucleotide frequency
	AAA	AAC	AAT	AAG	ACA	ACC	ACT	ACG	ATA	ATC	ATT	ATG	AGA	AGC	AGT	AGG	CAA	CAC	CAT	CAG	CCA	CCC	CCT	CCG	CTA	CTC	CTT	CTG	CGA	CGC	CGT	CGG	TAA	TAC	TAT	TAG	TCA	TCC	TCT	TCG	TTA	TTC	TTT	TTG	TGA	TGC	TGT	TGG	GAA
Group 1'-ran140	0.0455195	0.0174171	0.0455293	0.017416	0.0174213	0.00775967	0.0174191	0.00776371	0.0455301	0.0174227	0.0455336	0.0174172	0.0174206	0.00776097	0.0174133	0.00775734	0.0174216	0.00776206	0.0174183	0.00776013	0.00775953	0.00392975	0.00776075	0.00393109	0.0174151	0.00775904	0.0174208	0.00776345	0.00776139	0.0039296	0.0077659	0.00392989	0.0455238	0.0174197	0.0455365	0.0174187	0.0174225	0.00776197	0.0174151	0.00776141	0.0455339	0.0174169	0.0455383	0.0174199	0.0174151	0.00776361	0.0174215	0.00776258	0.017417
Group 2'-ran90	0.00503885	0.00933012	0.00504209	0.00933275	0.00933039	0.0181832	0.00932475	0.0181845	0.0050381	0.00932767	0.00504004	0.00932768	0.00933703	0.0181803	0.00933029	0.0181873	0.00932738	0.0181818	0.00932585	0.0181845	0.018177	0.0374242	0.0181836	0.0374193	0.0093271	0.0181729	0.0093256	0.0181877	0.0181868	0.0374185	0.0181773	0.0374304	0.00503993	0.0093266	0.0050363	0.00932749	0.00932531	0.0181804	0.00932495	0.018185	0.00503753	0.00932727	0.0050395	0.00933143	0.0093292	0.0181811	0.00933295	0.018184	0.00933765
Group 1-ran170	0.0408779	0.0172772	0.0408833	0.0172758	0.0172791	0.00894096	0.017277	0.00894004	0.040883	0.01728	0.0408864	0.0172755	0.0172785	0.00894039	0.0172748	0.00893745	0.0172801	0.0089404	0.0172775	0.00894041	0.00893984	0.00546403	0.00894242	0.00546502	0.0172775	0.00893979	0.0172808	0.00893959	0.00893906	0.00546311	0.00894381	0.00546261	0.0408815	0.0172766	0.0408883	0.0172773	0.0172811	0.00894292	0.0172745	0.00894164	0.0408872	0.0172769	0.0408876	0.0172755	0.0172741	0.00894149	0.0172764	0.00893997	0.0172748
Group 2-ran125	0.00705235	0.0107122	0.00705621	0.010712	0.0107108	0.0177768	0.0107078	0.0177807	0.0070526	0.010714	0.00705292	0.0107094	0.0107152	0.0177764	0.0107132	0.0177808	0.0107135	0.0177773	0.0107088	0.0177808	0.017776	0.0324779	0.0177772	0.0324723	0.0107068	0.0177719	0.0107094	0.0177826	0.0177802	0.0324798	0.017771	0.0324829	0.00705203	0.0107088	0.00705293	0.0107073	0.0107105	0.0177738	0.0107065	0.0177813	0.00705239	0.0107107	0.00705346	0.0107122	0.0107124	0.017778	0.0107111	0.01778	0.0107148
[truncated: 15 more columns]
