# Supplementary material for: Two common profiles exist for genomic oligonucleotide frequencies
Source: BMC Res Notes. 2012 Nov 17;5:639. doi: 10.1186/1756-0500-5-639 (PMC3532236; doi:10.1186/1756-0500-5-639)
Supplement: Additional file 5 — Details of the trinucleotide frequency profiles of eukaryotic genomes. Excel spreadsheets showing the trinucleotide frequency profiles of human, mouse, Ashbya gossypii, and Ostreococcus lucimarinus chromosomes (chromosome segments). [file 1756-0500-5-639-S5.xls]

## Sheet: Human chromosomes
Additional file 5. Details of the trinucleotide frequency profiles of eukaryotic genomes (human chromosomes)
Chromosome	Correlation with	P value	GC content	Trinucleotide frequency
	common profile 1			AAA	AAC	AAT	AAG	ACA	ACC	ACT	ACG	ATA	ATC	ATT	ATG	AGA	AGC	AGT	AGG	CAA	CAC	CAT	CAG	CCA	CCC	CCT	CCG	CTA	CTC	CTT	CTG	CGA	CGC	CGT	CGG	TAA	TAC	TAT	TAG	TCA	TCC	TCT	TCG	TTA	TTC	TTT	TTG	TGA	TGC
1	0.785077	1.611e-14	0.417263	0.0370636	0.0142648	0.0238645	0.0199094	0.0197032	0.0119154	0.0161183	0.00247991	0.0195401	0.0132135	0.0238842	0.0179281	0.0221428	0.0144398	0.0161141	0.0185638	0.0186329	0.0151979	0.0179259	0.0209466	0.0189627	0.0139784	0.0185984	0.00290893	0.0128538	0.0175766	0.0199595	0.0209854	0.00224029	0.00249699	0.00248747	0.00290247	0.0200181	0.0111576	0.0195638	0.0128515	0.0194619	0.0159166	0.0222125	0.00224391	0.0200482	0.019434	0.0371711	0.0186906	0.0194689	0.0145927
2	0.843355	2.24682e-18	0.402253	0.039207	0.0147266	0.0256505	0.0202118	0.020315	0.0113625	0.0162006	0.00238856	0.0213155	0.0133847	0.0257073	0.0186135	0.0222318	0.0137223	0.0162334	0.017327	0.0190694	0.0146922	0.0186241	0.019806	0.0179739	0.0124797	0.0173272	0.00247094	0.0130936	0.0163572	0.0202688	0.0198253	0.00206195	0.00212582	0.00239917	0.00247372	0.0215222	0.0115361	0.0213314	0.013111	0.0196804	0.0151114	0.0222814	0.00206391	0.0215509	0.0200624	0.0393905	0.0191613	0.0196886	0.014251
3	0.858675	1.17446e-19	0.396886	0.0399096	0.0149216	0.0261968	0.0204578	0.0203647	0.01125	0.0163852	0.00223443	0.021919	0.0135141	0.0262368	0.0187207	0.0223824	0.0135177	0.016426	0.0170013	0.0193456	0.0143536	0.0187229	0.0194081	0.0177283	0.0119665	0.0170089	0.00222812	0.0133977	0.0160873	0.0204173	0.0194109	0.00194333	0.00192177	0.00222952	0.00223344	0.0220666	0.0117759	0.0219356	0.0134084	0.0197833	0.0148478	0.022398	0.00194347	0.0220873	0.0201722	0.0400297	0.01936	0.0197661	0.013958
4	0.900873	3.77778e-24	0.382141	0.0420346	0.0152041	0.0283318	0.0205059	0.0207159	0.0106538	0.0164834	0.00216434	0.0241392	0.0137137	0.028341	0.0192011	0.0223636	0.0127378	0.0164858	0.0157789	0.019609	0.0137784	0.0192263	0.0181178	0.0166517	0.0106334	0.0157813	0.00203291	0.0136635	0.0150695	0.0205121	0.0181645	0.00184141	0.00176597	0.00216902	0.00203207	0.0238541	0.0121754	0.0241335	0.0136801	0.0199108	0.0141069	0.0223726	0.00184454	0.0238678	0.0205828	0.0420068	0.0196557	0.0199211	0.0134874
5	0.865166	3.02432e-20	0.39519	0.0400696	0.0149116	0.0265242	0.0203485	0.0204311	0.0111003	0.016294	0.00228116	0.0222313	0.0135638	0.0265493	0.0188962	0.0223644	0.0133865	0.0163409	0.0167405	0.0193091	0.0143162	0.018868	0.0192063	0.0175334	0.0118123	0.0167918	0.002269	0.0133271	0.0159314	0.0203994	0.0192368	0.00196434	0.00196375	0.00228399	0.00227186	0.0222048	0.0117355	0.0222551	0.0133631	0.0197888	0.0148054	0.0223989	0.00196228	0.0222424	0.0202948	0.0403001	0.0194485	0.0198227	0.0139855
6	0.864305	3.63511e-20	0.396011	0.0402947	0.0149974	0.0264119	0.0203956	0.0204246	0.0111929	0.016352	0.00233939	0.022022	0.0135103	0.0264199	0.0187033	0.022361	0.013404	0.0163406	0.0168839	0.0193037	0.0143959	0.0186971	0.0192255	0.017526	0.0118346	0.0168616	0.00235887	0.0133099	0.0160223	0.020365	0.0192289	0.00203863	0.00206375	0.00233192	0.00237128	0.0222112	0.0117502	0.0220083	0.0133138	0.0197419	0.0148374	0.0223281	0.00203548	0.0222218	0.0202537	0.0403104	0.0192982	0.0197665	0.0139085
7	0.830763	2.02516e-17	0.407186	0.0389579	0.0145902	0.0251748	0.0198359	0.0201787	0.0115663	0.0160954	0.00256813	0.0207612	0.0133844	0.0252106	0.0182632	0.0220472	0.0139069	0.0161079	0.0175532	0.0188968	0.0150762	0.0183172	0.0201545	0.0182877	0.0128573	0.0175998	0.00279472	0.012844	0.0167721	0.0199002	0.0201283	0.00224762	0.00243528	0.00256099	0.00280135	0.0210202	0.0113768	0.0207871	0.0128701	0.0196159	0.0152863	0.0220604	0.00225244	0.0210663	0.0196898	0.0392272	0.0189674	0.0195709	0.0143624
8	0.844894	1.69482e-18	0.401667	0.0391796	0.014836	0.0257379	0.0202886	0.0204967	0.0113304	0.0162117	0.00245723	0.0213887	0.0135024	0.0257323	0.0187517	0.0223533	0.0136907	0.0161799	0.0172083	0.0191678	0.0148007	0.0187541	0.0197625	0.0178824	0.0123256	0.0171897	0.00247114	0.0130726	0.0163259	0.0202344	0.0196873	0.00208357	0.0021355	0.00245266	0.00247906	0.0215279	0.0115072	0.0213751	0.0130562	0.0198046	0.0151094	0.0222745	0.00208272	0.02149	0.0200999	0.039149	0.0191487	0.0197742	0.0142532
9	0.803708	1.30734e-15	0.413585	0.0378719	0.0144895	0.0243602	0.0198923	0.0201052	0.0117603	0.0160454	0.00255895	0.0199855	0.0132767	0.0243623	0.0182376	0.0220483	0.0141678	0.0160233	0.0180322	0.0188284	0.0152138	0.0182374	0.0205939	0.0187241	0.0136493	0.0180869	0.00292234	0.0127912	0.0170593	0.0198793	0.0206631	0.0022432	0.00250832	0.00255637	0.00291645	0.0203329	0.0112329	0.0200265	0.0127406	0.0195217	0.0156284	0.0220656	0.00224369	0.0203274	0.0195847	0.0378129	0.0187818	0.0195027	0.0145598
10	0.79166	6.82919e-15	0.415832	0.0374261	0.0143955	0.02415	0.0198194	0.0200849	0.011823	0.0159233	0.00263395	0.0194757	0.0132427	0.0241352	0.0183421	0.0219837	0.0143655	0.0159352	0.0181936	0.0187438	0.0154168	0.0183268	0.020885	0.0189507	0.0136773	0.0182391	0.00287443	0.0125714	0.0172236	0.0198547	0.0209058	0.002304	0.00247283	0.0026389	0.00286841	0.020004	0.0110317	0.0194948	0.0125775	0.0195459	0.0158411	0.0220226	0.0023163	0.0200275	0.0196331	0.0375173	0.0187718	0.0195268	0.0147986
11	0.789616	8.94323e-15	0.41566	0.0369205	0.0143514	0.024027	0.0200431	0.0199303	0.011796	0.0160113	0.0024638	0.0199685	0.0133276	0.0240339	0.0182181	0.0223096	0.0143112	0.0160187	0.0183996	0.0187171	0.0151266	0.0182224	0.0208046	0.018793	0.0139028	0.0184076	0.00281118	0.0128959	0.0172973	0.0200343	0.0208595	0.00216631	0.00238674	0.00246858	0.00281661	0.0200131	0.0111439	0.0199662	0.0128835	0.0195474	0.0158641	0.0223349	0.00216483	0.0200165	0.0197004	0.0368715	0.0187141	0.0195301	0.014606
12	0.825437	4.86516e-17	0.408022	0.0386638	0.01461	0.0249437	0.0200102	0.0199985	0.0116548	0.016175	0.00248032	0.0206236	0.013436	0.0249835	0.0182566	0.0221877	0.0139643	0.0161822	0.0177422	0.0189419	0.0149554	0.0182876	0.0201146	0.0183897	0.0129964	0.01778	0.00272659	0.0130223	0.0169422	0.0200374	0.0201052	0.00221169	0.00236516	0.00248546	0.00271816	0.0209062	0.0113951	0.0206358	0.0130148	0.0195853	0.0154386	0.0222112	0.00220812	0.0209251	0.0197182	0.0387638	0.01898	0.0196118	0.0143072
13	0.895425	1.82577e-23	0.385201	0.0415955	0.0150888	0.0279661	0.0202618	0.0208025	0.0107118	0.0163795	0.00233284	0.0237621	0.0135932	0.0280437	0.0191713	0.0221104	0.0128886	0.0163824	0.0158966	0.019356	0.0141155	0.0191653	0.0184183	0.0167274	0.0109289	0.0159088	0.00220195	0.0134098	0.0152101	0.0203692	0.0184121	0.00194418	0.00191609	0.00233992	0.00219815	0.0235935	0.0120887	0.0238145	0.0134247	0.0198759	0.0141656	0.0222219	0.0019507	0.0236569	0.0204554	0.041845	0.0195077	0.0198647	0.0136683
14	0.822224	8.13871e-17	0.408872	0.038118	0.0144592	0.0247943	0.0198993	0.0199103	0.0116053	0.0161016	0.00245004	0.0204913	0.0132709	0.0250249	0.0182479	0.0220139	0.0140201	0.016221	0.0177775	0.0187583	0.0148707	0.018212	0.0202764	0.0184209	0.0131508	0.0178217	0.00273002	0.0129262	0.0168068	0.0201482	0.0203217	0.00216986	0.00235409	0.00248853	0.00272594	0.020838	0.0113469	0.0206781	0.0130402	0.0194819	0.0154044	0.022223	0.00219046	0.021027	0.0197708	0.0388938	0.0191207	0.0195356	0.0143891
15	0.763052	2.31834e-13	0.422051	0.036947	0.0143145	0.0231064	0.019809	0.0198865	0.0121147	0.016034	0.00265038	0.0187604	0.013109	0.0231035	0.0177835	0.0219687	0.0147291	0.015993	0.0188273	0.0186059	0.0155762	0.0178297	0.021474	0.0193626	0.0142248	0.0188212	0.00304226	0.0126169	0.0176908	0.0197848	0.0214318	0.00235534	0.00263901	0.00265641	0.00303693	0.0193891	0.0110855	0.0187423	0.0125659	0.0193685	0.0160685	0.021968	0.00236179	0.0193761	0.0192663	0.0368406	0.018526	0.0193109	0.0148305
16	0.620703	4.46722e-08	0.397761	0.033236	0.0133972	0.0204757	0.0185975	0.0191405	0.0129168	0.0152442	0.00324349	0.0158874	0.012839	0.0205755	0.0172585	0.0212147	0.0157186	0.0153772	0.0202678	0.0176842	0.0169058	0.0172512	0.0231587	0.0208529	0.0166383	0.020265	0.0041759	0.0114298	0.0192456	0.0187248	0.0232428	0.00292804	0.00354423	0.00328673	0.00415716	0.0167072	0.0100338	0.0159104	0.011522	0.0191734	0.0170692	0.0213575	0.00293935	0.016778	0.0181549	0.0335335	0.0179395	0.0192279	0.0158804
17	0.574839	6.77778e-07	0.455315	0.0331661	0.0132087	0.0195976	0.0184743	0.0185851	0.0132343	0.0153371	0.00326301	0.0151661	0.0125199	0.0196308	0.0162189	0.0211323	0.0161507	0.015331	0.021024	0.0173976	0.0169658	0.0162747	0.0237449	0.021343	0.0177046	0.0211439	0.00456724	0.0114803	0.0200415	0.0185743	0.0237847	0.00304626	0.00394865	0.0032842	0.00455514	0.0162468	0.00999071	0.0151756	0.0114761	0.0186856	0.0175527	0.0212505	0.00306711	0.0162607	0.0177231	0.0332569	0.0174999	0.0186899	0.0157982
18	0.858336	1.25853e-19	0.397848	0.0397543	0.0148909	0.0263058	0.0202306	0.0206081	0.0111256	0.0162006	0.00245908	0.0218774	0.0134734	0.0263055	0.0188804	0.0222622	0.0134665	0.0162241	0.0168503	0.0191281	0.0146458	0.0188997	0.019421	0.0175052	0.0119356	0.0168962	0.00242215	0.01305	0.0160556	0.0202904	0.0194388	0.0020637	0.00209802	0.00248341	0.00242592	0.0220406	0.0115955	0.0218262	0.0130886	0.0198088	0.0149131	0.0222492	0.00208185	0.0220284	0.0202379	0.0397466	0.0192619	0.0198586	0.0141863
19	0.355395	0.0039535	0.483644	0.0301439	0.0122163	0.0167442	0.0167112	0.01811	0.0143289	0.0145361	0.00382617	0.0125032	0.0121336	0.0168878	0.0152162	0.0205656	0.0166404	0.0145664	0.0226965	0.0163592	0.0185862	0.0152469	0.0254745	0.0229769	0.0207716	0.0226904	0.00606984	0.0101922	0.0219911	0.0167043	0.0255146	0.00372152	0.00531873	0.00384451	0.00606484	0.0132102	0.00899509	0.0125148	0.0102488	0.0183485	0.0185568	0.0205566	0.00374278	0.0132507	0.0160374	0.0304672	0.0166113	0.0183674	0.0162637
20	0.650971	5.75791e-09	0.441255	0.0330761	0.013582	0.0209808	0.0191043	0.0193286	0.0126452	0.0154583	0.00290234	0.0164038	0.0128175	0.0211941	0.0176539	0.0215022	0.0154731	0.0155524	0.0199988	0.0178936	0.0164707	0.0175992	0.0227999	0.0205332	0.0162657	0.0200942	0.00355914	0.0116868	0.0189018	0.0194919	0.0229221	0.00256093	0.00302079	0.00293251	0.00354631	0.0171777	0.0101303	0.016581	0.0118106	0.0192528	0.017058	0.0218874	0.00257345	0.0173951	0.018816	0.0342877	0.0183941	0.0193071	0.0157428
21	0.82956	2.475e-17	0.408783	0.0389344	0.0146599	0.0255853	0.0198287	0.0206268	0.0115479	0.0158134	0.00285024	0.0209348	0.013232	0.0251489	0.0186656	0.0219484	0.0138401	0.0158169	0.0173403	0.0189193	0.0154711	0.0184343	0.0201292	0.0182947	0.0132117	0.01728	0.00306423	0.0124471	0.0164778	0.0195492	0.0200384	0.0023586	0.00260514	0.00285071	0.00307137	0.0211241	0.0111709	0.0207961	0.0124321	0.0195199	0.0151936	0.0217061	0.00235447	0.0210107	0.0195659	0.0383032	0.0185831	0.019473	0.0144341
22	0.366996	0.00285493	0.479591	0.02919	0.0125029	0.0170831	0.01767	0.0187302	0.0140008	0.0147292	0.00364074	0.0128947	0.0121074	0.0169715	0.0159552	0.0206585	0.0172263	0.0147143	0.0227327	0.0165536	0.0185326	0.0159912	0.0260995	0.0229731	0.0202549	0.0226979	0.00520299	0.0104885	0.0211044	0.0175087	0.0259926	0.0032804	0.00440251	0.00364002	0.00520656	0.0138975	0.0090912	0.0128074	0.0104696	0.0185128	0.0185216	0.0205363	0.0032804	0.0137991	0.0166854	0.0288565	0.0163774	0.0184487	0.0168855
X	0.8639	3.96234e-20	0.394636	0.0397977	0.0151149	0.0262893	0.0202381	0.0207169	0.0113582	0.0161973	0.00222054	0.0226521	0.0138246	0.0263868	0.0191924	0.0223513	0.0130687	0.0162324	0.0166153	0.0199506	0.0142941	0.0192001	0.018753	0.0178476	0.011847	0.0166179	0.00215537	0.0135301	0.0156964	0.0203265	0.0187849	0.00197618	0.00184292	0.00222125	0.0021563	0.0214323	0.0119342	0.0227293	0.013551	0.019788	0.014823	0.0224252	0.00197511	0.0215043	0.0203547	0.0401345	0.0200663	0.0198109	0.0138667
Y	0.841856	2.94838e-18	0.398494	0.0385652	0.0147517	0.0256684	0.0196805	0.0212768	0.01141	0.0158833	0.0022904	0.0217543	0.0135999	0.0259614	0.0196532	0.0223801	0.0129084	0.0162028	0.0167556	0.0193186	0.0149413	0.0195031	0.0196824	0.0180783	0.0114707	0.0168783	0.00219945	0.0127848	0.0157447	0.0202362	0.0195914	0.00197811	0.00174628	0.00232563	0.00222076	0.0206095	0.0115907	0.0219865	0.0130087	0.0198669	0.0154023	0.0225926	0.00201864	0.0210138	0.0208318	0.0396355	0.019809	0.0199375	0.0142907
Common profile 1				0.0508652	0.017428	0.0379003	0.0215797	0.0152337	0.00969835	0.0145859	0.00613758	0.0305968	0.0178631	0.0379761	0.0172012	0.0186457	0.0125275	0.0145958	0.00993765	0.0225104	0.00821001	0.0172064	0.0107286	0.0121237	0.00530185	0.00993767	0.00424227	0.0144395	0.00892669	0.0215513	0.0107048	0.00624583	0.00469921	0.00614354	0.00424909	0.0336064	0.0134954	0.0306452	0.0144562	0.0187636	0.0104781	0.0185822	0.0062512	0.0336521	0.0207771	0.0507878	0.0225336	0.0187819	0.0125196
[truncated: 18 more columns]

## Sheet: Human chromosome segments
Additional file 5. Details of the trinucleotide frequency profiles of eukaryotic genomes (examples of segments of human chromosomes)
Chromosome	Correlation with	P value	GC content	Size (Mb)	Trinucleotide frequency
segment	common profile 1				AAA	AAC	AAT	AAG	ACA	ACC	ACT	ACG	ATA	ATC	ATT	ATG	AGA	AGC	AGT	AGG	CAA	CAC	CAT	CAG	CCA	CCC	CCT	CCG	CTA	CTC	CTT	CTG	CGA	CGC	CGT	CGG	TAA	TAC	TAT	TAG	TCA	TCC	TCT	TCG	TTA	TTC	TTT	TTG	TGA
Human chr1, 687–838	0.925842	6.82982e-28	0.366655	15.2	0.0437009	0.0154979	0.0301421	0.0210248	0.020811	0.0100858	0.0168152	0.00180079	0.0258443	0.01399	0.0302409	0.0197012	0.0227364	0.0120625	0.0168236	0.0147599	0.0200813	0.0128209	0.0197021	0.0169095	0.0156311	0.00923993	0.0148948	0.00142669	0.0143134	0.0142091	0.0212127	0.0169823	0.00152351	0.00123854	0.00180437	0.00144378	0.0254274	0.0126249	0.0259577	0.014343	0.0202095	0.0133982	0.0229201	0.00152477	0.0255482	0.0212899	0.0440161	0.0202251	0.0202585
Human chr1, 958–1081	0.93396	2.1213e-29	0.361967	12.4	0.0447681	0.0155879	0.0310342	0.0208668	0.0210954	0.00993584	0.0167541	0.00179314	0.0270429	0.0140542	0.0307145	0.0198336	0.0226212	0.0118153	0.0167847	0.0143893	0.0201242	0.0127913	0.0197265	0.0166082	0.0153865	0.00893608	0.0144253	0.00137788	0.0143358	0.0138065	0.0209137	0.0166108	0.00148596	0.00119576	0.00179298	0.00141502	0.0261549	0.0127986	0.0268781	0.0143317	0.0200994	0.0131463	0.0226652	0.00151037	0.0259574	0.0211181	0.0446456	0.0201998	0.0201869
Human chr1, 1825–1965	0.947803	1.77595e-32	0.352397	14.1	0.0461762	0.0156978	0.0322625	0.0206455	0.0212733	0.00952523	0.0167459	0.00177677	0.0287231	0.0139538	0.0324116	0.0200488	0.0223354	0.0112407	0.0168398	0.0136113	0.0201056	0.0123751	0.0200071	0.0157815	0.0146248	0.00823697	0.0136477	0.00132187	0.0143957	0.0131532	0.0207384	0.0158215	0.00145833	0.00116102	0.00178635	0.00133513	0.0273951	0.0130971	0.0288149	0.0144235	0.0200376	0.0125312	0.0224303	0.00148265	0.0274355	0.0211777	0.0463581	0.0203825	0.0201535
Human chr2, 1395–1490	0.933969	2.11267e-29	0.361445	9.6	0.0456276	0.0158457	0.0311255	0.0213637	0.0214164	0.00998874	0.0168435	0.00184905	0.0267532	0.0141678	0.0306556	0.0198624	0.0229622	0.0118815	0.0167443	0.0144741	0.0205175	0.0129459	0.0198978	0.0166153	0.0153203	0.00886663	0.0143352	0.00137179	0.0144777	0.0138525	0.0209073	0.0163292	0.00154295	0.00117432	0.00179674	0.00136937	0.0263506	0.0128487	0.0264575	0.014236	0.0204306	0.0130778	0.0226494	0.00151011	0.0258935	0.0212186	0.0439869	0.0197891	0.0201597
Human chr2, 1801–1909	0.936661	6.05276e-30	0.360796	10.9	0.04501	0.0156874	0.0309853	0.0207429	0.0209669	0.00996482	0.016852	0.00178528	0.0270187	0.0139397	0.0310398	0.019834	0.0225068	0.011711	0.0168556	0.0143595	0.0200573	0.0125654	0.0197773	0.0165184	0.0153332	0.00895602	0.0143294	0.0013937	0.0144214	0.0136522	0.0208298	0.0165467	0.00147676	0.00123389	0.00175667	0.00140407	0.0263014	0.0129301	0.0270742	0.0144869	0.0200771	0.0129719	0.0225044	0.00148333	0.0263682	0.0210641	0.0452778	0.0202285	0.0201039
Human chr3, 761–904	0.947768	1.81274e-32	0.353347	14.4	0.0462611	0.0158289	0.0323822	0.0207534	0.021466	0.00957245	0.016612	0.00195294	0.0286618	0.0140163	0.0322759	0.0201177	0.0224167	0.0113596	0.0166224	0.0136536	0.0202276	0.0125292	0.0201618	0.0157992	0.0146815	0.00831021	0.013622	0.00140224	0.0142595	0.0132522	0.0205871	0.0157357	0.00157147	0.00123364	0.0019414	0.00141266	0.027435	0.0130221	0.0284793	0.0143151	0.0201797	0.0125433	0.022288	0.00158518	0.027314	0.0211563	0.045821	0.0201123	0.0202161
Human chr4, 585–715	0.945169	7.85624e-32	0.353723	13.1	0.0459137	0.0157503	0.0321421	0.0207089	0.0214144	0.00969362	0.0167418	0.00174693	0.0286152	0.0140603	0.0321304	0.0200658	0.0224616	0.0112605	0.0166335	0.0136585	0.0204431	0.0125424	0.0200581	0.0158879	0.0148908	0.00842202	0.013783	0.00128148	0.0142728	0.013278	0.0207366	0.0160122	0.00143914	0.00110078	0.00174319	0.00128078	0.0270339	0.0130225	0.0286078	0.0143049	0.0202726	0.0126257	0.0224793	0.00144008	0.0270722	0.0211714	0.0459702	0.0203721	0.0201578
Human chr5, 179–311	0.948692	1.0564e-32	0.351659	13.3	0.0469069	0.0157855	0.0329719	0.020404	0.0218813	0.00954394	0.0164799	0.00190742	0.0296377	0.014097	0.0325403	0.0202782	0.0224565	0.0112337	0.0163873	0.0133645	0.0205172	0.0126676	0.0202508	0.0157804	0.014712	0.00821129	0.0133664	0.00140788	0.0141551	0.0131667	0.020078	0.015663	0.00155765	0.00121242	0.00189818	0.00139886	0.0275286	0.0130889	0.029267	0.014089	0.0201922	0.0123194	0.0221004	0.00154182	0.0272401	0.0207502	0.0456111	0.0201229	0.0202307
Human chr5, 823–951	0.934101	1.98899e-29	0.362727	12.9	0.0453573	0.0157567	0.0308623	0.0210785	0.0211104	0.00999491	0.0169133	0.00182093	0.0266285	0.0140087	0.0306082	0.0197325	0.0226856	0.0118563	0.0167822	0.0143795	0.0203004	0.0127754	0.0197006	0.0166252	0.0154221	0.00904585	0.0144621	0.00147179	0.014379	0.0138143	0.0209215	0.0166092	0.00155149	0.00130972	0.00181277	0.00148025	0.0261154	0.0128759	0.0264698	0.0142791	0.0201292	0.013155	0.0225593	0.00155698	0.0259497	0.0212154	0.0445237	0.0199093	0.0200365
Human chr7, 85–209	0.935973	8.372e-30	0.362627	12.5	0.0454803	0.015885	0.0308029	0.0209914	0.0213369	0.0100198	0.0167613	0.0020496	0.0266314	0.0139673	0.0307037	0.0196186	0.0225581	0.0118683	0.0167329	0.0143494	0.0203615	0.0129368	0.0196459	0.0165751	0.0153551	0.00897653	0.014357	0.00155218	0.0143206	0.0137186	0.0208124	0.0164893	0.00165718	0.00138008	0.00201911	0.00156008	0.0260765	0.0129165	0.0265981	0.0142357	0.0200927	0.0130389	0.0223855	0.00164436	0.0260515	0.0211065	0.0447161	0.0199804	0.0199822
Human chr7, 776–897	0.941092	6.82768e-31	0.358042	12.2	0.045881	0.0158725	0.0316547	0.0207796	0.0213473	0.00982711	0.0169375	0.00183207	0.0277936	0.0140916	0.0313156	0.0198568	0.0224837	0.0116126	0.016754	0.0141229	0.0202472	0.0127011	0.0199781	0.0163052	0.0151569	0.00868041	0.0140982	0.00138678	0.0145028	0.0134834	0.0207046	0.0162254	0.00151256	0.0012362	0.00179248	0.00140736	0.0269239	0.0130729	0.0275302	0.0143896	0.0201644	0.0129241	0.0222707	0.00148595	0.0266489	0.021014	0.0449989	0.0199055	0.0200011
Human chr8, 823–943	0.928641	2.16122e-28	0.365857	12.1	0.0437541	0.0154157	0.0303142	0.0207922	0.0207678	0.0100556	0.0166142	0.00179555	0.026312	0.0140208	0.0304849	0.019711	0.0224975	0.0119448	0.0167974	0.0147416	0.0200042	0.0128469	0.0196956	0.0168686	0.0156107	0.0091211	0.0146643	0.00147838	0.0141528	0.0139654	0.0209358	0.0169409	0.00155854	0.00127946	0.00183304	0.00148398	0.0254935	0.0125643	0.0264387	0.014288	0.0201885	0.0133612	0.022659	0.00157008	0.0256193	0.0212007	0.0444288	0.0203497	0.020144
Human chr8, 1062–1173	0.941241	6.32783e-31	0.357666	11.2	0.0456154	0.0157973	0.0316987	0.0209501	0.0212441	0.00978631	0.0167839	0.00180496	0.0278042	0.014049	0.0315165	0.0200386	0.0225695	0.0115984	0.0166852	0.0141253	0.020367	0.0125688	0.0199664	0.0161916	0.0150755	0.00876901	0.0141405	0.00137883	0.0143541	0.0135091	0.0207591	0.0161297	0.00150694	0.00120784	0.00180036	0.00136243	0.0268375	0.0129619	0.0276748	0.0143389	0.020178	0.0129921	0.0223217	0.00149676	0.0266736	0.0211525	0.0449555	0.0200116	0.0200684
Human chrX, 775–991	0.929927	1.25386e-28	0.363555	21.7	0.0446776	0.0158711	0.0302247	0.0205595	0.0213675	0.0103746	0.0164196	0.00172935	0.0267055	0.0140617	0.0304796	0.0199531	0.022414	0.0117265	0.0165219	0.0141653	0.0209003	0.012783	0.0199543	0.0165193	0.0159623	0.00924315	0.0141887	0.00133125	0.0142001	0.0133793	0.02072	0.0166193	0.00147153	0.00109921	0.00174657	0.00132931	0.0248287	0.0127692	0.0269017	0.0143131	0.0199523	0.0129978	0.0225339	0.00147792	0.0250734	0.0210668	0.0453773	0.0211971	0.0200023
Common profile 1					0.0508652	0.017428	0.0379003	0.0215797	0.0152337	0.00969835	0.0145859	0.00613758	0.0305968	0.0178631	0.0379761	0.0172012	0.0186457	0.0125275	0.0145958	0.00993765	0.0225104	0.00821001	0.0172064	0.0107286	0.0121237	0.00530185	0.00993767	0.00424227	0.0144395	0.00892669	0.0215513	0.0107048	0.00624583	0.00469921	0.00614354	0.00424909	0.0336064	0.0134954	0.0306452	0.0144562	0.0187636	0.0104781	0.0185822	0.0062512	0.0336521	0.0207771	0.0507878	0.0225336	0.0187819
[truncated: 19 more columns]

## Sheet: Mouse chromosome segments
Additional file 5. Details of the trinucleotide frequency profiles of eukaryotic genomes (examples of segments of mouse chromosomes)
Chromosome	Correlation with	P value	GC content	Size (Mb)	Trinucleotide frequency
segment	common profile 1				AAA	AAC	AAT	AAG	ACA	ACC	ACT	ACG	ATA	ATC	ATT	ATG	AGA	AGC	AGT	AGG	CAA	CAC	CAT	CAG	CCA	CCC	CCT	CCG	CTA	CTC	CTT	CTG	CGA	CGC	CGT	CGG	TAA	TAC	TAT	TAG	TCA	TCC	TCT	TCG	TTA	TTC	TTT	TTG	TGA
Mouse chr2, 977-1020	0.901443	3.18732e-24	0.365899	4.4	0.0402604	0.0156268	0.0289821	0.0210615	0.0224235	0.00995143	0.0164524	0.00135202	0.0275012	0.0150353	0.0292836	0.0203825	0.0245019	0.0109508	0.0163981	0.014671	0.020141	0.0129357	0.0202469	0.0161026	0.0155128	0.00977737	0.0147417	0.00112466	0.0147994	0.0145758	0.0215927	0.0164258	0.00134198	0.000823408	0.00137785	0.00110266	0.0236015	0.0127265	0.0279227	0.0147037	0.0199433	0.0145287	0.0250482	0.00135322	0.0238382	0.0223549	0.0417975	0.0207561	0.0201439
Mouse chr3, 422-504	0.898899	6.75483e-24	0.367884	8.3	0.0404596	0.0157894	0.028925	0.0212961	0.0229275	0.0100108	0.0163762	0.00143957	0.0274958	0.0150638	0.0288119	0.0203478	0.0244163	0.0113231	0.0164226	0.0147709	0.0203666	0.0132443	0.0203855	0.0165964	0.0156619	0.00984921	0.0147431	0.00114421	0.0145886	0.0145633	0.0211758	0.0166809	0.00138504	0.000866117	0.00146162	0.00113505	0.0236895	0.0127126	0.0275363	0.0145239	0.0200619	0.0145312	0.0245335	0.00140335	0.0236739	0.0219319	0.0406738	0.0203552	0.0200134
Mouse chr3, 712-794	0.900334	4.43311e-24	0.368123	8.3	0.0409054	0.0158634	0.0287308	0.0212811	0.0225869	0.0100544	0.0165682	0.00140439	0.0273216	0.0147586	0.0288489	0.02037	0.024248	0.0115036	0.016552	0.0147604	0.0203197	0.0130462	0.0203194	0.0166153	0.0157723	0.00999438	0.014735	0.00111663	0.0146679	0.0146175	0.0213059	0.0166388	0.00137096	0.000835672	0.00144224	0.00109644	0.0237299	0.0128067	0.027393	0.0147013	0.0200202	0.0144442	0.0243899	0.00136453	0.0238004	0.0218234	0.0406384	0.0203982	0.0200354
Mouse chr5, 535-626	0.903969	1.48077e-24	0.366472	9.2	0.041059	0.015889	0.0291112	0.021346	0.0228323	0.00998541	0.0165088	0.0014844	0.0278456	0.0148194	0.029078	0.0202324	0.0244878	0.011342	0.0164868	0.0147738	0.0203351	0.013144	0.0202776	0.0164682	0.0156111	0.00982134	0.0146341	0.00116846	0.0146968	0.0145022	0.0212376	0.0163857	0.00142481	0.000913121	0.00145048	0.00118689	0.0240443	0.0127932	0.0278848	0.014643	0.0199619	0.0143356	0.0243839	0.00142922	0.0240596	0.0218623	0.0408939	0.0201388	0.019887
Mouse chr5, 773-876	0.899765	5.24367e-24	0.36894	10.4	0.0409199	0.0160403	0.028737	0.0214165	0.0227677	0.0102736	0.0166589	0.00155993	0.0272911	0.0146838	0.0285136	0.0203534	0.0244701	0.0114769	0.0165623	0.0148463	0.0202587	0.0133147	0.0201967	0.0166913	0.0157134	0.00992568	0.0149042	0.00122425	0.0146672	0.0146697	0.0212122	0.016546	0.00150004	0.00094166	0.00156333	0.00121535	0.0240417	0.0128758	0.0271242	0.0145742	0.0200204	0.0144161	0.0240691	0.00149984	0.023849	0.021625	0.0401991	0.0200063	0.0199288
Mouse chr12, 548-586	0.906484	6.75939e-25	0.364971	3.9	0.0410788	0.0159096	0.0291706	0.0208728	0.0223842	0.0101939	0.0164419	0.00136619	0.0283653	0.0149761	0.0294066	0.0200881	0.0239175	0.0110748	0.0164956	0.0145877	0.0203109	0.0127177	0.020292	0.016347	0.0158103	0.0100738	0.0148383	0.00108399	0.0148303	0.0146176	0.0214314	0.0162635	0.00132912	0.000819771	0.00131086	0.00115039	0.0240891	0.0129268	0.0286574	0.014438	0.0199852	0.0145622	0.024693	0.00132137	0.02419	0.0221319	0.0414382	0.0204959	0.0198128
Mouse chr14, 784-898	0.911119	1.49966e-25	0.363678	11.5	0.0415657	0.0158663	0.0295543	0.0211258	0.022773	0.00978195	0.0165826	0.00156775	0.0282789	0.0146738	0.0295724	0.0203006	0.0241665	0.0111867	0.0164423	0.014527	0.0200512	0.0130698	0.020361	0.0162033	0.01523	0.0097027	0.0145314	0.00113509	0.0146463	0.0144295	0.0212804	0.016293	0.00145375	0.000882918	0.00156437	0.00114357	0.0247344	0.0129309	0.028299	0.0145654	0.0199109	0.0141767	0.0242987	0.00144052	0.0247242	0.0218618	0.0414183	0.020219	0.0199437
Mouse chr14, 972-1080	0.899378	5.87418e-24	0.368787	10.9	0.040019	0.0156835	0.0286834	0.02103	0.0228418	0.00993299	0.0164459	0.0016506	0.0276558	0.0145719	0.0287807	0.0204288	0.02402	0.0114677	0.016465	0.0147044	0.0198414	0.0134185	0.020325	0.0166125	0.0154452	0.00989842	0.0149208	0.00125643	0.0143953	0.0147735	0.0212595	0.0168937	0.00149138	0.00101345	0.00164477	0.00123112	0.0238921	0.0128077	0.0277773	0.0144888	0.019835	0.0144877	0.0243696	0.00147897	0.0240507	0.0217694	0.0407519	0.0201465	0.0200155
Mouse chr15, 137-243	0.907674	4.62661e-25	0.36464	10.7	0.0401875	0.0156027	0.0293793	0.0206925	0.0226748	0.00974496	0.0164338	0.00151423	0.0283418	0.0147365	0.0297693	0.0204477	0.0237466	0.0111748	0.016438	0.0144263	0.0199285	0.0130774	0.0205817	0.0162158	0.0153307	0.00968608	0.0145618	0.00117004	0.0143751	0.0145417	0.0213148	0.0164815	0.00144178	0.000907679	0.0015568	0.00117805	0.0243286	0.0128673	0.028737	0.0144466	0.0200422	0.0143721	0.0244186	0.00147371	0.0246996	0.0220161	0.0415749	0.0204627	0.0200721
Common profile 1					0.0508652	0.017428	0.0379003	0.0215797	0.0152337	0.0096984	0.0145859	0.0061376	0.0305968	0.0178631	0.0379761	0.0172012	0.0186457	0.0125275	0.0145958	0.0099377	0.0225104	0.00821	0.0172064	0.0107286	0.0121237	0.0053019	0.0099377	0.0042423	0.0144395	0.0089267	0.0215513	0.0107048	0.0062458	0.0046992	0.0061435	0.0042491	0.0336064	0.0134954	0.0306452	0.0144562	0.0187636	0.0104781	0.0185822	0.0062512	0.0336521	0.0207771	0.0507878	0.0225336	0.0187819
[truncated: 19 more columns]

## Sheet: A.gossypii segments
Additional file 5. Details of the trinucleotide frequency profiles of eukaryotic genomes (examples of segments of Ashbya gossypii chromosomes)
Chromosome	Correlation with	P value	GC content	Size (Mb)	Trinucleotide frequency
segment	common profile 2				AAA	AAC	AAT	AAG	ACA	ACC	ACT	ACG	ATA	ATC	ATT	ATG	AGA	AGC	AGT	AGG	CAA	CAC	CAT	CAG	CCA	CCC	CCT	CCG	CTA	CTC	CTT	CTG	CGA	CGC	CGT	CGG	TAA	TAC	TAT	TAG	TCA	TCC	TCT	TCG	TTA	TTC	TTT	TTG	TGA
Chr1, segment 5	0.843883	2.04048e-18	0.54751	0.1	0.0134803	0.0135703	0.0114502	0.0164803	0.0149303	0.0145603	0.0121202	0.0158503	0.0110002	0.0144003	0.0117402	0.0152903	0.0162803	0.0200304	0.0123002	0.0155703	0.0158703	0.0162403	0.0148803	0.0216204	0.0186404	0.0136003	0.0137803	0.0185004	0.0099902	0.0161303	0.0141803	0.0203204	0.0172703	0.0252505	0.0160903	0.0191704	0.00797016	0.0120702	0.0112002	0.00875018	0.0138603	0.0155503	0.0149903	0.0178704	0.00767015	0.0162103	0.0135903	0.0157503	0.0154203
Chr3, segment 2	0.865775	2.65354e-20	0.55785	0.1	0.0120902	0.0123902	0.0110102	0.0135403	0.0132903	0.0141403	0.0113802	0.0149903	0.0108002	0.0140503	0.0112902	0.0146503	0.0134003	0.0196504	0.0120002	0.0141503	0.0147203	0.0164203	0.0148403	0.0204004	0.0173303	0.0139603	0.0160303	0.0201904	0.00789016	0.0180904	0.0161003	0.0224004	0.0166003	0.0279806	0.0165803	0.0197004	0.00722014	0.0101902	0.0108902	0.0097802	0.0146003	0.0167203	0.0159503	0.0180004	0.00784016	0.0167903	0.0136603	0.0166903	0.0134603
Chr3, segment 6	0.860962	7.34019e-20	0.559541	0.1	0.0131105	0.0128305	0.0101204	0.0162707	0.0144706	0.0141406	0.0112104	0.0159706	0.0111104	0.0137305	0.00984039	0.0141206	0.0151806	0.0219709	0.0121205	0.0152806	0.0149006	0.0159806	0.0138306	0.0223309	0.0170407	0.0148106	0.0149006	0.0202708	0.00846034	0.0169207	0.0156906	0.0221009	0.0175607	0.0269111	0.0159306	0.0201708	0.0075403	0.0115305	0.0109104	0.00850034	0.0136505	0.0163507	0.0153906	0.0168707	0.0075103	0.0155906	0.0126105	0.0149206	0.0138906
Chr3, segment 7	0.829445	2.52281e-17	0.544915	0.1	0.0144204	0.0133104	0.0125404	0.0152705	0.0153405	0.0145304	0.0117904	0.0161905	0.0119304	0.0146104	0.0118404	0.0141804	0.0145704	0.0210106	0.0118404	0.0147304	0.0163505	0.0165905	0.0150805	0.0209706	0.0178405	0.0134304	0.0147304	0.0189806	0.00881026	0.0168005	0.0152305	0.0212006	0.0177305	0.0244507	0.0166905	0.0189006	0.00801024	0.0119104	0.0112803	0.00937028	0.0149704	0.0165405	0.0148404	0.0180305	0.00806024	0.0169205	0.0142304	0.0161405	0.0141504
Chr4, segment 5	0.832787	1.43995e-17	0.54948	0.1	0.0140403	0.0140103	0.0116002	0.0156603	0.0152603	0.0143703	0.0120002	0.0159703	0.0119002	0.0133203	0.0107402	0.0151403	0.0149503	0.0210004	0.0119302	0.0150803	0.0166503	0.0164003	0.0134803	0.0216104	0.0179004	0.0138103	0.0155403	0.0185004	0.00912018	0.0179804	0.0157503	0.0209404	0.0166703	0.0261205	0.0152203	0.0193404	0.00854017	0.0113002	0.0117002	0.00958019	0.0131803	0.0163103	0.0158703	0.0169203	0.00800016	0.0155503	0.0124702	0.0160703	0.0144203
Chr4, segment 9	0.815587	2.28162e-16	0.54264	0.1	0.0142903	0.0137603	0.0125103	0.0157703	0.0150003	0.0149303	0.0124502	0.0159303	0.0122502	0.0142303	0.0119602	0.0141803	0.0156903	0.0204504	0.0122002	0.0146203	0.0168503	0.0174903	0.0145203	0.0215604	0.0184204	0.0135903	0.0148903	0.0196604	0.00957019	0.0178604	0.0158303	0.0192504	0.0167503	0.0263405	0.0153103	0.0181204	0.00837017	0.0122702	0.0115602	0.00923018	0.0157903	0.0167103	0.0157703	0.0164203	0.00808016	0.0164803	0.0149003	0.0168803	0.0142503
Chr6, segment 6	0.869374	1.20808e-20	0.55568	0.1	0.0137603	0.0140603	0.0110202	0.0161803	0.0155103	0.0146603	0.0119402	0.0171603	0.0120002	0.0145503	0.0107402	0.0142403	0.0164403	0.0209504	0.0112502	0.0152403	0.0167803	0.0161703	0.0147003	0.0219804	0.0178904	0.0148703	0.0143003	0.0199804	0.00908018	0.0163603	0.0149803	0.0202004	0.0183904	0.0275506	0.0147003	0.0207304	0.00749015	0.0118202	0.0108102	0.00853017	0.0142103	0.0159703	0.0139203	0.0168903	0.00733015	0.0158803	0.0126903	0.0146203	0.0142203
Chr6, segment 13	0.833394	1.29878e-17	0.544665	0.1	0.0134938	0.013754	0.0115618	0.015646	0.0147551	0.0141745	0.011772	0.0155659	0.0115818	0.0139943	0.0116319	0.0152355	0.0155459	0.0202907	0.0123126	0.0146149	0.0159463	0.0159763	0.0142145	0.0214118	0.0171475	0.0133036	0.0152956	0.0189693	0.00869887	0.0175079	0.0159663	0.0197001	0.0171975	0.0251757	0.0159863	0.0187691	0.00820837	0.011742	0.0114116	0.00932952	0.0148852	0.0162666	0.015726	0.0172376	0.00825842	0.0168472	0.0151855	0.0165969	0.0139542
Chr7, segment 2	0.821224	9.53137e-17	0.54171	0.1	0.0139203	0.0141903	0.0123102	0.0150203	0.0145803	0.0136703	0.0126603	0.0162003	0.0126103	0.0142303	0.0122602	0.0154403	0.0152903	0.0193904	0.0123202	0.0148703	0.0166803	0.0153903	0.0148803	0.0205704	0.0175304	0.0133903	0.0143703	0.0181404	0.00959019	0.0158303	0.0161003	0.0213004	0.0166003	0.0244105	0.0149303	0.0192104	0.00881018	0.0119202	0.0129403	0.0097902	0.0143803	0.0153303	0.0155803	0.0156203	0.00945019	0.0162203	0.0138903	0.0162703	0.0144603
Chr7, segment 6	0.852942	3.68524e-19	0.552093	0.1	0.0129148	0.0132749	0.010904	0.016116	0.0147455	0.0136551	0.0123046	0.0157858	0.010894	0.0141452	0.0114342	0.0149755	0.0159359	0.0199774	0.0114342	0.0148655	0.0165461	0.0154957	0.0146854	0.0207277	0.0170763	0.0133149	0.0142653	0.018817	0.00959355	0.016286	0.0145954	0.021668	0.0170463	0.0260997	0.0149355	0.0207877	0.00751278	0.0113642	0.0112342	0.00872323	0.0140552	0.0155458	0.0144153	0.0171764	0.00788292	0.0157458	0.013535	0.0167662	0.0152256
Common profile 2					0.00603386	0.00993686	0.00556704	0.0104186	0.00837551	0.0173954	0.0059489	0.0192801	0.00359496	0.0165624	0.00557371	0.0127568	0.00862943	0.0197084	0.00594543	0.0150825	0.0102415	0.016573	0.0127681	0.0203367	0.0180631	0.0183468	0.015112	0.0375099	0.00346602	0.0152032	0.0103908	0.020358	0.0288533	0.0454488	0.0192835	0.0374484	0.00183204	0.00552179	0.00360621	0.00345161	0.0120655	0.0150265	0.00863142	0.028856	0.00183793	0.0138338	0.00602394	0.0101927	0.0120442
[truncated: 19 more columns]

## Sheet: O.lucimarinus segments
Additional file 5. Details of the trinucleotide frequency profiles of eukaryotic genomes (examples of segments of Ostreococcus lucimarinus chromosomes)
Chromosome	Correlation with	P value	GC content	Size (Mb)	Trinucleotide frequency
segment	common profile 2				AAA	AAC	AAT	AAG	ACA	ACC	ACT	ACG	ATA	ATC	ATT	ATG	AGA	AGC	AGT	AGG	CAA	CAC	CAT	CAG	CCA	CCC	CCT	CCG	CTA	CTC	CTT	CTG	CGA	CGC	CGT	CGG	TAA	TAC	TAT	TAG	TCA	TCC	TCT	TCG	TTA	TTC	TTT	TTG	TGA
Chr 1, segment 9	0.810791	4.68531e-16	0.62036	0.1	0.0118802	0.0138103	0.00790016	0.0126803	0.00933019	0.0117902	0.00888018	0.0303406	0.00416008	0.0156303	0.00859017	0.0102002	0.0102802	0.0148603	0.00792016	0.00852017	0.0125603	0.0154803	0.0109602	0.00857017	0.0120502	0.0135103	0.0102502	0.0272605	0.00330007	0.0194004	0.0144903	0.00850017	0.0376608	0.0631213	0.0318406	0.0261805	0.00431009	0.00806016	0.00397008	0.00306006	0.0116402	0.0152503	0.0112302	0.0399408	0.00420008	0.0185604	0.0129103	0.0129503	0.0118402
Chr 5, segment 2	0.801354	1.82191e-15	0.62534	0.1	0.0116002	0.0125003	0.00829017	0.0124002	0.00884018	0.0107502	0.00812016	0.0304906	0.00400008	0.0161103	0.00865017	0.0097702	0.0099102	0.0142203	0.00773015	0.00850017	0.0119702	0.0149703	0.0106402	0.00768015	0.0115702	0.0122802	0.00971019	0.0275206	0.00300006	0.0202104	0.0136803	0.00841017	0.0385108	0.0681114	0.0326907	0.0257905	0.00407008	0.00778016	0.00415008	0.00289006	0.0114202	0.0152003	0.0118302	0.0412708	0.00426009	0.0187204	0.0128703	0.0125303	0.0113902
Chr 9, segment 5	0.80014	2.15809e-15	0.62525	0.1	0.0119102	0.0141403	0.00800016	0.0137703	0.00943019	0.0110202	0.00796016	0.0325007	0.00465009	0.0151203	0.00812016	0.0112602	0.0103802	0.0158403	0.00800016	0.00968019	0.0127303	0.0147903	0.0104402	0.00834017	0.0115402	0.0116202	0.00939019	0.0255805	0.00320006	0.0188504	0.0119202	0.00838017	0.0415808	0.0666913	0.0305106	0.0252705	0.00422008	0.00761015	0.00461009	0.00283006	0.0114302	0.0134703	0.0099402	0.0392408	0.00407008	0.0165203	0.0113002	0.0114502	0.0117502
Chr 9, segment 6	0.804464	1.17401e-15	0.62798	0.1	0.0107302	0.0120502	0.00796016	0.0118102	0.00812016	0.0104702	0.00737015	0.0320306	0.00385008	0.0161803	0.00872017	0.0104202	0.0103702	0.0158003	0.00737015	0.00908018	0.0109802	0.0143703	0.0110002	0.00802016	0.0113902	0.0118202	0.00946019	0.0262805	0.00310006	0.0193404	0.0129703	0.00863017	0.0411908	0.0667913	0.0310706	0.0267805	0.00383008	0.00649013	0.00418008	0.00292006	0.0116802	0.0144703	0.0114502	0.0403108	0.00390008	0.0182104	0.0130003	0.0126703	0.0120202
Chr 10, segment 4	0.80933	5.81016e-16	0.62246	0.1	0.0120402	0.0121502	0.00873017	0.0134803	0.00879018	0.0107502	0.00776016	0.0309306	0.00414008	0.0160003	0.00905018	0.0116102	0.0113802	0.0153203	0.00769015	0.00953019	0.0121202	0.0146003	0.0111402	0.00868017	0.0112602	0.0118902	0.00892018	0.0264705	0.00310006	0.0186804	0.0123102	0.00868017	0.0386208	0.0652613	0.0308006	0.0262605	0.00415008	0.00749015	0.00420008	0.00293006	0.0120602	0.0139603	0.0104402	0.0395708	0.00434009	0.0170103	0.0117702	0.0125403	0.0124502
Chr 11, segment 2	0.815672	2.25216e-16	0.63205	0.1	0.0106502	0.0125403	0.00861017	0.0110202	0.00873017	0.0109602	0.00733015	0.0331807	0.00467009	0.0155903	0.00776016	0.0113002	0.00891018	0.0146203	0.00754015	0.00871017	0.0114902	0.0172003	0.0109502	0.00805016	0.0123702	0.0122702	0.00944019	0.0268405	0.00251005	0.0187404	0.0128203	0.00785016	0.0394308	0.0674813	0.0324606	0.0277606	0.00413008	0.00692014	0.00377008	0.00257005	0.0115102	0.0147903	0.0099902	0.0397408	0.00345007	0.0173503	0.0119102	0.0117002	0.0118402
Chr 12, segment 5	0.807636	7.43849e-16	0.61941	0.1	0.0127903	0.0130703	0.00856017	0.0127603	0.00889018	0.0114202	0.00747015	0.0307406	0.00422008	0.0164203	0.00864017	0.0108302	0.0104802	0.0143703	0.00811016	0.00863017	0.0124002	0.0147303	0.0110202	0.00816016	0.0115002	0.0116202	0.0101502	0.0267205	0.00294006	0.0191204	0.0139303	0.00819016	0.0382608	0.0641313	0.0312406	0.0263505	0.00467009	0.00702014	0.00447009	0.00286006	0.0120402	0.0142303	0.0115902	0.0397408	0.00440009	0.0183204	0.0132803	0.0130903	0.0119602
Chr 14, segment 2	0.809566	5.6123e-16	0.63051	0.1	0.0126103	0.0132403	0.00802016	0.0120002	0.00876018	0.0116302	0.00737015	0.0312306	0.00406008	0.0165303	0.00798016	0.0105002	0.0108802	0.0150903	0.00715014	0.00972019	0.0120402	0.0152603	0.0101202	0.00810016	0.0124202	0.0134803	0.00911018	0.0273105	0.00309006	0.0187604	0.0124202	0.00734015	0.0402308	0.0677814	0.0315406	0.0267105	0.00419008	0.00718014	0.00423008	0.00276006	0.0108902	0.0149803	0.0104802	0.0399608	0.00407008	0.0167803	0.0114202	0.0114502	0.0110102
Chr 14, segment 4	0.806302	9.02179e-16	0.62468	0.1	0.0135803	0.0129503	0.00910018	0.0130403	0.00909018	0.0114902	0.00767015	0.0310306	0.0047501	0.0164203	0.00862017	0.0106902	0.0112402	0.0150203	0.00798016	0.0097602	0.0127603	0.0156703	0.0100802	0.00810016	0.0119402	0.0129303	0.00839017	0.0256505	0.00334007	0.0186204	0.0111002	0.00759015	0.0393508	0.0646813	0.0309506	0.0277306	0.0047601	0.00717014	0.00451009	0.00317006	0.0122202	0.0137703	0.00968019	0.0392808	0.00459009	0.0155703	0.0112902	0.0115502	0.0119102
Chr 16, segment 4	0.808159	6.89439e-16	0.62534	0.1	0.0120402	0.0124002	0.00887018	0.0122402	0.00838017	0.0110402	0.00757015	0.0308606	0.00411008	0.0165003	0.00861017	0.0108802	0.0101902	0.0146703	0.00751015	0.00912018	0.0123202	0.0152103	0.0106902	0.00811016	0.0118902	0.0126203	0.00942019	0.0266005	0.00290006	0.0195804	0.0126403	0.00802016	0.0392608	0.0660513	0.0321006	0.0264105	0.00437009	0.00696014	0.00395008	0.00250005	0.0118802	0.0147603	0.0106902	0.0407908	0.00413008	0.0177904	0.0124602	0.0125603	0.0117502
Chr 17, segment 2	0.803427	1.36047e-15	0.62785	0.1	0.0125303	0.0128103	0.00807016	0.0121202	0.00828017	0.0112502	0.00824016	0.0339907	0.00430009	0.0150203	0.00834017	0.0104402	0.0103602	0.0143303	0.00809016	0.00903018	0.0114202	0.0142503	0.0102902	0.00747015	0.0104902	0.0116502	0.00837017	0.0267905	0.00324006	0.0183804	0.0114002	0.00936019	0.0400008	0.0675314	0.0309206	0.0278206	0.00454009	0.00719014	0.00419008	0.00353007	0.0113702	0.0129103	0.0097602	0.0386808	0.00461009	0.0158803	0.0126903	0.0114502	0.0137203
Common profile 2					0.00603386	0.00993686	0.00556704	0.0104186	0.00837551	0.0173954	0.0059489	0.0192801	0.00359496	0.0165624	0.00557371	0.0127568	0.00862943	0.0197084	0.00594543	0.0150825	0.0102415	0.016573	0.0127681	0.0203367	0.0180631	0.0183468	0.015112	0.0375099	0.00346602	0.0152032	0.0103908	0.020358	0.0288533	0.0454488	0.0192835	0.0374484	0.00183204	0.00552179	0.00360621	0.00345161	0.0120655	0.0150265	0.00863142	0.028856	0.00183793	0.0138338	0.00602394	0.0101927	0.0120442
[truncated: 19 more columns]
