# Supplementary material for: Two common profiles exist for genomic oligonucleotide frequencies
Source: BMC Res Notes. 2012 Nov 17;5:639. doi: 10.1186/1756-0500-5-639 (PMC3532236; doi:10.1186/1756-0500-5-639)
Supplement: Additional file 6 — Details of the trinucleotide frequency profiles of mitochondrial, chloroplast, virus and phage genomes, and plasmids. Excel spreadsheets showing the trinucleotide frequency profiles of these genetic systems in regard to common classes. [file 1756-0500-5-639-S6.xls]

## Sheet: Mt common class
Additional file 6. Details of the trinucleotide frequency profiles of mitochondrial, chloroplast, virus and phage genomes, and plasmids (common class of mitochondrial genomes)
Mitochondrial genome		GC content	cWC	Trinucleotide frequency
(— indicates the complementary strand)				AAA	AAC	AAT	AAG	ACA	ACC	ACT	ACG	ATA	ATC	ATT	ATG	AGA	AGC	AGT	AGG	CAA	CAC	CAT	CAG	CCA	CCC	CCT	CCG	CTA	CTC	CTT	CTG	CGA	CGC	CGT	CGG	TAA	TAC	TAT	TAG	TCA	TCC	TCT	TCG	TTA	TTC	TTT	TTG	TGA	TGC
1	Rhizopus oryzae mitochondrion	0.261693	0.998865	0.0595467	0.0140099	0.0586237	0.0167971	0.0122933	0.00825089	0.0138622	0.00337788	0.0455183	0.0152466	0.0592329	0.0136038	0.0148221	0.00730951	0.0149882	0.00928455	0.0149328	0.00461459	0.0129024	0.00692188	0.00852776	0.00516834	0.00832472	0.00420851	0.0156711	0.0067373	0.0167048	0.00714338	0.00544522	0.00273184	0.00328559	0.00476226	0.0589006	0.0139545	0.0468658	0.0165202	0.0128286	0.00862005	0.0160588	0.00555597	0.0595282	0.0158004	0.0603404	0.015302	0.0125332	0.00616509
2	— Tilletia walkeri mitochondrion	0.287876	0.996774	0.054305	0.0147599	0.0371019	0.0233698	0.0145577	0.00903117	0.0182477	0.00569503	0.0556866	0.0141702	0.0362258	0.0144061	0.0226116	0.00808762	0.0199495	0.0124853	0.0128559	0.00635215	0.0141365	0.00727885	0.00687447	0.00552654	0.0115754	0.00242628	0.0227633	0.00818871	0.0215164	0.006369	0.00510531	0.00161752	0.00611626	0.00245998	0.0435215	0.0203538	0.0542376	0.0228981	0.0122494	0.00764954	0.0217186	0.0051727	0.0410447	0.0177759	0.051508	0.0130918	0.0124684	0.00673968
3	— Schizophyllum commune mitochondrion	0.218614	0.996594	0.0682669	0.0148083	0.0638204	0.0203211	0.0121927	0.00718281	0.0180677	0.00187115	0.0542835	0.0131987	0.0625729	0.0100197	0.0186109	0.00696149	0.0159953	0.00730353	0.0139632	0.00500986	0.0126152	0.00539214	0.00696149	0.00297775	0.00770593	0.00160959	0.0196572	0.0053519	0.0180274	0.0056537	0.00247475	0.000965756	0.00225343	0.00146875	0.0686693	0.0157539	0.0509637	0.0176452	0.0126353	0.00688101	0.0163374	0.00261559	0.0639411	0.0165788	0.066778	0.0135407	0.011408	0.0049495
4	— Ustilago maydis mitochondrion	0.312036	0.99637	0.0392699	0.0163874	0.0397451	0.0182004	0.0159649	0.0101563	0.0231465	0.0055094	0.0440576	0.0165986	0.0394811	0.0137647	0.0216856	0.00982187	0.0213159	0.0107548	0.0155953	0.00866014	0.0158241	0.00871295	0.0102795	0.00425966	0.0104203	0.00304513	0.0274062	0.00836091	0.0186052	0.00843132	0.00623108	0.0027283	0.00600225	0.00336197	0.038425	0.0231641	0.0419278	0.0285855	0.0143632	0.0105611	0.0192741	0.00721679	0.0381962	0.0199078	0.0393755	0.0153665	0.0132542	0.00785045
5	Tilletia indica mitochondrion	0.288609	0.996152	0.0510093	0.0142144	0.0363036	0.0214598	0.0132934	0.00917952	0.0199094	0.00607875	0.0535267	0.015289	0.0376084	0.0142451	0.0216594	0.00732213	0.0181441	0.0114821	0.0134316	0.00641646	0.0143065	0.0063704	0.00775194	0.00577174	0.0121575	0.00251746	0.0227186	0.00945583	0.0234247	0.00732213	0.00544938	0.00196485	0.00572569	0.00245606	0.0406938	0.0210607	0.0556297	0.0225497	0.0127101	0.00944048	0.0227032	0.00534193	0.0433188	0.0194489	0.0537417	0.0130478	0.0124185	0.00690767
6	— Chaetosphaeridium globosum mitochondrion	0.34408	0.994797	0.0521813	0.0202043	0.0312522	0.0200099	0.0192498	0.0104469	0.0173584	0.0091388	0.0276462	0.0140352	0.0328785	0.0161564	0.0157852	0.0128155	0.01552	0.0101287	0.0221488	0.00981051	0.0153079	0.00958071	0.010606	0.00514389	0.0108711	0.00406562	0.0158559	0.0106236	0.0222371	0.0091388	0.00951	0.00524995	0.00910344	0.00443682	0.0304744	0.0187195	0.0295199	0.0146716	0.0156968	0.00989889	0.0160857	0.0101287	0.0326133	0.0202043	0.0518454	0.023174	0.0158205	0.0114721
7	— Nephroselmis olivacea mitochondrion	0.328041	0.993694	0.0589328	0.0177351	0.0375047	0.0209416	0.0162314	0.00930983	0.0154795	0.00705424	0.029588	0.0145065	0.0377037	0.016541	0.0163862	0.0121625	0.0162093	0.0102607	0.0208974	0.00729749	0.0153911	0.00922138	0.0105924	0.00621393	0.0111674	0.003892	0.0171602	0.00807147	0.0229982	0.00886756	0.00966365	0.00338338	0.00769554	0.00417947	0.0326176	0.015369	0.0303841	0.0166737	0.016541	0.0117644	0.0179341	0.0100838	0.0335242	0.0258729	0.0556379	0.0185312	0.0157007	0.0103049
8	— Tetrahymena paravorax mitochondrion	0.184879	0.99335	0.0916958	0.0147598	0.0697141	0.0114751	0.0115383	0.00736935	0.0131385	0.00235819	0.0656925	0.013328	0.0683244	0.0123805	0.0127806	0.00572704	0.0118331	0.00461111	0.0147176	0.00368468	0.0134333	0.00461111	0.00572704	0.00231608	0.00520066	0.00147387	0.015981	0.00429528	0.0112856	0.00465322	0.00273719	0.00130543	0.00237925	0.00138965	0.0679875	0.0132227	0.0646187	0.0150966	0.0143176	0.00370573	0.0122963	0.00263191	0.0666821	0.01257	0.0782415	0.0130543	0.0132438	0.00473744
9	Phytophthora sojae mitochondrion	0.216977	0.993038	0.0890518	0.0154508	0.064712	0.0155439	0.0128679	0.0078185	0.0112856	0.00383944	0.0481443	0.0123793	0.0625713	0.0152182	0.0137522	0.00602676	0.0117743	0.00819081	0.0178709	0.00446771	0.0116347	0.00584061	0.00714369	0.00223386	0.00579407	0.0017452	0.0124026	0.00321117	0.0127981	0.00516579	0.00356021	0.000884235	0.00339732	0.00193136	0.0602909	0.0125422	0.0484235	0.0142176	0.0145433	0.00525887	0.0102152	0.00293194	0.0604538	0.0142874	0.0802792	0.0172426	0.0142874	0.00565445
10	Phytophthora ramorum mitochondrion	0.21982	0.993009	0.0932031	0.0161783	0.0623474	0.0160002	0.0133038	0.00862332	0.0108109	0.00473138	0.0475173	0.0123118	0.0595238	0.0140924	0.0123372	0.00702076	0.0116758	0.00895401	0.01773	0.00452788	0.0116504	0.00551994	0.00722426	0.00228938	0.00669007	0.00175519	0.012617	0.00295075	0.0136854	0.00544363	0.00381563	0.00127188	0.00381563	0.0022385	0.0601852	0.0129986	0.0471357	0.0145503	0.0134565	0.00536732	0.0101241	0.00330688	0.0599054	0.0137617	0.0831553	0.0159239	0.0138126	0.00521469
11	Smittium culisetae mitochondrion	0.184983	0.992824	0.0773034	0.0125145	0.0667837	0.015788	0.00965014	0.00777467	0.0113722	0.00204597	0.0807645	0.0141342	0.0649083	0.0130771	0.0160779	0.00497852	0.0122758	0.00791107	0.0112017	0.00279615	0.0117814	0.00387029	0.00511492	0.00228466	0.00763827	0.000750188	0.0164359	0.0029155	0.0137762	0.00453522	0.00209712	0.000562641	0.00180727	0.000920685	0.0688127	0.0129578	0.0791789	0.0185501	0.0115086	0.00456932	0.0136398	0.00201187	0.068233	0.0119178	0.064141	0.0105197	0.0118666	0.00332469
12	Pleurotus ostreatus mitochondrion	0.263537	0.992143	0.0713271	0.0140497	0.0503277	0.0208356	0.013367	0.00763244	0.0136947	0.00318132	0.0429547	0.0129028	0.049331	0.0123703	0.0188422	0.00801475	0.0166166	0.0120699	0.0149918	0.0043965	0.00928454	0.00678591	0.00531131	0.00479246	0.0128891	0.00275806	0.0184462	0.00905243	0.0220371	0.00796013	0.00379574	0.00159749	0.00233479	0.00319498	0.0523075	0.0152922	0.0448798	0.0202758	0.0111141	0.00963954	0.0210268	0.0034544	0.055953	0.0183233	0.0657018	0.0125887	0.0103359	0.00725014
13	Cyanidioschyzon merolae mitochondrion	0.270653	0.991863	0.0667826	0.0183179	0.0523146	0.0187215	0.0147164	0.00850694	0.0123878	0.00527803	0.0432488	0.0142196	0.0495514	0.016424	0.0162377	0.00810333	0.0157099	0.00891055	0.0195598	0.00583688	0.0146232	0.00683039	0.0101524	0.00403614	0.00763762	0.00232854	0.0136297	0.00456394	0.015803	0.00642678	0.0061784	0.0022354	0.0049986	0.00251483	0.0493651	0.0121705	0.0414791	0.0167345	0.0130709	0.00897265	0.0129156	0.0055885	0.0478127	0.0169518	0.0636779	0.0204912	0.0154305	0.00797914
14	Drosophila melanogaster mitochondrion	0.178409	0.990377	0.0840892	0.0151166	0.074558	0.0104023	0.012452	0.00702024	0.0135281	0.0024084	0.0693313	0.0130156	0.0753267	0.00978734	0.0101973	0.00712273	0.00743018	0.00594415	0.0151678	0.00450935	0.013733	0.00466308	0.00655906	0.00399693	0.0066103	0.00117858	0.0150653	0.00471432	0.0149116	0.00476556	0.00363823	0.00097361	0.00117858	0.00097361	0.071586	0.0122982	0.0670766	0.0113759	0.015629	0.00599539	0.0122982	0.00271586	0.0692288	0.0171663	0.0810658	0.0108634	0.0124007	0.00322829
15	— Moniliophthora perniciosa mitochondrion	0.318882	0.990322	0.0540142	0.0134646	0.0418695	0.0317412	0.00896417	0.00797426	0.0147295	0.00247477	0.0390281	0.0134188	0.0405038	0.0097341	0.0224929	0.0193857	0.0128871	0.0163427	0.0151603	0.00518785	0.0115581	0.0128413	0.00668188	0.00775428	0.0163335	0.00295139	0.0167276	0.00988075	0.0291106	0.0119889	0.00340968	0.00531617	0.00232812	0.00329053	0.0468007	0.012548	0.0355267	0.0157377	0.0120439	0.0148578	0.019514	0.00302472	0.0427402	0.0235928	0.0498437	0.0146378	0.0119797	0.0155361
16	— Babesia bovis T2Bo mitochondrion	0.295087	0.989727	0.0436448	0.0209895	0.0394803	0.0216558	0.0223222	0.00982842	0.0183242	0.00466433	0.0438114	0.0149925	0.0428119	0.0181576	0.0184908	0.00766284	0.0184908	0.00866234	0.0224888	0.00949525	0.0194903	0.0104948	0.0114943	0.00283192	0.00766284	0.001999	0.0154923	0.00749625	0.0183242	0.00816259	0.0029985	0.00149925	0.00433117	0.00283192	0.0406463	0.017991	0.0461436	0.0133267	0.0196568	0.00916209	0.0154923	0.00349825	0.0398134	0.0203232	0.0426453	0.0246543	0.0163252	0.00849575
17	— Tetrahymena pigmentosa mitochondrion	0.185444	0.989046	0.086022	0.0145782	0.0695922	0.0124926	0.0126841	0.00764025	0.0133651	0.00185154	0.0706138	0.0141738	0.0661445	0.0134715	0.0152379	0.00555461	0.0117051	0.00495871	0.0139184	0.00412871	0.0145356	0.00444794	0.00580999	0.00174513	0.00500128	0.00131949	0.0178556	0.00432025	0.0114072	0.00408615	0.00204307	0.000936409	0.00178769	0.00114923	0.0693794	0.0143228	0.0671874	0.0158338	0.0143441	0.00321359	0.01411	0.00180897	0.0645058	0.0125777	0.0701243	0.0128969	0.0135567	0.00372436
18	Prototheca wickerhamii mitochondrion	0.258242	0.988213	0.0622311	0.0194664	0.053248	0.0189242	0.0148574	0.00853125	0.0157611	0.00609117	0.0555435	0.0141525	0.0482594	0.0144597	0.016701	0.0101399	0.0152008	0.00697683	0.018382	0.00569353	0.0153454	0.00739255	0.00948921	0.00319922	0.00688645	0.00195207	0.0176951	0.00616347	0.0168456	0.00690453	0.00471749	0.00258468	0.00603694	0.00178939	0.0542964	0.0162672	0.0509164	0.0164299	0.0138633	0.00708528	0.0156888	0.00471749	0.0469761	0.0173517	0.0560496	0.0169721	0.0146405	0.00775404
19	Spizellomyces punctatus mitochondrion	0.317882	0.98668	0.0362412	0.0172537	0.0431257	0.0198545	0.0145339	0.0143299	0.0184776	0.00414768	0.0441116	0.0191575	0.0403379	0.0178826	0.0195315	0.0111172	0.0185286	0.0124941	0.0181206	0.00832937	0.0184266	0.00940029	0.013531	0.00554158	0.0117291	0.00292378	0.0250391	0.00722445	0.0166417	0.00861835	0.0039947	0.00215884	0.0039267	0.00300877	0.0449106	0.0202455	0.0405759	0.0244951	0.0171517	0.00960427	0.0166587	0.0039437	0.0412559	0.0152988	0.0308867	0.0157408	0.0165907	0.00822737
20	Mortierella verticillata mitochondrion	0.278832	0.986662	0.0594965	0.0150997	0.0521594	0.0227431	0.011678	0.00943091	0.0143336	0.00366001	0.04821	0.0144017	0.0487207	0.0144358	0.0202577	0.00909044	0.0142315	0.0123759	0.0145209	0.00444308	0.0125462	0.00706467	0.00834142	0.00660504	0.0104183	0.00359192	0.0178234	0.00697956	0.0186065	0.00771156	0.0054815	0.00149805	0.00338764	0.00381322	0.0550874	0.0141974	0.0446862	0.0175	0.0125462	0.00937984	0.0170063	0.00490271	0.0505422	0.0170744	0.0513423	0.0147933	0.0135846	0.00648588
21	Aplysina fulva mitochondrion	0.328642	0.98666	0.0477842	0.017441	0.0441124	0.0205008	0.0150951	0.00938345	0.0133102	0.00464073	0.0401346	0.0141772	0.0433984	0.016115	0.0154011	0.0111173	0.0149931	0.0131572	0.0191749	0.00642562	0.0146871	0.00831251	0.0118823	0.0103524	0.0104034	0.00525269	0.0159111	0.00790453	0.016217	0.00770055	0.00749656	0.00326381	0.00484471	0.00586465	0.0447244	0.0115763	0.0390637	0.016931	0.0130042	0.00979142	0.0147381	0.00606864	0.0435514	0.0151971	0.0461523	0.0197358	0.0155031	0.00907746
22	— Tetrahymena malaccensis mitochondrion	0.19901	0.986364	0.0934178	0.0167754	0.066011	0.0137977	0.0126864	0.00809411	0.0151398	0.00316635	0.0588815	0.0135671	0.0616704	0.0132945	0.0137558	0.00555684	0.0128751	0.00547296	0.0171109	0.00467613	0.0134413	0.00463419	0.00597622	0.00236952	0.00530521	0.00155172	0.016356	0.0038793	0.0132735	0.00465516	0.0025163	0.00146784	0.00345992	0.00130009	0.0649206	0.0146155	0.05517	0.0151188	0.0160414	0.00335507	0.0126864	0.0024534	0.0607897	0.0137977	0.0763279	0.0147413	0.014951	0.00476001
23	— Rhizophydium sp. 136 mitochondrion	0.229712	0.98624	0.0640109	0.0148187	0.0632119	0.0182183	0.0105619	0.00935611	0.0152109	0.00270223	0.0522431	0.0211239	0.0601755	0.0120148	0.01755	0.00807764	0.0124215	0.00740934	0.0148187	0.00456183	0.0171141	0.00589842	0.011085	0.00386448	0.00878952	0.00146734	0.0210658	0.00629068	0.0196275	0.00453278	0.00348675	0.00120583	0.00219375	0.00108961	0.0653475	0.0144264	0.0476377	0.015734	0.0159228	0.0100099	0.0203684	0.00290563	0.0580253	0.0185815	0.064839	0.0141213	0.0148187	0.00398071
24	— Theileria parva mitochondrion	0.299915	0.985984	0.0495503	0.0212116	0.0415747	0.0188359	0.0244358	0.0108603	0.0145936	0.00509079	0.0436111	0.014933	0.0425929	0.0181571	0.017139	0.00729679	0.019345	0.00865434	0.0210419	0.00865434	0.0195147	0.0113694	0.0125573	0.00322416	0.00814526	0.00254539	0.0161208	0.00593925	0.0145936	0.00984219	0.0047514	0.00271509	0.00543017	0.00254539	0.0402172	0.0181571	0.0437808	0.0145936	0.017139	0.00831495	0.0157814	0.00526048	0.0376718	0.0190056	0.0434414	0.0217207	0.0162905	0.00746649
25	Physarum polycephalum mitochondrion	0.25933	0.98559	0.0680242	0.0187401	0.0470729	0.0220013	0.017022	0.00755647	0.0139357	0.00618836	0.0494591	0.0151129	0.0478842	0.0182787	0.0191378	0.0091314	0.0132835	0.00803373	0.0192173	0.00531339	0.0153834	0.00604518	0.0072224	0.002084	0.00777919	0.00184537	0.0146039	0.00544066	0.0207445	0.00644289	0.00504295	0.00194082	0.00575883	0.00200445	0.0479637	0.0161311	0.0502545	0.0154788	0.0138244	0.00690423	0.016497	0.00440662	0.0507	0.0165606	0.0575565	0.0165447	0.0175151	0.00768374
26	— Oltmannsiellopsis viridis mitochondrion	0.333944	0.985021	0.0482567	0.020314	0.0392008	0.0236086	0.0140594	0.0119276	0.0192392	0.0104829	0.0307264	0.0121743	0.035871	0.0118924	0.0188516	0.0144118	0.0210892	0.00983104	0.0205606	0.00842157	0.0125971	0.00935534	0.0116633	0.00493314	0.00974295	0.00334749	0.0221639	0.00764636	0.0205078	0.00923202	0.00687116	0.00505647	0.00993675	0.00389366	0.0428302	0.0211068	0.0267094	0.0225515	0.0109586	0.00887965	0.0161736	0.00708258	0.0393594	0.0172307	0.0434821	0.0189397	0.0124386	0.0136718
27	Drosophila sechellia mitochondrion	0.224281	0.981421	0.0646909	0.0182633	0.0653599	0.0134466	0.0151191	0.009232	0.0148515	0.00327803	0.0523147	0.0160557	0.0687717	0.0107038	0.0117073	0.0094996	0.0102355	0.00782713	0.0180626	0.00555258	0.0165239	0.00642226	0.00862992	0.00501739	0.00836232	0.00147177	0.0181964	0.00535189	0.0183302	0.00622157	0.0047498	0.00140487	0.00173936	0.00127107	0.0636874	0.014517	0.0519802	0.0136473	0.0185978	0.00755954	0.015186	0.00341183	0.0623495	0.0205379	0.0668317	0.013848	0.0139818	0.0045491
28	Apis mellifera ligustica mitochondrion	0.151441	0.980456	0.0838382	0.0151154	0.0886115	0.00679273	0.0122392	0.00593599	0.0123003	0.00128511	0.0698244	0.0176856	0.0891622	0.00777186	0.00875099	0.00299859	0.00605838	0.00373294	0.019705	0.00275381	0.0173184	0.00391653	0.00783306	0.00183587	0.00489566	0.00042837	0.0145646	0.00367175	0.0122392	0.00226424	0.00269261	0.00042837	0.00128511	0.000244783	0.0788813	0.0116884	0.0665198	0.00856741	0.0205006	0.00685393	0.0132795	0.00275381	0.0759439	0.0202558	0.078453	0.0108317	0.0123003	0.00226424
29	— Tetrahymena pyriformis mitochondrion	0.21321	0.977473	0.0891868	0.0173806	0.0595636	0.0148222	0.0155834	0.00792912	0.0150759	0.00298135	0.0618049	0.0143359	0.0547427	0.013765	0.0164926	0.00712564	0.0130883	0.00583584	0.0167463	0.0050535	0.0140821	0.0050535	0.0055821	0.00238931	0.00606842	0.00183956	0.0182687	0.00475747	0.0145684	0.00547638	0.00276991	0.00154354	0.00329852	0.00150125	0.0600922	0.0149279	0.0578509	0.0175075	0.0148645	0.00397513	0.0149702	0.0028122	0.0557576	0.0138707	0.0681693	0.0142513	0.0148856	0.00458832
30	Reclinomonas americana mitochondrion	0.261234	0.976282	0.0682003	0.014573	0.0483834	0.0199618	0.0172384	0.00701124	0.0092276	0.00505563	0.0460801	0.0134141	0.0481226	0.0195706	0.0204398	0.00689535	0.0141673	0.00945938	0.0184118	0.00530189	0.0147033	0.00783695	0.00744582	0.00172384	0.00635937	0.00133272	0.00998088	0.00418646	0.017079	0.00630143	0.00385329	0.00137617	0.00602619	0.00168038	0.0440955	0.014037	0.0465147	0.0169052	0.01353	0.00644629	0.0157463	0.00454862	0.0465436	0.017615	0.0665054	0.0219463	0.0154711	0.00770657
31	Schizosaccharomyces octosporus mitochondrion	0.240424	0.97509	0.0599674	0.0143361	0.0508774	0.0201927	0.0108312	0.00667059	0.0179314	0.00203509	0.0407245	0.0184967	0.0569148	0.0148562	0.0191073	0.00565304	0.0174114	0.00775597	0.0156476	0.00449982	0.0128663	0.00488423	0.00567565	0.00404758	0.00838911	0.00108538	0.0173209	0.0080047	0.0259588	0.00492945	0.00282652	0.000904486	0.00187681	0.00135673	0.0553546	0.0144492	0.0506286	0.0178862	0.0175244	0.00694193	0.0225669	0.00296219	0.0660727	0.018542	0.0674521	0.0150371	0.0131603	0.00526863
32	Hypocrea jecorina mitochondrion	0.272442	0.971057	0.0512486	0.0153817	0.0466436	0.0218145	0.0164736	0.00624288	0.014812	0.00420148	0.0509875	0.0134115	0.0470946	0.0183014	0.0210786	0.0100408	0.0205801	0.0115363	0.0155241	0.00522218	0.0122484	0.00811812	0.00458128	0.00234998	0.00871155	0.00161413	0.018966	0.00564945	0.0189423	0.00771458	0.00367926	0.0018515	0.00401158	0.00261109	0.0476168	0.0164024	0.0539071	0.0250665	0.0131029	0.00553076	0.0167585	0.00384542	0.0528627	0.0160938	0.0448633	0.0140999	0.0161888	0.0084267
33	Podospora anserina mitochondrion	0.298667	0.966488	0.0537955	0.0139824	0.0416499	0.0246735	0.0144814	0.00683724	0.0146937	0.00595605	0.044612	0.0132817	0.0410978	0.0167321	0.0204799	0.0116042	0.0191315	0.0136533	0.0148848	0.0054252	0.011721	0.00812188	0.00532965	0.00375836	0.00964009	0.00276038	0.0182185	0.00776091	0.0180486	0.0083873	0.00511732	0.00431044	0.00543582	0.00382206	0.0458966	0.0168702	0.0453445	0.0224865	0.0122943	0.00692218	0.015628	0.00537212	0.0477015	0.0136108	0.0490604	0.0152882	0.016127	0.00855717
34	Cordyceps brongniartii mitochondrion	0.27336	0.965562	0.0483434	0.0136776	0.0458378	0.0205754	0.0150631	0.00645561	0.0130881	0.00377314	0.0538262	0.013147	0.0505247	0.0179814	0.0169202	0.0133239	0.01919	0.0133829	0.0150336	0.00465747	0.0140314	0.00784106	0.00518807	0.00238769	0.00934442	0.00141493	0.0196026	0.00489329	0.0176571	0.0072515	0.00371418	0.00253508	0.00353732	0.00297724	0.0464273	0.0153579	0.0601049	0.0278859	0.0128523	0.00583658	0.013206	0.00427426	0.056037	0.0141493	0.0447766	0.0139135	0.0156526	0.00955076
35	— Bombyx mori mitochondrion	0.186793	0.965202	0.0728214	0.00511476	0.0744837	0.0144492	0.00530657	0.00287705	0.0055623	0.000895083	0.0583083	0.0112525	0.0783198	0.0171345	0.0123394	0.00453935	0.0129787	0.00639345	0.0108689	0.00102295	0.00863116	0.00319673	0.00396394	0.0018541	0.00671313	0.000447542	0.0105492	0.00402788	0.0101017	0.00600985	0.00217377	0.000127869	0.00217377	0.00127869	0.0671952	0.00735247	0.0643821	0.0142574	0.0116361	0.00748034	0.011764	0.00377214	0.0725018	0.0160476	0.0852247	0.0202033	0.0190525	0.00485902
36	Penicillium marneffei mitochondrion	0.246289	0.962107	0.0553674	0.01284	0.0492155	0.0191613	0.0142228	0.00570042	0.0129811	0.00307597	0.0553956	0.01284	0.0510216	0.0180607	0.0182865	0.00838131	0.0191331	0.0114855	0.0135738	0.00375325	0.0115984	0.00654701	0.00372503	0.00177785	0.00761937	0.00141099	0.0152105	0.00431764	0.0174117	0.00711141	0.00338639	0.00104414	0.00369681	0.00208827	0.0500056	0.0154363	0.0605599	0.0242691	0.0115137	0.0052489	0.0144768	0.0038379	0.0597415	0.0137149	0.0629021	0.0162547	0.0157467	0.00722429
37	Aspergillus oryzae mitochondrion	0.261523	0.959902	0.0454452	0.0135616	0.0478767	0.0190068	0.0159589	0.00695205	0.0127397	0.00376712	0.0521918	0.0140068	0.0517466	0.0181164	0.0166438	0.00869863	0.0206849	0.0118493	0.0156849	0.00571918	0.0129452	0.00767123	0.00554795	0.00191781	0.00818493	0.00171233	0.0157877	0.005	0.0186301	0.00688356	0.00349315	0.00160959	0.00363014	0.00260274	0.0478425	0.0158562	0.0588356	0.0238356	0.0136644	0.0064726	0.0153767	0.00390411	0.0592466	0.0162329	0.0541781	0.0157877	0.0158219	0.00794521
38	Gibberella zeae mitochondrion	0.318356	0.959315	0.0501286	0.0142254	0.0393942	0.0243744	0.0140373	0.00759872	0.0156573	0.00584276	0.0431988	0.0141104	0.0377428	0.0156155	0.0237055	0.0140895	0.0193783	0.0142567	0.0148003	0.0057905	0.0110061	0.0098982	0.00650124	0.00635491	0.0107553	0.0038464	0.0208416	0.00834082	0.0196083	0.00790183	0.00635491	0.00430629	0.0055501	0.00474528	0.0420072	0.0166607	0.0426971	0.0255869	0.0124694	0.00870665	0.016598	0.00682526	0.0437318	0.0166816	0.0409202	0.0120931	0.0146435	0.00780776
39	Schizosaccharomyces pombe mitochondrion	0.300911	0.959233	0.0511606	0.0148232	0.0431829	0.0212054	0.0119924	0.00710278	0.0154408	0.00391168	0.0274332	0.0195584	0.0466828	0.0163673	0.0207422	0.00905862	0.0179114	0.0111689	0.018529	0.0048896	0.0130732	0.00838952	0.00849246	0.00514695	0.0103968	0.00164702	0.0180143	0.0102939	0.0241906	0.0079263	0.00524988	0.00169849	0.00267641	0.00262494	0.0423594	0.0138968	0.0346904	0.0202275	0.0189408	0.0109115	0.0229554	0.00509548	0.0497195	0.0221319	0.0486386	0.0191981	0.0145144	0.00802923
40	Aspergillus niger mitochondrion	0.269018	0.958124	0.0480707	0.013537	0.0472026	0.0185531	0.0147588	0.00681672	0.012926	0.00405145	0.0503215	0.0135048	0.0508039	0.0172026	0.0170418	0.00906752	0.0205145	0.0124437	0.0154662	0.00578778	0.0122508	0.00745981	0.00562701	0.00363344	0.00819936	0.00176849	0.0145981	0.00546624	0.0186495	0.00720257	0.0037299	0.00276527	0.00385852	0.00340836	0.0486817	0.0146302	0.0559807	0.0246624	0.0136334	0.00614148	0.0149196	0.0044373	0.0600322	0.0152733	0.0551125	0.0144373	0.0145659	0.00829582
41	— Ochromonas danica mitochondrion	0.262313	0.95806	0.0616577	0.0164014	0.0443302	0.0175956	0.0150367	0.00823727	0.0145736	0.00406989	0.0415519	0.0135013	0.0498136	0.0153779	0.0160115	0.00799357	0.0138425	0.00711622	0.0169863	0.0057271	0.0145005	0.00682378	0.0092121	0.00372871	0.00909024	0.00187654	0.0150854	0.00675066	0.0218117	0.00767675	0.00465479	0.00229084	0.00414301	0.00197402	0.0447445	0.0152073	0.0469378	0.0154266	0.0128677	0.00826164	0.0183267	0.00499598	0.050959	0.0193015	0.0838837	0.0204957	0.013282	0.00850535
42	Epidermophyton floccosum mitochondrion	0.234261	0.957939	0.0548402	0.0125534	0.0531901	0.0187654	0.0142358	0.0055649	0.0114533	0.0023942	0.0543872	0.0133622	0.0578815	0.0183448	0.0187007	0.00825029	0.0179565	0.0113563	0.0142034	0.00362366	0.012521	0.00689142	0.00465899	0.00122946	0.00608257	0.00116475	0.0145917	0.00385014	0.0158211	0.00640611	0.00284716	0.000970622	0.00268539	0.0016177	0.0538372	0.0142682	0.0621198	0.0245244	0.0131034	0.00498253	0.0131681	0.00294422	0.0670053	0.0128446	0.0631875	0.0146888	0.0144299	0.00695613
43	— Monosiga brevicollis mitochondrion	0.14015	0.95779	0.0680851	0.0102787	0.0770969	0.00846329	0.00761435	0.00602095	0.0129561	0.000927305	0.0769793	0.0100044	0.0925868	0.00814983	0.00701356	0.00438837	0.00737925	0.0038137	0.00901183	0.0029517	0.0113366	0.0033827	0.00532874	0.00190685	0.00689601	0.000744456	0.0158948	0.00466264	0.011206	0.00351331	0.00154115	0.000574668	0.00108403	0.000666092	0.0779719	0.0128255	0.0914244	0.0082935	0.0105399	0.00603401	0.011193	0.00164564	0.0891518	0.0127994	0.101468	0.0105399	0.00906408	0.00319985
44	Penaeus monodon mitochondrion	0.293856	0.956483	0.0469904	0.018646	0.0412965	0.0194594	0.0169566	0.0125141	0.019084	0.00500563	0.043549	0.0173946	0.0458015	0.0111375	0.0179577	0.0124515	0.0146415	0.00963584	0.0178951	0.00825929	0.0157677	0.0110124	0.0095107	0.00725817	0.0152046	0.00269053	0.0210862	0.0117632	0.0250282	0.00750845	0.00450507	0.0027531	0.00431736	0.00244025	0.0467401	0.0202728	0.0456764	0.0168314	0.0192091	0.010199	0.0198974	0.0050682	0.04893	0.0208359	0.0491178	0.0141409	0.0133901	0.00650732
45	— Aspergillus terreus NIH2624 ; mitochondrial	0.274926	0.952164	0.042163	0.01377	0.0446306	0.0200762	0.0162986	0.00764661	0.0127951	0.00463062	0.0527342	0.0132216	0.0500228	0.0186748	0.0169992	0.00874334	0.0217822	0.0131302	0.0153542	0.00618431	0.0138919	0.00819497	0.00575781	0.00255903	0.00755522	0.00191927	0.015476	0.00487433	0.0179132	0.00761615	0.00456969	0.00167555	0.00411272	0.0034425	0.0452399	0.0164509	0.0603808	0.0246154	0.0139528	0.00523991	0.0156588	0.00502666	0.0562376	0.0168469	0.0423458	0.0157807	0.0159939	0.00831683
46	— Orchesella villosa mitochondrion	0.27821	0.951357	0.0518027	0.0107224	0.0505294	0.0197025	0.00877898	0.00717062	0.0126659	0.00348479	0.0416164	0.013068	0.0526069	0.0129339	0.0179601	0.00877898	0.0170218	0.0111915	0.0137381	0.00522718	0.0103873	0.0057633	0.00623241	0.00650047	0.00924809	0.00288165	0.0158156	0.00743868	0.0190323	0.00857794	0.00395389	0.00201045	0.00449001	0.00368583	0.0491221	0.0127329	0.0447661	0.0199035	0.013403	0.00710361	0.0188313	0.00516017	0.0548184	0.017692	0.0697628	0.0190993	0.0164187	0.00703659
47	Metarhizium anisopliae mitochondrion	0.283954	0.944567	0.0396417	0.0155648	0.0428844	0.0203478	0.0184427	0.00676908	0.0137408	0.00530988	0.0488022	0.0131734	0.0500182	0.0183211	0.0176726	0.0106603	0.0216448	0.0138219	0.0150784	0.00668801	0.0146731	0.00867415	0.00510721	0.00214827	0.00867415	0.0019456	0.0170646	0.00608001	0.0188886	0.00745815	0.00389121	0.00210774	0.00478294	0.00320214	0.0447084	0.0167808	0.0565441	0.0269142	0.0138219	0.00571521	0.0164566	0.00494508	0.0570711	0.0171862	0.0387905	0.012768	0.0150379	0.00741762
48	Arthroderma uncinatum mitochondrion	0.234525	0.944527	0.0504417	0.012479	0.0534563	0.0172813	0.0145121	0.00595906	0.0113573	0.00252384	0.0520191	0.0143368	0.0597658	0.017106	0.0174916	0.00764162	0.0167905	0.0109016	0.0152131	0.00347027	0.0130749	0.00725603	0.00487241	0.0011217	0.00715087	0.00119181	0.0140914	0.00420639	0.0168606	0.00655496	0.00301458	0.000736119	0.00266405	0.0016475	0.0521242	0.0146873	0.0614835	0.0227846	0.0145822	0.00564358	0.013811	0.00297953	0.0673023	0.0143368	0.0691251	0.0161596	0.0146873	0.00683539
49	Hemiselmis andersenii mitochondrion	0.287236	0.940639	0.0736239	0.0128156	0.0444088	0.0231871	0.0125184	0.00548298	0.00951264	0.00424436	0.0223283	0.0135918	0.047844	0.0145497	0.0164159	0.00667206	0.0144176	0.0108338	0.0190913	0.00412875	0.0106191	0.00657297	0.00523526	0.00364982	0.0119569	0.00199832	0.0111146	0.0051692	0.0236825	0.00596192	0.00611055	0.00454163	0.00480587	0.00346815	0.0374395	0.0118578	0.0318244	0.0120394	0.0146818	0.00918234	0.016548	0.00966128	0.0430216	0.0231375	0.0906178	0.0258955	0.0152268	0.00812538
50	Cafeteria roenbergensis mitochondrion	0.27262	0.938218	0.0736149	0.0143662	0.0413143	0.0195333	0.0118868	0.00546841	0.0131149	0.00741479	0.0258822	0.0130454	0.0495632	0.016382	0.0165906	0.0086892	0.0168455	0.0109136	0.0164052	0.00368422	0.0102185	0.00634891	0.00382325	0.00231712	0.00820261	0.00310494	0.011771	0.0064416	0.0217114	0.0076465	0.00461107	0.0027342	0.0102648	0.00261835	0.0375142	0.014343	0.0392057	0.0180735	0.0135783	0.00750747	0.0166601	0.00683551	0.0540584	0.0195565	0.0872164	0.0186992	0.018676	0.00734527
51	Microsporum canis mitochondrion	0.24149	0.936454	0.0467399	0.012489	0.0502485	0.0176267	0.0140763	0.00693371	0.0114448	0.00254793	0.0536736	0.0131156	0.0579759	0.0167495	0.0154964	0.00839564	0.018838	0.0115701	0.0146193	0.00426047	0.0129485	0.00643248	0.00488701	0.00154547	0.00743494	0.00146193	0.014661	0.00459463	0.017209	0.00659956	0.00342509	0.00104423	0.00296562	0.00175431	0.0515016	0.0148699	0.0639906	0.0245186	0.0138674	0.00505409	0.013951	0.00334155	0.0662044	0.0145357	0.0649931	0.0167913	0.0136168	0.00772733
52	Trichophyton rubrum mitochondrion	0.235094	0.934972	0.0471037	0.0121929	0.0529963	0.0174184	0.0137494	0.00592966	0.0109699	0.00255717	0.0541823	0.0142312	0.0586666	0.0177519	0.017159	0.00815328	0.0183819	0.0113775	0.0144165	0.00396546	0.0129711	0.00696735	0.00485491	0.00114887	0.00633732	0.00114887	0.0139718	0.00381722	0.0167883	0.00637438	0.00292777	0.000741207	0.00277953	0.0019642	0.0529222	0.01412	0.063225	0.0249787	0.0142682	0.00496609	0.0136753	0.00322425	0.0675981	0.0142682	0.0678946	0.0150836	0.0139347	0.00752326
53	— Paraspadella gotoi mitochondrion	0.27166	0.929336	0.0619469	0.0113905	0.0435468	0.0182248	0.0100762	0.0063086	0.0130553	0.0027162	0.0403925	0.0108648	0.0493297	0.0147201	0.0190134	0.00806098	0.014282	0.0106019	0.0155962	0.00359239	0.0120915	0.0054324	0.00718479	0.00490669	0.00990099	0.00245334	0.0165601	0.00972575	0.0201525	0.00648383	0.00438097	0.00122667	0.00306668	0.00201525	0.0369754	0.0143696	0.0461754	0.0185753	0.0139315	0.0101638	0.0203277	0.00464383	0.0460878	0.0219048	0.0853413	0.0223429	0.0136686	0.00718479
54	— Brettanomyces custersianus mitochondrion	0.21036	0.929153	0.0428201	0.0150053	0.0596886	0.0118778	0.0113455	0.00795182	0.019996	0.00212936	0.0704352	0.0196966	0.068206	0.0109462	0.0103806	0.00578919	0.00825126	0.00519031	0.00978174	0.00352675	0.020362	0.00452489	0.0065877	0.00362656	0.0125433	0.00106468	0.0257852	0.00885015	0.0232899	0.00632153	0.00216263	0.000931594	0.00156375	0.00103141	0.0651118	0.019996	0.0770229	0.0103474	0.0159369	0.0109795	0.0253194	0.00192973	0.0659436	0.0225912	0.0606534	0.0124102	0.0128427	0.0043918
55	— Dunaliella salina mitochondrion	0.344217	0.904614	0.0427124	0.01945	0.0386177	0.0205796	0.0163084	0.0164849	0.0188146	0.00995446	0.0486427	0.0137315	0.0315578	0.0129902	0.016379	0.0129196	0.0150023	0.0112252	0.0144728	0.00928377	0.0171203	0.00861308	0.0129549	0.00773059	0.0130961	0.007307	0.0235095	0.00907198	0.0166967	0.00896608	0.00917787	0.00564792	0.0102722	0.0075894	0.0486427	0.0233683	0.0385824	0.0171203	0.011084	0.00949557	0.0166614	0.00878958	0.036888	0.0140139	0.031346	0.0130255	0.0117194	0.0072011
56	— Plasmodium knowlesi mitochondrion	0.305187	0.902844	0.0486986	0.0184719	0.0471872	0.0191436	0.0186398	0.0120907	0.0130982	0.00638119	0.0535684	0.0186398	0.03644	0.0216625	0.0167926	0.00873216	0.0169605	0.00806045	0.0164568	0.00604534	0.0240134	0.00789253	0.0149454	0.00403023	0.00973971	0.0031906	0.015953	0.00621327	0.0141058	0.011419	0.00537364	0.00151134	0.00604534	0.00453401	0.0478589	0.0194794	0.0450042	0.0162888	0.0122586	0.0137699	0.0164568	0.00369437	0.0352645	0.0142737	0.0302267	0.0176322	0.0157851	0.00755668
57	— Plasmodium simium mitochondrion	0.305342	0.901992	0.0484302	0.0197061	0.0465932	0.0185371	0.0192051	0.012358	0.0128591	0.00617902	0.0556112	0.0185371	0.0360721	0.0213761	0.0165331	0.00851703	0.0168671	0.00835003	0.0172011	0.00634603	0.0240481	0.00768203	0.0150301	0.00400802	0.01002	0.00300601	0.0160321	0.00601202	0.0141951	0.011356	0.00534402	0.00133601	0.00601202	0.00434202	0.0475952	0.0187041	0.0467602	0.0163661	0.012358	0.0133601	0.0163661	0.00350701	0.0345691	0.0140281	0.0293921	0.0180361	0.0151971	0.00851703
58	— Haemoproteus sp. jb2.SEW5141 mitochondrion	0.320938	0.899682	0.0447386	0.0180965	0.0439008	0.0206099	0.0197721	0.0129021	0.0134048	0.00586461	0.0487601	0.0174263	0.0340147	0.0197721	0.0175938	0.0120643	0.0180965	0.0105563	0.015248	0.00754021	0.0234584	0.0108914	0.0169236	0.00485925	0.00854558	0.00335121	0.0177614	0.00737265	0.0144102	0.00921582	0.00586461	0.00184316	0.00636729	0.00435657	0.0444035	0.0201072	0.0395442	0.017929	0.0120643	0.0129021	0.0164209	0.00452413	0.0336796	0.0149129	0.0301609	0.0189343	0.0162534	0.00720509
59	Rhagophthalmus lufengensis mitochondrion	0.203729	0.89921	0.0950563	0.0213392	0.0747184	0.0141427	0.0153942	0.009199	0.014831	0.00275344	0.0590738	0.0198373	0.065582	0.00901126	0.014393	0.00744681	0.00913642	0.00757196	0.0217772	0.00513141	0.0183354	0.0071965	0.00957447	0.00331665	0.00807259	0.00100125	0.0166458	0.00563204	0.0151439	0.00325407	0.00337922	0.000563204	0.00187735	0.000938673	0.0701502	0.0122653	0.0476846	0.0124531	0.0210889	0.0077597	0.0140175	0.00269086	0.0581352	0.0183354	0.0565081	0.0111389	0.0130788	0.00350438
60	— Plasmodium mexicanum mitochondrion	0.310132	0.897818	0.0472533	0.018367	0.0472533	0.0197028	0.0178661	0.012356	0.012022	0.00584405	0.0534313	0.0175321	0.0347303	0.0218734	0.0148606	0.00985139	0.018367	0.00851561	0.0175321	0.00634497	0.0242111	0.00801469	0.0165303	0.00434129	0.00901653	0.00317248	0.0145266	0.00584405	0.0153615	0.0105193	0.00567707	0.0018367	0.00567707	0.00434129	0.0460845	0.018367	0.042745	0.0170312	0.012022	0.0136918	0.0156954	0.00417432	0.0342294	0.0145266	0.0318918	0.0200367	0.0168643	0.00901653
61	Porphyra purpurea mitochondrion	0.334857	0.897463	0.0598079	0.0185029	0.0350195	0.0262034	0.0168159	0.0108296	0.0161084	0.00791815	0.0376588	0.0146391	0.0303937	0.0149112	0.0212239	0.0133058	0.0200267	0.0125983	0.0205709	0.00859841	0.0152649	0.00919703	0.0102038	0.00571413	0.00995891	0.00448967	0.019428	0.00786373	0.0166526	0.00971402	0.0064488	0.0050883	0.00772768	0.00432641	0.038067	0.0170608	0.0328426	0.0211151	0.0155914	0.00878888	0.0157547	0.00593181	0.0308835	0.0160268	0.0403799	0.0164621	0.0151561	0.00963239
62	— Acanthamoeba castellanii mitochondrion	0.293958	0.894929	0.0813196	0.0258241	0.0440261	0.0208709	0.0174565	0.0158215	0.0156532	0.00644401	0.0418861	0.015557	0.0376061	0.0108683	0.0159417	0.0111568	0.0132487	0.00944961	0.0218327	0.00795884	0.0147395	0.00925726	0.0117098	0.00622761	0.0131766	0.00478492	0.0178653	0.0081031	0.0192118	0.00694895	0.00610738	0.00435211	0.00654019	0.00391931	0.0501575	0.0159177	0.0349612	0.0144028	0.0162062	0.00774243	0.0141864	0.00634783	0.0403232	0.0162543	0.054726	0.0143788	0.0124312	0.00668446
63	— Parahaemoproteus vireonis mitochondrion	0.313276	0.890974	0.0438701	0.0181942	0.0471008	0.0205747	0.0200646	0.0122428	0.013093	0.00578133	0.0525421	0.0185343	0.0338378	0.0202347	0.0170039	0.0113926	0.0180241	0.0100323	0.0164938	0.00663153	0.0239755	0.00918211	0.0163238	0.00442102	0.00901207	0.00289066	0.0178541	0.00731168	0.0139432	0.00952219	0.00561129	0.00187043	0.00578133	0.00425098	0.0488012	0.0198946	0.0406393	0.017344	0.0112226	0.0132631	0.0161537	0.00459106	0.0345179	0.0136031	0.0311172	0.0180241	0.0163238	0.00748172
64	— Plasmodium juxtanucleare mitochondrion	0.312936	0.890441	0.0479042	0.0184631	0.0475715	0.0194611	0.0186294	0.0129741	0.0123087	0.00681969	0.0497339	0.0179641	0.0344311	0.0234531	0.0138057	0.00998004	0.0161344	0.0088157	0.0171324	0.0073187	0.0236194	0.00765136	0.0167997	0.00449102	0.00864937	0.00365935	0.0159681	0.00515635	0.0131404	0.0111444	0.00582169	0.00199601	0.00681969	0.00432468	0.0459082	0.0189621	0.0404192	0.0138057	0.0118097	0.0133067	0.0146374	0.00382568	0.0326015	0.0136394	0.0350965	0.0212908	0.0204591	0.00815037
65	Haemoproteus sp. jb1.JA27 mitochondrion	0.320268	0.886582	0.0455764	0.0180965	0.0454088	0.0204424	0.0199397	0.0130697	0.0129021	0.00586461	0.0485925	0.0174263	0.0340147	0.0202748	0.0170912	0.0117292	0.0175938	0.0103887	0.0159182	0.00770777	0.0232909	0.0102212	0.0169236	0.00485925	0.00871314	0.00318365	0.0175938	0.00703753	0.0145777	0.00955094	0.00569705	0.00184316	0.00636729	0.00418901	0.0452413	0.019437	0.0387064	0.0175938	0.0118968	0.0129021	0.0165885	0.00435657	0.0330094	0.0149129	0.0296582	0.019437	0.016756	0.00754021
66	— Onychiurus orientalis mitochondrion	0.308944	0.885803	0.0612276	0.0125694	0.0431061	0.0266811	0.0104874	0.00747995	0.0133405	0.00408698	0.0374769	0.0114127	0.0424121	0.0151912	0.0257557	0.011644	0.0187384	0.0165022	0.0133405	0.00408698	0.0120296	0.00909932	0.00832819	0.00578347	0.00786552	0.00339297	0.0145743	0.00609192	0.015731	0.00771129	0.00555213	0.00115669	0.00424121	0.00323874	0.0440315	0.0117983	0.0332357	0.0221314	0.0124923	0.00763418	0.0138803	0.00424121	0.0450339	0.0158081	0.0512801	0.0195096	0.0182758	0.00493523
67	— Leucocytozoon sabrazesi mitochondrion	0.329739	0.884665	0.0350581	0.017192	0.0441598	0.0234283	0.0195517	0.0131468	0.0124726	0.00640485	0.0492162	0.0193831	0.0316872	0.024271	0.0193831	0.0107871	0.019046	0.01045	0.0180347	0.00809034	0.0230912	0.0102815	0.0175291	0.00488792	0.00842744	0.00387662	0.017192	0.00623631	0.0146637	0.00960728	0.00707905	0.00185404	0.0065734	0.00387662	0.0419686	0.0202259	0.0402832	0.0175291	0.0136525	0.0139895	0.0165178	0.00421372	0.032867	0.0153379	0.0227541	0.0165178	0.0187089	0.00809034
68	— Hydra magnipapillata mitochondrion	0.22431	0.881548	0.0913086	0.0145264	0.0698242	0.0219727	0.0119629	0.00744629	0.0134277	0.000976562	0.0594482	0.0166016	0.0557861	0.012207	0.0211182	0.00646973	0.0150146	0.00756836	0.0152588	0.00292969	0.0155029	0.00585938	0.00634766	0.00585938	0.010498	0.0012207	0.0189209	0.00292969	0.0142822	0.00646973	0.0020752	0.00219727	0.00134277	0.00109863	0.0697021	0.0119629	0.045166	0.0168457	0.0167236	0.00793457	0.0123291	0.00292969	0.0529785	0.0168457	0.0488281	0.0130615	0.0159912	0.00476074
69	— Plasmodium falciparum mitochondrion	0.315904	0.874717	0.0472758	0.0169321	0.0469405	0.0167645	0.0214585	0.0117351	0.0130763	0.00586756	0.0519698	0.0209556	0.0345348	0.0212909	0.0145851	0.00888516	0.0191115	0.00888516	0.0172674	0.00670578	0.0263202	0.00955574	0.0157586	0.00419111	0.00905281	0.00419111	0.0152557	0.00771165	0.0134116	0.0108969	0.00603521	0.00134116	0.00637049	0.00502934	0.0439229	0.0224644	0.0414082	0.0167645	0.0137469	0.0152557	0.0167645	0.00419111	0.0338642	0.0140821	0.0263202	0.017435	0.0170997	0.00804694
70	— Leucocytozoon majoris mitochondrion	0.324357	0.87297	0.0395091	0.0197546	0.0447471	0.0211015	0.0190063	0.0127207	0.0127207	0.00703382	0.0525292	0.0190063	0.0309787	0.0212511	0.0217001	0.0115235	0.0172104	0.009129	0.0164621	0.0064352	0.0243939	0.0101766	0.0152649	0.00478899	0.00957797	0.00359174	0.0169111	0.00673451	0.014367	0.0100269	0.00703382	0.0013469	0.00613589	0.00523795	0.0450464	0.0188566	0.0393595	0.0188566	0.0131697	0.0127207	0.0172104	0.00478899	0.0332236	0.013918	0.0270877	0.0157139	0.0151152	0.00718348
71	— Leucocytozoon fringillinarum mitochondrion	0.320761	0.871563	0.0380634	0.0176962	0.0460768	0.0222037	0.0185309	0.0126878	0.0138564	0.00701169	0.0520868	0.0183639	0.0305509	0.0233723	0.0208681	0.0108514	0.0186978	0.00901503	0.0153589	0.00684474	0.0237062	0.00984975	0.0161937	0.00450751	0.00834725	0.00317195	0.0175292	0.00634391	0.0143573	0.0110184	0.00684474	0.00133556	0.00584307	0.00450751	0.0467446	0.0213689	0.0380634	0.0183639	0.01202	0.0126878	0.0178631	0.00434057	0.0335559	0.0143573	0.0275459	0.0153589	0.0161937	0.0066778
72	— Naegleria gruberi mitochondrion	0.222398	0.869109	0.100941	0.019803	0.0655083	0.0148071	0.0161112	0.0104332	0.0182982	0.00467487	0.0618768	0.0146666	0.048414	0.013523	0.0134026	0.00660099	0.00912903	0.00427359	0.018539	0.00571818	0.018238	0.00447423	0.0113962	0.0030497	0.00808571	0.00128408	0.0212476	0.0067615	0.0153488	0.00648061	0.00379206	0.00132421	0.00359142	0.000802552	0.0645051	0.0203848	0.0435385	0.0110953	0.0137638	0.00870769	0.0166329	0.00218695	0.0433178	0.0167934	0.0626793	0.0140246	0.0126001	0.0063201
73	Octopus ocellatus mitochondrion	0.2283	0.852479	0.0739188	0.0289166	0.0664706	0.0100144	0.0234712	0.0142705	0.018777	0.0031295	0.0684734	0.0192777	0.0568943	0.00988922	0.00970145	0.00619641	0.00663454	0.0068849	0.0260374	0.00957627	0.0189648	0.00569569	0.0118295	0.0100144	0.0122676	0.00225324	0.0204043	0.00895037	0.0166489	0.00419353	0.00394317	0.00106403	0.00194029	0.00100144	0.0661576	0.0172122	0.0585842	0.00988922	0.0202792	0.00926332	0.014959	0.00219065	0.0548914	0.0163986	0.0455029	0.00888778	0.0113914	0.00369281
Average profile				0.0598091	0.0161103	0.0512041	0.0189051	0.0149327	0.00896966	0.0142984	0.00447651	0.0500338	0.0151222	0.0495395	0.0156264	0.0170283	0.00898241	0.0157544	0.00963245	0.0165047	0.00566746	0.0155336	0.00738743	0.00893841	0.00406082	0.00897151	0.00241024	0.017136	0.00636964	0.0174078	0.00734316	0.0045994	0.0020119	0.00440499	0.00280158	0.0513979	0.0160842	0.0490175	0.0180496	0.0141573	0.00849478	0.016078	0.00439179	0.0505867	0.0166825	0.0554544	0.0161538	0.0146706	0.00702719
Common profile 1				0.0508652	0.017428	0.0379003	0.0215797	0.0152337	0.00969835	0.0145859	0.00613758	0.0305968	0.0178631	0.0379761	0.0172012	0.0186457	0.0125275	0.0145958	0.00993765	0.0225104	0.00821001	0.0172064	0.0107286	0.0121237	0.00530185	0.00993767	0.00424227	0.0144395	0.00892669	0.0215513	0.0107048	0.00624583	0.00469921	0.00614354	0.00424909	0.0336064	0.0134954	0.0306452	0.0144562	0.0187636	0.0104781	0.0185822	0.0062512	0.0336521	0.0207771	0.0507878	0.0225336	0.0187819	0.0125196
Correlation of average profile with common profile 1				0.952356	P =	1.12244e-33
Correlation of average profile with that of subclass 3 of the majority class in Ref. [11]				0.989516	P =	8.06198e-54
[truncated: 18 more columns]

## Sheet: Mt violator class
Additional file 6. Details of the trinucleotide frequency profiles of mitochondrial, chloroplast, virus and phage genomes, and plasmids (an example of the violator class of mitochondrial genomes)
Mitochondrial genome		GC content	cWC	Trinucleotide frequency
				AAA	AAC	AAT	AAG	ACA	ACC	ACT	ACG	ATA	ATC	ATT	ATG	AGA	AGC	AGT	AGG	CAA	CAC	CAT	CAG	CCA	CCC	CCT	CCG	CTA	CTC	CTT	CTG	CGA	CGC	CGT	CGG	TAA	TAC	TAT	TAG	TCA	TCC	TCT	TCG	TTA	TTC	TTT	TTG	TGA	TGC
1	Hyla japonica mitochondrion	0.399098	0.378611	0.0327407	0.0223907	0.026336	0.0136291	0.0197264	0.0218271	0.0199313	0.00789056	0.0226982	0.0189578	0.0318184	0.0121945	0.0102987	0.0163447	0.0104012	0.00860788	0.0207511	0.0189578	0.0215709	0.0114259	0.0208024	0.0300251	0.0245427	0.00614849	0.0237741	0.0150638	0.0255162	0.0125532	0.00573859	0.00450889	0.00737818	0.00543116	0.0289491	0.0199313	0.0285905	0.013168	0.0188041	0.0175744	0.0216734	0.00614849	0.0312036	0.0219808	0.0371983	0.0135779	0.013373	0.0118358
2	Cervus nippon centralis mitochondrion	0.379644	0.377835	0.0343917	0.0260489	0.0345718	0.0129044	0.0273093	0.0192666	0.0244283	0.00654222	0.0321709	0.0208271	0.0315107	0.0133846	0.011824	0.0162655	0.011764	0.0111638	0.0281496	0.0203469	0.0228678	0.0115239	0.0217874	0.0194466	0.0211872	0.00678231	0.0280896	0.0165056	0.0195066	0.00906308	0.00672229	0.00492167	0.00486165	0.00378129	0.0312106	0.0212472	0.0318708	0.0181862	0.0212472	0.0182462	0.0183662	0.00540184	0.02941	0.0195066	0.0252086	0.00984335	0.0130844	0.00762259
3	Mus musculus mitochondrion	0.367446	0.33945	0.0393938	0.0297601	0.0352212	0.0129472	0.0254034	0.0217832	0.0238694	0.00674971	0.0310487	0.0232558	0.0349758	0.0120268	0.0123336	0.0157084	0.0101859	0.0106155	0.0288397	0.0181629	0.0256489	0.0111063	0.0238081	0.017672	0.02209	0.00417255	0.0311714	0.015463	0.0200037	0.00822237	0.00533841	0.00447935	0.00423391	0.00355894	0.0343622	0.0208627	0.0310487	0.0173652	0.0244217	0.0168743	0.0200037	0.00527704	0.0310487	0.0225195	0.0218445	0.0089587	0.0130085	0.00662699
4	Canis lupus familiaris mitochondrion	0.396545	0.252711	0.0302541	0.0244544	0.0288789	0.012855	0.0236771	0.0195516	0.0249327	0.00938714	0.0289387	0.0236173	0.0276831	0.0132138	0.0108819	0.0151271	0.0115994	0.0111211	0.0229596	0.0188939	0.0236771	0.0111211	0.0187743	0.0212855	0.024275	0.00705531	0.0301943	0.0187743	0.0222422	0.00956652	0.00699552	0.00615845	0.00843049	0.00472347	0.0299552	0.0247534	0.0307324	0.0159641	0.0227803	0.0184753	0.0208072	0.00651719	0.0284604	0.0202093	0.0212855	0.0096861	0.0136921	0.00944694
5	Rattus rattus mitochondrion	0.380987	0.211679	0.0386432	0.0290744	0.0334908	0.0142918	0.0264982	0.0218978	0.0232473	0.00625652	0.0280317	0.0250261	0.0309759	0.0123904	0.0120223	0.0160093	0.0109182	0.0113476	0.0299945	0.0173588	0.0265595	0.0111023	0.0233086	0.0218978	0.02429	0.00539778	0.0315893	0.0182788	0.0193216	0.00705392	0.00680856	0.00484573	0.00392566	0.00349629	0.0317733	0.0211617	0.0275409	0.0169294	0.0252714	0.0185855	0.0198736	0.00582715	0.0274796	0.020671	0.0217138	0.00950745	0.0133104	0.0068699
6	Platysternon megacephalum mitochondrion	0.386021	0.200222	0.0386534	0.0312484	0.0300404	0.0131821	0.0288325	0.027362	0.0270469	0.00609212	0.0311433	0.020167	0.0282548	0.0120792	0.0116065	0.014285	0.0107137	0.00924321	0.0280447	0.0219526	0.0227404	0.0112389	0.0252613	0.0209023	0.0239483	0.00614464	0.0314059	0.015703	0.0188015	0.0102411	0.00598708	0.00567197	0.00456909	0.00388635	0.0330865	0.0262066	0.0294627	0.0153353	0.0193267	0.0160181	0.0165432	0.00509427	0.0304081	0.0167008	0.0207447	0.00908566	0.0132871	0.00708996
7	Testudo graeca mitochondrion	0.37286	0.194454	0.0402054	0.0293629	0.0328388	0.0121913	0.0260427	0.0268209	0.0284291	0.00549907	0.030608	0.0216331	0.0308674	0.0126582	0.0100643	0.0147333	0.00835236	0.0105831	0.0269247	0.0196099	0.0239676	0.0112575	0.0251608	0.019973	0.0221	0.00601785	0.0332019	0.0142664	0.0258352	0.00850799	0.00586221	0.0047209	0.00415024	0.00342395	0.0351733	0.0296223	0.0297261	0.0132808	0.0211662	0.0143183	0.0225669	0.00394273	0.0328906	0.0218406	0.0212181	0.00798921	0.012762	0.00669226
8	Bos taurus mitochondrion	0.394173	0.156878	0.0356881	0.0276077	0.0323213	0.0143242	0.0264447	0.0217924	0.0233839	0.00746817	0.0311582	0.0216699	0.0275465	0.0118756	0.0121817	0.0181195	0.0113859	0.0110798	0.0282811	0.0193438	0.0235676	0.0124878	0.0233839	0.0220372	0.0235676	0.00691724	0.0313418	0.0187929	0.0183031	0.00948825	0.00722331	0.00569295	0.0046523	0.00434623	0.0312806	0.0216699	0.027975	0.0172625	0.0215475	0.0189765	0.0201396	0.00599902	0.0249143	0.0192214	0.0195274	0.00912096	0.0132835	0.00746817
9	Chamaeleo dilepis mitochondrion	0.371454	0.153226	0.0491299	0.0359801	0.0349729	0.0124783	0.0359241	0.0267472	0.0289296	0.00693862	0.0317833	0.0181299	0.028314	0.0109675	0.0105198	0.0150523	0.00984836	0.00856136	0.0351967	0.0266353	0.0203682	0.0111913	0.0260198	0.016731	0.0182978	0.00537183	0.0317274	0.0127021	0.0182978	0.00900901	0.00766605	0.00498014	0.00307761	0.00330144	0.0330703	0.0259639	0.0254602	0.0143249	0.0196408	0.0109675	0.0164512	0.00481227	0.0267472	0.0161715	0.0258519	0.010296	0.0123664	0.0085054
10	Kaloula pulchra mitochondrion	0.409456	0.152256	0.0284899	0.0250401	0.0288467	0.0130851	0.0260513	0.0217094	0.0198656	0.00689942	0.0218878	0.0212336	0.0325343	0.0131446	0.010825	0.0168917	0.0102302	0.00993279	0.0283709	0.0199845	0.0264676	0.0132635	0.0255754	0.0246238	0.0221257	0.00779159	0.0238506	0.0158806	0.0237316	0.00987331	0.00648308	0.00689942	0.00499613	0.00570987	0.0257539	0.0195682	0.0237911	0.0138583	0.0246833	0.0168322	0.0197466	0.00654256	0.026884	0.0239101	0.0278951	0.0138583	0.013323	0.0102302
11	Rattus norvegicus strain BN/SsNHsdMCW mitochondrion	0.385705	0.127419	0.0388695	0.0296119	0.0339648	0.0134878	0.0272209	0.0214579	0.0240942	0.00582429	0.027834	0.0247686	0.0313899	0.0120164	0.0117712	0.0167372	0.00944148	0.0112807	0.0307768	0.0178407	0.0264852	0.0110968	0.0240942	0.0237876	0.0258721	0.00570167	0.0322482	0.0189443	0.01968	0.007357	0.00674392	0.00435289	0.00398504	0.00349457	0.0313899	0.0213966	0.027037	0.0167372	0.025443	0.0210901	0.0188217	0.00564037	0.02624	0.0217645	0.0187603	0.00870578	0.0127521	0.00655999
12	Eremias brenchleyi mitochondrion	0.41572	0.12738	0.0366428	0.0296315	0.0257421	0.0118219	0.0249744	0.0238485	0.0235415	0.00675537	0.0196008	0.0183214	0.0257421	0.00946776	0.0123337	0.0159161	0.00818833	0.00875128	0.0276356	0.020522	0.0177584	0.0119754	0.0225179	0.0273286	0.0299898	0.00793245	0.0289662	0.0194985	0.025435	0.0113613	0.00634596	0.00685773	0.00522006	0.0062436	0.0273286	0.017912	0.021085	0.0155067	0.018782	0.0185773	0.021085	0.00644831	0.0257932	0.0213408	0.0359775	0.0141249	0.0120266	0.00972364
13	Felis catus mitochondrion	0.403316	0.119008	0.0328688	0.0261069	0.0284001	0.014053	0.0284001	0.0223437	0.0236961	0.0084083	0.0281061	0.0230493	0.0251073	0.0147586	0.0127007	0.0164638	0.0113483	0.0100547	0.0242841	0.0234021	0.0244017	0.0115835	0.0227553	0.021109	0.0253425	0.00740871	0.0315752	0.0175222	0.0189334	0.00970189	0.00676192	0.00564473	0.00676192	0.00470395	0.0298113	0.0237549	0.0286941	0.0159346	0.0218145	0.0185218	0.0178162	0.00629153	0.0251073	0.0171106	0.0181102	0.00940789	0.0135238	0.0086435
14	Macropus robustus mitochondrion	0.391809	0.115839	0.0348644	0.0282941	0.0317272	0.0133775	0.0265183	0.0226708	0.0240322	0.00609684	0.0284125	0.0256896	0.0290636	0.0121345	0.0123121	0.0166331	0.00929324	0.0106547	0.0281165	0.0194744	0.0263407	0.0116018	0.0229667	0.0207766	0.027347	0.00609684	0.033503	0.0169883	0.0204215	0.00870131	0.00615603	0.00538653	0.00473541	0.00420268	0.0318456	0.0223748	0.0279389	0.0163372	0.0249793	0.0194152	0.0188824	0.00657038	0.0261039	0.0208358	0.0187049	0.0088197	0.0129632	0.00739908
15	Anguilla anguilla mitochondrion	0.411677	0.102503	0.0387267	0.0281158	0.0295546	0.0164858	0.0292548	0.0224207	0.0214016	0.00749356	0.025598	0.0171453	0.0269768	0.0145675	0.0149272	0.018644	0.01163	0.0130088	0.0286554	0.0194832	0.0219411	0.0146874	0.0245189	0.0228404	0.0212817	0.00815299	0.0272166	0.0137282	0.0173251	0.010431	0.00827289	0.00647443	0.00551526	0.00455608	0.0281158	0.0211618	0.0224807	0.0170254	0.0182243	0.0158264	0.0147473	0.0059349	0.02326	0.018584	0.0166057	0.0105509	0.0147473	0.00971165
16	Bombina orientalis mitochondrion	0.422032	0.100572	0.0281311	0.0255534	0.0252171	0.013281	0.0233119	0.0214626	0.0227515	0.00767722	0.0217428	0.0198375	0.02645	0.0135612	0.011768	0.017708	0.0106472	0.0106472	0.0253853	0.0216867	0.0215186	0.0123844	0.0224713	0.0253292	0.0231437	0.00919025	0.0239843	0.019165	0.0231998	0.0115999	0.00773326	0.00846175	0.00498739	0.00650042	0.0243766	0.0167554	0.0248249	0.0142337	0.0216867	0.016139	0.0217988	0.00745307	0.0243205	0.020622	0.0268423	0.0141216	0.0164752	0.00947044
17	Sus scrofa mitochondrion	0.394571	0.0105828	0.0396123	0.0304617	0.0316658	0.012883	0.0309434	0.0234182	0.0254651	0.00848835	0.0299199	0.024261	0.0264283	0.0121606	0.0120402	0.0176389	0.0111372	0.0105954	0.0297393	0.0243212	0.0259467	0.0125218	0.0242008	0.0205286	0.0228764	0.00638131	0.0321474	0.0154717	0.0165553	0.00776594	0.00722413	0.00511709	0.00656192	0.00469568	0.0309434	0.0240804	0.0258865	0.0174583	0.0237192	0.0170971	0.0149901	0.00644151	0.023057	0.0180001	0.0157727	0.00830775	0.0126422	0.00866895
18	Balaenoptera borealis mitochondrion	0.404205	-0.0063622	0.0344344	0.0278523	0.0294369	0.0139566	0.0280961	0.0246831	0.0246831	0.00694783	0.0276694	0.0227328	0.0262067	0.0110312	0.0114578	0.0174305	0.0113969	0.0105436	0.0290712	0.0234642	0.0227938	0.0113969	0.024805	0.0266943	0.0276085	0.00639932	0.0321794	0.0186494	0.020295	0.00883715	0.00694783	0.00511945	0.00481472	0.00475378	0.0288274	0.0231594	0.0268162	0.0172477	0.02255	0.0204169	0.0182228	0.00621648	0.024805	0.0193808	0.0173696	0.00932472	0.0132862	0.00688688
19	Okamejei kenojei mitochondrion	0.423875	-0.0280731	0.0295227	0.0246906	0.0258103	0.0140247	0.0229228	0.0242781	0.0248674	0.00654095	0.0216264	0.0210371	0.0266352	0.0100766	0.0123748	0.0153801	0.0109605	0.0114909	0.0233353	0.0242192	0.0215085	0.0129641	0.0254567	0.0282263	0.0288745	0.00736594	0.0261638	0.0245138	0.0238656	0.0114909	0.00595168	0.00665881	0.00512669	0.00553919	0.0266352	0.0193282	0.0231585	0.0143783	0.0232764	0.0206836	0.0226282	0.00665881	0.0262227	0.0205657	0.0203889	0.0118444	0.0151444	0.00742487
20	Chamaeleo zeylanicus mitochondrion	0.392472	-0.0630917	0.0496458	0.0394417	0.0310881	0.0129005	0.03315	0.030295	0.0292376	0.00814212	0.0285503	0.0206196	0.0244264	0.00956963	0.0101512	0.01639	0.00909379	0.00782489	0.0383843	0.0268055	0.021307	0.0111558	0.0317754	0.0218885	0.0197737	0.00645025	0.0327271	0.0138522	0.01639	0.00888231	0.00771915	0.00729618	0.00296077	0.00433541	0.0315639	0.024585	0.0221	0.0131649	0.0218357	0.0118431	0.0150682	0.00518135	0.0227345	0.014751	0.0244792	0.00898805	0.0118431	0.00740192
21	Boa constrictor mitochondrion	0.384872	-0.0643232	0.0487753	0.0375073	0.0323758	0.0128022	0.0425329	0.0267682	0.0260276	0.00751204	0.0318468	0.0239645	0.0249696	0.0107919	0.0124319	0.0148654	0.0101571	0.00745913	0.038724	0.028514	0.026345	0.014548	0.0281437	0.0169814	0.0176692	0.00576628	0.0259218	0.0105803	0.0170872	0.00793525	0.00687722	0.00513146	0.00417923	0.00523726	0.0311062	0.0255515	0.0242819	0.0117971	0.0251812	0.0137544	0.0115326	0.0062424	0.0237528	0.0154473	0.0164524	0.00756494	0.0103158	0.0062953
22	Equus caballus mitochondrion	0.419568	-0.194397	0.0319366	0.0291752	0.0277945	0.0130268	0.0261736	0.0251531	0.024973	0.00738384	0.0252731	0.0258735	0.0238324	0.0116461	0.0113459	0.0174691	0.00972506	0.0108657	0.0276144	0.0237724	0.0264137	0.0129067	0.0255733	0.0257534	0.0292952	0.00696362	0.0321767	0.0224517	0.0180094	0.0104454	0.00744387	0.00588306	0.00588306	0.00468243	0.0273742	0.0209509	0.0229319	0.0160283	0.0265938	0.0227518	0.0187297	0.00696362	0.0200504	0.0198703	0.0142874	0.00738384	0.0129067	0.00858446
23	Alligator mississippiensis mitochondrion	0.430314	-0.215704	0.0304013	0.0305215	0.0259553	0.0129176	0.0255948	0.0300409	0.0254746	0.00666907	0.0225907	0.0201274	0.0263158	0.00979332	0.0100937	0.0163422	0.00925258	0.0102139	0.0287191	0.0251742	0.0216294	0.0113554	0.028659	0.033826	0.0296203	0.00823119	0.0295001	0.0215093	0.0203076	0.0106945	0.00817111	0.00775054	0.00474646	0.00516703	0.0263759	0.0207883	0.0237323	0.0145999	0.0202475	0.0197068	0.0174237	0.00793079	0.0248137	0.0179043	0.0194064	0.00991348	0.0122567	0.00883201
24	Gorilla gorilla mitochondrion	0.43889	-0.345357	0.0314143	0.0293363	0.0237135	0.0124679	0.0257304	0.0306197	0.0242635	0.00721183	0.0228578	0.0233468	0.0202909	0.0106344	0.0106955	0.0165628	0.00971764	0.0102677	0.0275639	0.0269527	0.0240802	0.0118567	0.0284806	0.0364259	0.0314754	0.00825083	0.0319643	0.024508	0.0185796	0.0111845	0.00684513	0.00867865	0.0053172	0.00470603	0.0254859	0.0221244	0.0212688	0.0153404	0.0246302	0.0218188	0.0191297	0.00733407	0.0193742	0.0183963	0.0168072	0.0070896	0.0124679	0.00763965
25	Pan troglodytes mitochondrion	0.436873	-0.352443	0.0318995	0.0294224	0.0244079	0.0123248	0.0264621	0.0306307	0.02471	0.00712905	0.0231996	0.0219913	0.0216892	0.0104519	0.0108748	0.0167956	0.00876027	0.0105727	0.0277308	0.0250121	0.0243475	0.0120227	0.0268246	0.0374577	0.0333494	0.00857902	0.032564	0.0241058	0.0195747	0.0106936	0.00755196	0.00827695	0.00525616	0.00465201	0.0260391	0.0244683	0.0208434	0.0151039	0.0241058	0.0224746	0.0180039	0.00700822	0.0213267	0.0192726	0.0152852	0.00670614	0.0118415	0.00761237
26	Macaca mulatta mitochondrion	0.432263	-0.360636	0.0326048	0.0322425	0.0252385	0.0115324	0.0296462	0.0306122	0.0250574	0.0072455	0.0238498	0.0239102	0.0206497	0.0102041	0.0100833	0.0166043	0.00815119	0.00960029	0.0301896	0.0277744	0.0252989	0.0112305	0.0273518	0.0316991	0.0312764	0.00742664	0.0329067	0.0236686	0.0208308	0.0102645	0.00688323	0.00809081	0.00416616	0.00507185	0.0266272	0.0230045	0.0208308	0.0147325	0.0246951	0.0204082	0.0201063	0.00682285	0.0194421	0.018476	0.0137665	0.00893612	0.0114117	0.00881536
27	Homo sapiens mitochondrion	0.443626	-0.404302	0.0316311	0.0298805	0.0226971	0.0126162	0.0270433	0.0310878	0.0249306	0.00718339	0.0221538	0.0223953	0.0199203	0.00977907	0.0107449	0.0170228	0.0097187	0.0105034	0.0280695	0.0274055	0.0251117	0.0120126	0.0280092	0.0376675	0.0327176	0.00851141	0.0315707	0.0252928	0.0192563	0.0108656	0.00736448	0.00935651	0.00470844	0.00482917	0.0249909	0.0227575	0.0195581	0.0155741	0.0250513	0.0217916	0.0185319	0.00730412	0.01986	0.0185923	0.0151515	0.00700229	0.0114693	0.00742485
28	Heteronotia binoei mitochondrion	0.437702	-0.408289	0.0403928	0.0398537	0.022757	0.0113593	0.0381209	0.0307663	0.0269157	0.00889488	0.0252599	0.019407	0.0167886	0.00881787	0.0113593	0.016442	0.0077397	0.00793223	0.0351945	0.0290335	0.0223335	0.0122449	0.0289565	0.0338467	0.028764	0.00943396	0.0326916	0.0189064	0.0173662	0.0114363	0.00627647	0.00954948	0.00566038	0.00666153	0.0267231	0.0256065	0.0189834	0.0138236	0.019176	0.0169811	0.0154024	0.00558337	0.0192145	0.0132075	0.0147478	0.00804775	0.0102811	0.00974201
29	Falco peregrinus mitochondrion	0.444598	-0.42265	0.0385446	0.0343357	0.0266379	0.012239	0.0287423	0.0317328	0.0233704	0.00803013	0.0238135	0.0213214	0.0171679	0.0106884	0.0125159	0.0183862	0.00858393	0.0114637	0.0322313	0.0272471	0.022872	0.0130697	0.0304591	0.0381016	0.0317882	0.00814089	0.0295176	0.0219306	0.017777	0.0106884	0.00869469	0.00708866	0.00448579	0.00470732	0.0265271	0.0203799	0.0140666	0.0155065	0.0221521	0.0225397	0.0152296	0.00631334	0.015008	0.0173894	0.0121283	0.00758709	0.0126267	0.00897159
30	Blanus cinereus mitochondrion	0.44322	-0.424251	0.035127	0.031355	0.0265221	0.0122002	0.0350091	0.0292922	0.0281723	0.00954795	0.0226322	0.0188012	0.0223964	0.0097837	0.00801556	0.0166794	0.00836919	0.008546	0.0336536	0.0347144	0.0231037	0.012318	0.0311192	0.0242235	0.0236341	0.0110214	0.0262274	0.0182708	0.0177993	0.0113161	0.00801556	0.0122002	0.00601167	0.00831025	0.0238699	0.0253433	0.0185065	0.0111982	0.0192138	0.0172099	0.0126717	0.00954795	0.0203925	0.0159132	0.0167973	0.00931219	0.0114929	0.00948901
31	Gallus gallus mitochondrion	0.459613	-0.458275	0.0297502	0.0307041	0.0217612	0.0132356	0.0260538	0.0314792	0.0239671	0.00649854	0.0176474	0.0237882	0.0172301	0.011447	0.0121028	0.0186609	0.00804865	0.0101353	0.0293329	0.0261134	0.0248614	0.0131163	0.0312407	0.0407798	0.0370834	0.00804865	0.0309426	0.0270077	0.0205688	0.0110893	0.00781017	0.00703512	0.0039349	0.00554463	0.0222381	0.0199726	0.0160377	0.0141299	0.023192	0.0263519	0.019436	0.0069755	0.0160377	0.0190187	0.0125797	0.00786979	0.0120432	0.00936028
32	Ciconia ciconia mitochondrion	0.463365	-0.469192	0.0303257	0.0331508	0.0196598	0.0138368	0.0290574	0.0291727	0.0246757	0.00714903	0.0167195	0.0242145	0.0147593	0.0102047	0.011819	0.018968	0.00916691	0.0124532	0.0324589	0.0251946	0.0232344	0.0137215	0.0306717	0.0340732	0.0351686	0.00870568	0.0333814	0.026117	0.0184491	0.0115307	0.00709138	0.00899395	0.0057077	0.00530412	0.0214471	0.0222543	0.0141251	0.0157394	0.0221389	0.0259441	0.0188527	0.00801384	0.0134909	0.0183338	0.0102623	0.00726434	0.0118766	0.00893629
Average profile				0.035741	0.0299441	0.0284264	0.013085	0.0281522	0.0257185	0.0246991	0.0072673	0.0258242	0.02191	0.0255912	0.011485	0.0114524	0.0166337	0.00987272	0.0102225	0.0291993	0.0234179	0.0236584	0.012109	0.0257792	0.0263731	0.0262618	0.00724871	0.0302007	0.0188785	0.0199771	0.00993286	0.00699085	0.00663389	0.0050313	0.00486119	0.0285705	0.0224593	0.0241058	0.0152273	0.0224243	0.0186941	0.0182901	0.00638873	0.0240579	0.0189846	0.0197866	0.0093999	0.0127464	0.00831195
Correlation of average profile with that of subclass 2 of the violator class in Ref. [11]				0.99844	P =	2.03898e-79
[truncated: 18 more columns]

## Sheet: Cp subclass 1
Additional file 6. Details of the trinucleotide frequency profiles of mitochondrial, chloroplast, virus and phage genomes, and plasmids (subclass 1 chloroplast genomes)
Chloroplast genome		GC content	cWC	Trinucleotide frequency
(— indicates the complementary strand)				AAA	AAC	AAT	AAG	ACA	ACC	ACT	ACG	ATA	ATC	ATT	ATG	AGA	AGC	AGT	AGG	CAA	CAC	CAT	CAG	CCA	CCC	CCT	CCG	CTA	CTC	CTT	CTG	CGA	CGC	CGT	CGG	TAA	TAC	TAT	TAG	TCA	TCC	TCT	TCG	TTA	TTC	TTT	TTG	TGA	TGC
1	Sorghum bicolor chloroplast	0.384913	0.999491	0.041122	0.0150975	0.0316017	0.0217404	0.0122556	0.0113036	0.0135558	0.00728942	0.0265929	0.0190264	0.0315733	0.0160708	0.0224864	0.0107281	0.0135771	0.0139678	0.0197013	0.00753808	0.016284	0.00928584	0.0146499	0.011673	0.0138897	0.00738888	0.0165255	0.0126961	0.0218896	0.00909401	0.0114528	0.00532142	0.00748835	0.00733915	0.0217191	0.0133071	0.0264224	0.0167742	0.0160566	0.017371	0.0222235	0.0114243	0.0215201	0.0271755	0.0414559	0.019275	0.0161561	0.0096908
2	Zea mays chloroplast	0.384624	0.999485	0.0412304	0.0149592	0.0315852	0.0218974	0.0121668	0.0112336	0.0136627	0.00727301	0.0268339	0.0189412	0.0314784	0.01622	0.0224958	0.0106638	0.013677	0.0139762	0.0196393	0.00753658	0.0163055	0.00918209	0.0147312	0.0115969	0.0137696	0.00736562	0.0165548	0.0125657	0.0218831	0.00899688	0.0114545	0.00530695	0.00747959	0.00730863	0.0217336	0.0133208	0.0266986	0.0167757	0.0158924	0.0173527	0.0221396	0.0114972	0.0215626	0.0270832	0.0413799	0.0191976	0.0161203	0.00965223
3	Saccharum officinarum chloroplast	0.384412	0.999476	0.0413231	0.0150092	0.0316475	0.0218586	0.0122397	0.0112551	0.0136067	0.00726024	0.026661	0.0189616	0.0316263	0.0160929	0.022489	0.0107026	0.013628	0.013968	0.0197124	0.00749398	0.0162558	0.00922227	0.0146126	0.0116022	0.0138901	0.00733815	0.0165675	0.0126364	0.0218232	0.00911602	0.0114605	0.0052557	0.00750106	0.00729565	0.021639	0.0133588	0.0265406	0.0167942	0.0160221	0.0173396	0.022149	0.011496	0.0215257	0.027171	0.0416206	0.0192095	0.0162275	0.00963309
4	Saccharum hybrid cultivar SP-80-3280 chloroplast	0.384383	0.999471	0.0413161	0.0150092	0.0316475	0.0218586	0.0122397	0.0112622	0.0136209	0.00726024	0.0266468	0.0189545	0.0316405	0.0160929	0.0224961	0.0106885	0.0136351	0.013968	0.0197266	0.00750106	0.0162558	0.0092081	0.0146126	0.0116022	0.0138901	0.00733815	0.0165746	0.0126293	0.0218232	0.00911602	0.0114464	0.00524862	0.00750106	0.00729565	0.0216249	0.0133659	0.0265406	0.0167942	0.0160292	0.0173325	0.022149	0.0114747	0.0215257	0.0271639	0.0416419	0.0192308	0.0162417	0.00964018
5	Hordeum vulgare subsp. vulgare chloroplast	0.383191	0.999357	0.041939	0.0148322	0.0315843	0.0218892	0.0120841	0.0112121	0.0139382	0.00716694	0.0268723	0.0187308	0.0318115	0.01599	0.0224755	0.0107211	0.0139675	0.0140554	0.019405	0.00752601	0.0163345	0.00931408	0.0147003	0.0114612	0.0138429	0.00724755	0.0166569	0.012729	0.0219039	0.00902829	0.0110655	0.00543016	0.00718159	0.00716694	0.0222849	0.0136011	0.026821	0.0169793	0.0161	0.0170526	0.0219478	0.0109043	0.0223582	0.0263447	0.0411183	0.0194563	0.0162905	0.00970981
6	Lolium perenne chloroplast	0.382475	0.999352	0.0422161	0.0148285	0.0316824	0.0218953	0.0120047	0.0111694	0.0139562	0.00713335	0.0271363	0.0187907	0.0318007	0.0160852	0.0222871	0.0108442	0.0140006	0.0140671	0.0194338	0.0075547	0.0164991	0.0092327	0.0147694	0.0117756	0.0139193	0.00704465	0.0167578	0.0126922	0.0218214	0.00920313	0.0107407	0.00532229	0.00706682	0.00715553	0.0227972	0.0135275	0.0269737	0.0170535	0.0160704	0.0170905	0.0217771	0.0106668	0.0227528	0.0259462	0.0411221	0.0193377	0.01627	0.00987581
7	Dendrocalamus latiflorus chloroplast	0.389199	0.99935	0.0403323	0.0148287	0.0310706	0.021852	0.011916	0.0113134	0.0137598	0.00730315	0.0258193	0.0192622	0.0313361	0.0162348	0.0224403	0.0106534	0.0136163	0.0144556	0.0196711	0.00743228	0.0166222	0.00924013	0.0149291	0.0119232	0.0140969	0.00736054	0.0166294	0.0130495	0.021766	0.00908947	0.0117654	0.00549529	0.00737489	0.00738923	0.0207831	0.013315	0.0257117	0.0168374	0.0163567	0.0176624	0.0220888	0.0116649	0.0206683	0.0270532	0.0398301	0.0196711	0.0164859	0.0098284
8	Anthoceros formosae chloroplast	0.329023	0.999321	0.0496711	0.0149665	0.0380926	0.0230951	0.0118206	0.00922065	0.0161517	0.00616778	0.0341214	0.0164805	0.038831	0.0154691	0.0235232	0.00996525	0.01604	0.0118826	0.0174795	0.00661454	0.0156552	0.00899727	0.010623	0.00621122	0.0117523	0.00428146	0.017585	0.01138	0.0231199	0.0090407	0.007173	0.00314594	0.00610573	0.00426905	0.0312733	0.0154319	0.0342393	0.0178084	0.0180318	0.012925	0.0229461	0.00739017	0.0320303	0.0271904	0.0490382	0.0177339	0.0183544	0.00811616
9	Coix lacryma-jobi chloroplast	0.384603	0.999319	0.0415438	0.01507	0.0316961	0.0217915	0.0123772	0.0113611	0.01345	0.00728278	0.0267935	0.0189779	0.0314616	0.0160932	0.0224878	0.0106506	0.0135708	0.0139687	0.0197239	0.00755988	0.0164058	0.00917275	0.0147006	0.0116667	0.0138835	0.00736804	0.0164768	0.0126116	0.0217133	0.00907328	0.0113469	0.00527913	0.00757409	0.00735383	0.021827	0.013315	0.0263175	0.0168463	0.0159297	0.0173579	0.0220544	0.0114535	0.0215357	0.0269427	0.0416504	0.0191981	0.0161642	0.00967011
10	Bambusa oldhamii chloroplast	0.389214	0.999304	0.040467	0.0148764	0.0310733	0.0218302	0.0119413	0.0112883	0.0137785	0.00729827	0.0257844	0.0192611	0.0312742	0.0162112	0.022512	0.0106352	0.0135703	0.0144674	0.0196702	0.00743462	0.0165485	0.00924305	0.0148908	0.0120561	0.0141516	0.00735569	0.0166992	0.0131469	0.0217441	0.00901341	0.0116973	0.00548985	0.00729827	0.00745615	0.0208112	0.0132618	0.0256839	0.016893	0.0163189	0.0176967	0.0221101	0.0116399	0.0206533	0.0269828	0.0399001	0.0196774	0.0164624	0.00979562
11	Triticum aestivum chloroplast	0.383143	0.999122	0.0420237	0.0148577	0.0318114	0.021874	0.012182	0.011134	0.0139138	0.007165	0.0268985	0.0188044	0.0319229	0.0160023	0.02232	0.0107921	0.0137725	0.0142036	0.0192801	0.0074623	0.01653	0.0093799	0.0146645	0.0115576	0.0138617	0.00728392	0.01653	0.0128658	0.0217774	0.009038	0.0112455	0.00553726	0.00713527	0.0070758	0.0224687	0.0136908	0.0267647	0.0167084	0.0160841	0.0171246	0.0218369	0.0110002	0.0224612	0.0262667	0.0409906	0.0193172	0.0162327	0.00962518
12	Pelargonium x hortorum chloroplast	0.396087	0.999016	0.0425713	0.0148894	0.0284344	0.0233826	0.0120951	0.0115812	0.0132651	0.00790126	0.023043	0.0193172	0.028283	0.0152886	0.0233734	0.0104341	0.0130816	0.0138616	0.0203083	0.00769478	0.0158851	0.00932826	0.0142746	0.0129072	0.014403	0.00827751	0.0146738	0.0139029	0.0239607	0.00944297	0.0117693	0.00610719	0.00803891	0.00808021	0.0188951	0.0125998	0.0227173	0.0146646	0.0177113	0.01728	0.0236946	0.0118748	0.0184454	0.0280398	0.0430761	0.0208635	0.0174635	0.00906672
13	Brachypodium distachyon chloroplast	0.385704	0.999007	0.0422501	0.0148526	0.0313399	0.0219535	0.0118274	0.0112504	0.0137875	0.00736714	0.0265173	0.0191575	0.0309997	0.0159695	0.0223455	0.010814	0.0137949	0.0141351	0.0193794	0.00739672	0.0162506	0.00916454	0.0145346	0.0119605	0.0138245	0.00734495	0.0164503	0.0127741	0.0220644	0.00916454	0.0114871	0.00582122	0.00730796	0.00734495	0.022094	0.013647	0.0262066	0.0167462	0.0159399	0.0169459	0.0219461	0.0115315	0.022131	0.026251	0.0408965	0.0191797	0.016147	0.00991161
14	Agrostis stolonifera chloroplast	0.384518	0.998969	0.0421139	0.0149507	0.0314024	0.0219282	0.0121832	0.0112387	0.0141087	0.007285	0.0263944	0.0187287	0.0316074	0.0159318	0.0224041	0.0108579	0.0140209	0.0139989	0.0194974	0.00762179	0.016232	0.00914469	0.0145554	0.0116999	0.0139623	0.00722643	0.0169129	0.0126883	0.0216354	0.00913737	0.0111581	0.00556442	0.00732893	0.00739483	0.0221918	0.0137646	0.0264237	0.0170081	0.0159099	0.0171252	0.021628	0.0112533	0.022265	0.0262553	0.0409205	0.0192119	0.0163418	0.00988417
15	Oryza sativa Japonica Group plastid	0.389861	0.998712	0.0415245	0.0152985	0.0310728	0.0217955	0.0121095	0.0115891	0.0136334	0.00754518	0.0250812	0.0190599	0.0309092	0.0160196	0.0222415	0.0107937	0.0137003	0.0142429	0.020056	0.00761208	0.0163615	0.00921032	0.014845	0.0118121	0.0139902	0.00758978	0.0164507	0.0130238	0.0217063	0.00902448	0.0117155	0.00581313	0.00743367	0.00756748	0.0208366	0.0135293	0.0250217	0.0166514	0.0161757	0.0173799	0.0219591	0.0116411	0.0209035	0.0268281	0.0402013	0.0197067	0.0162723	0.00982732
16	Phaseolus vulgaris chloroplast	0.35442	0.998705	0.0486416	0.0151181	0.0364512	0.0198226	0.0138938	0.0098747	0.0129489	0.00646114	0.0307686	0.019969	0.0370301	0.0168283	0.0223379	0.00898305	0.0132816	0.0117844	0.0207342	0.00705336	0.0173007	0.0089764	0.0127759	0.00934903	0.0110791	0.00654099	0.0155839	0.0107198	0.0197294	0.00843076	0.0104137	0.00409893	0.0063081	0.00649441	0.0227571	0.0134147	0.0306755	0.01591	0.0191572	0.0146723	0.0215527	0.0101342	0.0231896	0.0272486	0.0483554	0.0209538	0.0193568	0.00803151
17	Lactuca sativa chloroplast	0.375492	0.99865	0.0406905	0.0153375	0.0340397	0.0199983	0.0130202	0.0109189	0.0130856	0.00707632	0.0284231	0.0206791	0.034295	0.0170526	0.0215039	0.00940018	0.0134129	0.0123983	0.02045	0.00725961	0.0177268	0.00910561	0.0141461	0.0109058	0.0123001	0.00758692	0.0150364	0.0120121	0.0200572	0.00941982	0.0110367	0.00497503	0.00723997	0.00754764	0.0224924	0.0131249	0.0278536	0.0153375	0.0187349	0.016051	0.0214646	0.0111611	0.0219163	0.0263938	0.0420913	0.0209475	0.0193764	0.00873248
18	Oryza sativa Indica Group chloroplast	0.389989	0.998576	0.0415037	0.015391	0.0310274	0.0217184	0.0121269	0.0115842	0.0136214	0.00756911	0.0251089	0.019064	0.0309679	0.0159784	0.022172	0.010744	0.0137181	0.0142534	0.0200381	0.00758398	0.0164022	0.00921231	0.0148631	0.0118295	0.0140006	0.00759885	0.0164543	0.0130192	0.0216738	0.00908591	0.0116957	0.00582182	0.00740553	0.00759142	0.0208783	0.0134802	0.0250643	0.0166773	0.0161345	0.0174506	0.0219787	0.0115916	0.0208708	0.0268339	0.0400687	0.0197258	0.0162163	0.00985918
19	Oryza nivara chloroplast	0.390084	0.998559	0.0414523	0.0153838	0.0310576	0.0217262	0.0121197	0.0115992	0.0136142	0.00756922	0.0251539	0.0190866	0.0309238	0.0159861	0.0221798	0.0107367	0.0137109	0.0142536	0.0200235	0.00757666	0.0164025	0.00921988	0.0148633	0.011852	0.013986	0.00761384	0.0164545	0.0129971	0.0216667	0.00907861	0.0116959	0.00585165	0.00741308	0.0076064	0.0209009	0.0134952	0.0250721	0.0166553	0.0161422	0.0174285	0.0219493	0.0115918	0.0208637	0.0267971	0.0400098	0.019741	0.0162314	0.00985932
20	— Pinus thunbergii chloroplast	0.384957	0.998356	0.0349442	0.0152792	0.032154	0.0191137	0.0129652	0.011804	0.0130905	0.00769391	0.0291884	0.0234827	0.0328975	0.0187377	0.0223299	0.00984086	0.0123637	0.0128483	0.0200075	0.00819515	0.0188046	0.0103504	0.0159392	0.0107097	0.0126979	0.00745165	0.0148699	0.0132325	0.0184286	0.0103254	0.0117539	0.00393467	0.00789441	0.00763544	0.0203166	0.0137087	0.0294557	0.0144605	0.0194311	0.0184119	0.0210601	0.0120964	0.0202832	0.0256631	0.0343845	0.0201161	0.0191471	0.00923103
21	— Lotus japonicus chloroplast	0.360307	0.998228	0.047596	0.0149086	0.0364411	0.019546	0.0125501	0.0110752	0.0129088	0.00688959	0.0317904	0.020124	0.0361421	0.0167755	0.0216985	0.00908203	0.012477	0.0109821	0.0205226	0.00760711	0.0163437	0.00830471	0.0138456	0.0107895	0.0116731	0.00731479	0.0151279	0.0113608	0.0190875	0.00876977	0.0110486	0.00469714	0.0068763	0.00776656	0.0238113	0.0130484	0.0318901	0.0152474	0.0183966	0.015294	0.0208614	0.0114007	0.0233994	0.0268608	0.0457888	0.0200575	0.0180644	0.00823827
22	Pinus koraiensis chloroplast	0.387951	0.998225	0.0348415	0.0146773	0.0321449	0.0187903	0.0126207	0.0120149	0.0123562	0.00783357	0.0283903	0.0233898	0.0317865	0.0190719	0.0212394	0.0102144	0.0128682	0.0132351	0.0206335	0.00782503	0.0187562	0.0104704	0.0163754	0.0108373	0.0131071	0.00778237	0.0146261	0.0137386	0.0188671	0.0106154	0.0119295	0.00391678	0.00751783	0.00739837	0.0191573	0.0133887	0.0284329	0.0146431	0.0191743	0.0190634	0.0225108	0.0111786	0.0191487	0.0264532	0.035362	0.0201044	0.0198996	0.00912209
23	Pinus lambertiana chloroplast	0.385983	0.998009	0.0350311	0.0146699	0.0324958	0.0189187	0.0125192	0.0118723	0.0124231	0.00772835	0.0286491	0.0235348	0.0319275	0.0191548	0.0212093	0.0102025	0.0129389	0.0130613	0.0207547	0.00785075	0.0189187	0.0102724	0.0164271	0.0107533	0.0131225	0.00762344	0.0146961	0.0137956	0.0189974	0.0103861	0.0117936	0.00384669	0.00736117	0.00733494	0.0193121	0.013411	0.0285967	0.0148098	0.0193384	0.0192509	0.0225906	0.0111467	0.0192422	0.0266296	0.0357393	0.0200553	0.0197842	0.00903973
24	Pinus krempfii chloroplast	0.386273	0.997954	0.0349085	0.0147811	0.0325168	0.0189666	0.0125301	0.0120377	0.0123806	0.00777307	0.0285423	0.0234335	0.0317869	0.0192216	0.0212704	0.0102175	0.0129874	0.0130313	0.0208308	0.0077291	0.0187732	0.0103406	0.0163111	0.0107451	0.0133127	0.00759721	0.014702	0.0138139	0.0190809	0.0104022	0.0120025	0.0037986	0.00743014	0.00726307	0.0194415	0.0135061	0.0284456	0.0147548	0.0193887	0.0190809	0.0225366	0.0113255	0.0192568	0.0267573	0.0353833	0.0199515	0.0196965	0.00903048
25	Pinus gerardiana chloroplast	0.386815	0.997911	0.0347987	0.0146712	0.0325989	0.0189929	0.0125927	0.0119691	0.0125407	0.00775133	0.0286323	0.0234012	0.0317675	0.0191402	0.0214179	0.010185	0.0129304	0.0130344	0.0208463	0.00795053	0.0188284	0.0102803	0.0165766	0.01067	0.0131729	0.00758678	0.0145587	0.0137792	0.0192787	0.0105487	0.0118738	0.00380205	0.00727499	0.00733562	0.0190103	0.0134847	0.0282772	0.0147578	0.0193827	0.0192614	0.0226911	0.0110597	0.0188544	0.0269261	0.034946	0.0202054	0.0201015	0.00908508
26	Festuca arundinacea chloroplast	0.383923	0.9979	0.0427723	0.0151419	0.0317172	0.0217794	0.0122165	0.0113197	0.0139953	0.00718874	0.0270791	0.0187951	0.0314232	0.0161784	0.0220514	0.0106067	0.0139365	0.0140026	0.0193758	0.00756362	0.0165532	0.00919542	0.0148994	0.0122312	0.0141349	0.00724755	0.0168472	0.0126869	0.0212502	0.00948209	0.0107684	0.00534378	0.0072549	0.0071961	0.0228305	0.0135248	0.0269468	0.0167958	0.0159064	0.0172956	0.0215515	0.0107096	0.0223968	0.0258663	0.0406333	0.0188392	0.0162666	0.00984961
27	Pinus longaeva chloroplast	0.386313	0.997791	0.0348357	0.0147131	0.0327363	0.0187376	0.012544	0.0119865	0.0124046	0.00772675	0.0290167	0.0233893	0.0319262	0.0190947	0.0210635	0.010131	0.0129273	0.0129186	0.0206627	0.00776159	0.0188508	0.0102965	0.016464	0.010584	0.0131451	0.00771804	0.0144779	0.0137897	0.0191906	0.0105143	0.0118558	0.00388515	0.00738702	0.00731733	0.0196523	0.0135719	0.0285724	0.0146521	0.0191819	0.0192864	0.0226053	0.0111241	0.0193735	0.0266124	0.0349925	0.0200965	0.0196697	0.00905084
28	Huperzia lucidula chloroplast	0.362466	0.997707	0.04324	0.0155405	0.0368852	0.0198872	0.0130983	0.0123793	0.0148668	0.00685362	0.0302065	0.0171988	0.0364511	0.0161883	0.0173673	0.0111161	0.0153656	0.0123469	0.0202046	0.00840832	0.0169138	0.00938	0.0150482	0.0104424	0.0128198	0.00639369	0.0150093	0.0115177	0.0202758	0.0100796	0.00886825	0.00396448	0.00732651	0.00648438	0.0286647	0.0161624	0.0295327	0.0152684	0.0170952	0.0158385	0.0182806	0.00910793	0.0284056	0.024629	0.0419638	0.0198548	0.0166741	0.00998892
29	— Helianthus annuus chloroplast	0.376198	0.997615	0.0425739	0.0150561	0.0340234	0.020238	0.0131964	0.0113169	0.0132229	0.0073328	0.0280274	0.0209726	0.0337123	0.0168694	0.021502	0.00972853	0.0131302	0.0122368	0.021138	0.00801445	0.0176172	0.00933144	0.0147318	0.011297	0.0122699	0.00774973	0.0153803	0.0123757	0.0200792	0.00915276	0.0112242	0.0050959	0.00737912	0.00771664	0.0220381	0.0133486	0.0273921	0.015195	0.0192784	0.0162407	0.0220513	0.0111977	0.0215086	0.0271671	0.0414488	0.020152	0.0190203	0.0086167
30	Pinus monophylla chloroplast	0.385637	0.99761	0.0349022	0.0147694	0.0328543	0.01867	0.0124556	0.0119768	0.0125531	0.00780135	0.0291221	0.0234838	0.0319235	0.0190512	0.0210282	0.0103191	0.0129166	0.0128988	0.0206736	0.00783681	0.0187853	0.0104343	0.0165867	0.010585	0.0131293	0.0076861	0.0145832	0.0138208	0.0189715	0.0103988	0.0117995	0.00388294	0.00738469	0.00731376	0.0197871	0.0135637	0.0287054	0.014796	0.0191133	0.0193083	0.0222782	0.0111081	0.0195477	0.0263296	0.0354961	0.0201151	0.0197516	0.00902474
31	Pinus contorta chloroplast	0.384406	0.997569	0.0351794	0.0144708	0.0325135	0.0187136	0.0123102	0.0119181	0.0123537	0.00775376	0.0292204	0.0236098	0.0319821	0.018914	0.0208393	0.010106	0.0132685	0.0129026	0.0202121	0.00779732	0.0185742	0.01035	0.0162219	0.0105416	0.0130159	0.0074924	0.0144708	0.0134079	0.0194628	0.0103587	0.0117003	0.00391173	0.00751853	0.00726588	0.0199158	0.013434	0.029473	0.0150196	0.0190621	0.0188704	0.0223901	0.0112647	0.020456	0.026206	0.0354495	0.0202295	0.0195412	0.00926095
32	— Guizotia abyssinica chloroplast	0.376227	0.99748	0.0420467	0.0151357	0.0340538	0.0203479	0.0132644	0.0112414	0.0132841	0.00728782	0.0283276	0.0210069	0.0337704	0.0169017	0.0215274	0.00976542	0.0131326	0.012243	0.0213561	0.00811808	0.0176002	0.0092185	0.0147667	0.0115248	0.0123419	0.00775567	0.015228	0.0124473	0.0200053	0.00911307	0.0112283	0.00494201	0.00734713	0.00768977	0.0220677	0.013271	0.0278137	0.015116	0.0194979	0.0163614	0.0218108	0.0110569	0.0216197	0.0271284	0.0409462	0.0201173	0.018918	0.00855957
33	Glycine max chloroplast	0.35373	0.997426	0.0482472	0.0148276	0.0372431	0.019065	0.013402	0.00992668	0.0129421	0.00666159	0.0320071	0.0199125	0.0372103	0.0173438	0.0214235	0.00876386	0.0131064	0.0115888	0.0199782	0.00718716	0.0162664	0.008777	0.0124363	0.00959163	0.0107479	0.00677327	0.015524	0.0105705	0.0195972	0.00822515	0.0108464	0.00415856	0.00659589	0.00671414	0.0242616	0.0134611	0.0326838	0.01557	0.0182635	0.0143086	0.0213118	0.0105574	0.0250959	0.0263179	0.0470581	0.020484	0.0180139	0.0080215
34	— Dioscorea elephantipes chloroplast	0.371518	0.997302	0.0409352	0.0152876	0.0341727	0.0201629	0.0136822	0.0109562	0.0131711	0.00743085	0.0300379	0.021172	0.034828	0.0177515	0.0222074	0.00917389	0.0136494	0.0123716	0.0203398	0.00792886	0.0182167	0.00976364	0.0143637	0.0106679	0.0117164	0.00701147	0.014842	0.011605	0.0188655	0.00926563	0.011048	0.00414136	0.00722116	0.00723427	0.0219387	0.0139378	0.0300838	0.0153335	0.0194028	0.0159495	0.020615	0.0110283	0.0223319	0.0260211	0.0396378	0.0200908	0.0189179	0.00854482
35	— Pinus nelsonii chloroplast	0.386262	0.996963	0.0350638	0.0151422	0.0319294	0.0190809	0.0132049	0.0116605	0.0129947	0.00743861	0.0288132	0.0232023	0.0327244	0.0188433	0.0226265	0.00979631	0.0125287	0.0130952	0.0200769	0.00793208	0.0189712	0.0106553	0.0156357	0.0108472	0.0131775	0.00731068	0.0150052	0.0133877	0.0184595	0.0105	0.0111488	0.003765	0.00774932	0.00766707	0.0194647	0.0138537	0.0293798	0.0144843	0.0197023	0.0184777	0.0209542	0.0116697	0.0198119	0.025697	0.0340221	0.0204059	0.0190717	0.00965009
36	— Picea sitchensis chloroplast	0.387104	0.996782	0.0344809	0.0152409	0.0319482	0.0191156	0.0129126	0.0115707	0.0130103	0.00768711	0.0289266	0.0234168	0.032588	0.0187157	0.0230702	0.00941116	0.0123083	0.0130548	0.0196577	0.00800704	0.0190089	0.0104154	0.0153209	0.0106375	0.0131525	0.00748272	0.014841	0.0140767	0.0185379	0.0104154	0.0118906	0.00358139	0.00794483	0.00783819	0.0193378	0.0137479	0.0283223	0.0147344	0.0201109	0.0186268	0.0217372	0.0123882	0.0189201	0.026776	0.0332279	0.0202709	0.0190889	0.00935784
37	— Ranunculus macranthus chloroplast	0.378833	0.996676	0.041914	0.0154132	0.0340753	0.0199901	0.0133955	0.0114487	0.0130409	0.00787742	0.028828	0.0206412	0.0338368	0.0172117	0.0210021	0.00967594	0.0128991	0.012738	0.0207314	0.00825775	0.0173729	0.00932784	0.0143237	0.0112166	0.0116163	0.00807081	0.0142142	0.0122609	0.0188491	0.00892172	0.0120611	0.00520219	0.00753576	0.00824486	0.0223946	0.0139628	0.0287377	0.0144011	0.0185912	0.0157677	0.0199385	0.0118484	0.0224139	0.025102	0.0401284	0.0199965	0.0175985	0.00888949
38	— Oenothera argillicola chloroplast	0.3913	0.996599	0.0422894	0.0146317	0.0316868	0.0218778	0.0124869	0.0109177	0.0128444	0.00807619	0.0250768	0.0205328	0.03099	0.0166855	0.022417	0.0103967	0.0128747	0.0128747	0.0207751	0.00780961	0.0164796	0.00900317	0.014462	0.0128807	0.0135532	0.00870024	0.0147831	0.0134078	0.0209811	0.00919705	0.0125778	0.00598596	0.00788232	0.00834277	0.0196179	0.012699	0.0248163	0.0144741	0.0182972	0.0178973	0.0217445	0.012081	0.0193211	0.0272579	0.0397872	0.0200784	0.0184123	0.00912434
39	Cryptomeria japonica chloroplast	0.353797	0.996548	0.0480851	0.0153177	0.0361511	0.019976	0.0136411	0.0103787	0.0133679	0.00691157	0.0316976	0.0201733	0.0365076	0.0165771	0.0220776	0.0105001	0.0127989	0.0113954	0.0209168	0.00755645	0.0170399	0.00963523	0.0129507	0.00839858	0.0114561	0.00619082	0.0158033	0.0120402	0.0203933	0.00860342	0.00998422	0.00449138	0.00689639	0.00613013	0.0247633	0.0139597	0.0322211	0.0157805	0.0186104	0.0144225	0.0213796	0.0102346	0.026053	0.0251426	0.0452552	0.0205678	0.0175938	0.0097642
40	— Keteleeria davidiana chloroplast	0.385508	0.996263	0.0347186	0.0157835	0.0324759	0.019122	0.0135238	0.0119523	0.0126234	0.00789174	0.028993	0.0240065	0.032391	0.0188416	0.0224944	0.00987954	0.0124365	0.0129462	0.0205576	0.00799368	0.0192664	0.0104742	0.0156221	0.010007	0.0129037	0.00774733	0.0148406	0.0135323	0.0183235	0.0102873	0.0120797	0.00380571	0.00798518	0.00754345	0.0196147	0.0141355	0.0288231	0.0148575	0.0199884	0.0184849	0.0213646	0.0120712	0.0199035	0.0259943	0.0336057	0.0194363	0.0186293	0.00936136
41	— Gossypium hirsutum chloroplast	0.372449	0.996123	0.0440427	0.0152964	0.0352279	0.0201748	0.0131567	0.0107237	0.0126015	0.00750473	0.0292578	0.0204805	0.0352217	0.0170369	0.0219278	0.00956962	0.0127013	0.0127512	0.0206552	0.00779169	0.017012	0.00886468	0.0139115	0.0108797	0.0113787	0.00771059	0.0147038	0.0116595	0.019002	0.00851534	0.0119152	0.00524645	0.00691208	0.0080537	0.0224767	0.0128572	0.0291206	0.0154461	0.0185903	0.0153463	0.0204056	0.0116844	0.0229883	0.0259515	0.0422211	0.019944	0.0184031	0.00834066
42	— Chloranthus spicatus chloroplast	0.388878	0.995937	0.0364772	0.0150345	0.032446	0.0200608	0.0136528	0.0115738	0.012645	0.00770742	0.0272168	0.0227546	0.0323889	0.0191988	0.0222159	0.00955188	0.0128098	0.0133105	0.0205996	0.00865183	0.0190911	0.00991316	0.0153578	0.0109273	0.0125436	0.00785954	0.0142866	0.012607	0.0187995	0.00989415	0.0124612	0.00437979	0.00740952	0.00790391	0.0186411	0.0135133	0.0272232	0.0144007	0.0200989	0.0176269	0.021037	0.0120682	0.0186791	0.0269126	0.0342397	0.0201496	0.0201116	0.0087279
43	— Piper cenocladum chloroplast	0.383125	0.995844	0.0413144	0.0154462	0.0325858	0.0204019	0.013429	0.0111629	0.0130679	0.00750831	0.0279289	0.0212051	0.0329469	0.0176875	0.0215724	0.00965621	0.012545	0.0134602	0.0203023	0.00801883	0.0179241	0.00920795	0.0143007	0.0116983	0.0122212	0.00793167	0.014861	0.0119286	0.0191381	0.00927644	0.0122773	0.00498686	0.00743983	0.00841728	0.0206074	0.0136656	0.0280285	0.0149357	0.0185529	0.0163925	0.0204331	0.0123271	0.0208938	0.0263476	0.039347	0.019493	0.0181544	0.00882818
44	— Oenothera parviflora chloroplast	0.390567	0.995802	0.0424454	0.0146912	0.0320146	0.0217001	0.0124936	0.0110123	0.0128977	0.00806792	0.0253729	0.0203902	0.0312678	0.0168092	0.022398	0.0104002	0.0129221	0.0127201	0.0209411	0.00783531	0.016448	0.00893103	0.0145259	0.0128181	0.0133017	0.00870454	0.0149055	0.0132527	0.0204391	0.00918813	0.0125243	0.00589485	0.00787204	0.00841072	0.0196679	0.0128242	0.0250608	0.0145382	0.0182783	0.017605	0.0214553	0.0120223	0.0193189	0.0270073	0.0396357	0.0201698	0.0184681	0.00916364
45	— Ipomoea purpurea chloroplast	0.374826	0.995677	0.044815	0.0153539	0.0340895	0.0210622	0.0127743	0.0104601	0.0131878	0.00735603	0.0257152	0.0203155	0.0344845	0.0168966	0.0225001	0.0098862	0.0130335	0.0124164	0.0218583	0.00772013	0.0157858	0.00925675	0.0128052	0.0109353	0.0113549	0.00760904	0.0151132	0.0117561	0.0201674	0.00899139	0.011645	0.00490607	0.00709067	0.00785589	0.0199822	0.0125892	0.0271469	0.0150391	0.0202167	0.0145763	0.021778	0.0114784	0.0213893	0.0275419	0.0441238	0.0207228	0.0191183	0.00877539
46	— Oenothera glazioviana chloroplast	0.39008	0.995327	0.0422762	0.0147256	0.0319629	0.0218553	0.0125285	0.0110215	0.0128251	0.00805578	0.0255836	0.0206085	0.0311821	0.0167955	0.0225271	0.0103133	0.0129582	0.012819	0.0209353	0.00775921	0.0166321	0.00894549	0.0145198	0.0126072	0.0132972	0.00871549	0.01478	0.0132427	0.0205782	0.00918153	0.0126375	0.00575586	0.00793473	0.00828577	0.0197309	0.0128251	0.0250813	0.0145561	0.0184357	0.017667	0.021589	0.0121049	0.0191922	0.0271149	0.0391834	0.0202091	0.0184841	0.0090968
47	— Lemna minor chloroplast	0.357169	0.995085	0.0452779	0.0154622	0.035733	0.0198249	0.01448	0.0103282	0.0139799	0.00682723	0.0315993	0.0200057	0.0357933	0.0178002	0.022175	0.00926166	0.0139015	0.0121119	0.0207529	0.00799624	0.016583	0.00948461	0.0129856	0.00898447	0.011449	0.00622465	0.0151971	0.0113827	0.0191018	0.00905076	0.00987629	0.00375407	0.00688749	0.00638132	0.0244105	0.0139497	0.0325333	0.0159744	0.0188969	0.0145041	0.0202648	0.00971359	0.0261158	0.0238501	0.0433376	0.0201623	0.0185414	0.00852651
48	Cicer arietinum chloroplast	0.339063	0.995045	0.0506396	0.0149541	0.0392684	0.0186886	0.0137332	0.00935228	0.0125442	0.00657532	0.0345763	0.0188482	0.0401861	0.0172842	0.0208112	0.00813936	0.0135895	0.0111717	0.0202287	0.00628007	0.0159914	0.00865804	0.0115068	0.00771643	0.00992683	0.00605664	0.0154807	0.00936824	0.0185928	0.00765259	0.0103178	0.00371857	0.00653543	0.00631199	0.0263252	0.0137172	0.0356935	0.0158079	0.0178667	0.0132863	0.0199973	0.0100784	0.0276898	0.0254794	0.0510944	0.0208272	0.0178348	0.00791593
49	Oenothera biennis chloroplast	0.390712	0.994916	0.0390583	0.0147508	0.0312369	0.0204241	0.0126452	0.0106914	0.0129001	0.00798519	0.024981	0.0204605	0.0320864	0.0165772	0.0214678	0.0101393	0.012803	0.0132642	0.0201572	0.00802767	0.0168684	0.00916234	0.013962	0.0118928	0.0127909	0.0083796	0.0145445	0.0133127	0.0217287	0.0089439	0.0121416	0.00583113	0.00813082	0.00876794	0.019247	0.0126149	0.0254665	0.0148296	0.0185128	0.017099	0.0223719	0.0126635	0.0197688	0.0277358	0.0423288	0.0209399	0.0184218	0.00883468
50	Fagopyrum esculentum subsp. ancestrale chloroplast	0.379834	0.9944	0.0433538	0.0154016	0.0334348	0.0200195	0.0128263	0.0112222	0.0131521	0.00763187	0.0279772	0.0196937	0.0329148	0.0162161	0.019794	0.00968708	0.0135155	0.0120932	0.020502	0.0073687	0.017131	0.00861561	0.0145557	0.0121558	0.0129516	0.00818327	0.0150319	0.0126446	0.0207527	0.00893517	0.0123062	0.00538867	0.00810181	0.00823339	0.023046	0.0133652	0.0266426	0.0148377	0.0173753	0.0170119	0.0213417	0.0129892	0.0213855	0.0275386	0.0425956	0.020195	0.0178641	0.00896024
51	— Oenothera elata subsp. hookeri plastid	0.390719	0.994349	0.0426608	0.0146567	0.0319745	0.0217648	0.0124965	0.0109518	0.0127862	0.00817615	0.0254335	0.020546	0.0311297	0.0168411	0.022332	0.0104751	0.0128586	0.0129068	0.0209502	0.0077598	0.0164971	0.00896057	0.0144636	0.0127258	0.0133292	0.00877352	0.0147774	0.013293	0.0205279	0.00911746	0.0126896	0.005847	0.00804943	0.008327	0.0197434	0.0128344	0.024975	0.014524	0.0184159	0.0176738	0.0214631	0.0121285	0.0192909	0.026936	0.0390343	0.0201598	0.0185246	0.00903298
52	— Carica papaya chloroplast	0.368907	0.994068	0.0436358	0.0151407	0.0355845	0.0206499	0.0134917	0.0103374	0.0131045	0.00720809	0.0288261	0.0205312	0.0354533	0.0180639	0.0226236	0.0093068	0.0128484	0.0124111	0.0208435	0.0077515	0.0170271	0.00916314	0.013017	0.01015	0.0113993	0.00717061	0.0149721	0.011493	0.0192944	0.00870717	0.0114617	0.00455971	0.00668965	0.00747042	0.0223051	0.0132294	0.0293882	0.0151407	0.0196817	0.0148034	0.0208435	0.0110432	0.0230421	0.0261527	0.0418369	0.0201002	0.0187073	0.00836363
53	— Nasturtium officinale chloroplast	0.363702	0.993652	0.0486193	0.0156541	0.0351508	0.0206959	0.0134169	0.0104189	0.0135329	0.00734995	0.0285165	0.0199222	0.0350864	0.0169371	0.0218693	0.00944534	0.0133395	0.0125852	0.0206508	0.00786574	0.0159958	0.00898758	0.0128302	0.00992244	0.0114376	0.00698246	0.0151964	0.0111732	0.0195161	0.00863942	0.0110056	0.004468	0.0070018	0.00734351	0.0233264	0.013275	0.0292967	0.0155058	0.0188778	0.0146225	0.0203865	0.0107606	0.0245256	0.0254218	0.045531	0.0195483	0.0182395	0.00796245
54	— Medicago truncatula chloroplast	0.339724	0.993497	0.0498908	0.0150446	0.039732	0.0184954	0.0138191	0.00942506	0.0132064	0.0065145	0.0341044	0.0189549	0.0397481	0.0178423	0.0210109	0.008385	0.013416	0.0113359	0.0199869	0.00624844	0.0159315	0.008643	0.0113278	0.00715144	0.0101265	0.0062565	0.0159315	0.00968306	0.0185599	0.00779644	0.0100781	0.0035475	0.00656288	0.00622425	0.0265014	0.0140368	0.0350154	0.0162298	0.0178988	0.0133757	0.0200514	0.00944925	0.0280333	0.0247761	0.0497859	0.0207609	0.0185357	0.00778031
55	— Daucus carota chloroplast	0.376555	0.99325	0.0433458	0.0155411	0.0329744	0.0210892	0.0134502	0.0111026	0.0134053	0.00774811	0.0278175	0.0201913	0.0327178	0.0175102	0.0222437	0.00973003	0.0131102	0.0129178	0.0207557	0.00804957	0.015772	0.00933878	0.013386	0.0107883	0.0121353	0.00770963	0.0149639	0.011898	0.0200951	0.00887697	0.0115131	0.00468863	0.00731837	0.00806881	0.0218525	0.0137901	0.0291324	0.0148356	0.0186327	0.015028	0.02073	0.0112181	0.0230968	0.0252263	0.041351	0.0197423	0.0176962	0.00847289
56	Spinacia oleracea plastid	0.368161	0.993038	0.0437226	0.0153261	0.0355487	0.0194264	0.013004	0.0112193	0.0131035	0.00715219	0.0296239	0.0198775	0.0348188	0.0161953	0.0193998	0.00923548	0.013422	0.0116439	0.0203751	0.007537	0.0173696	0.0083199	0.0144039	0.0112126	0.0126324	0.00773605	0.0152465	0.0118429	0.0208993	0.00880423	0.0111994	0.00498928	0.00739768	0.00763653	0.0244156	0.0135281	0.02835	0.0147887	0.0177412	0.0167924	0.0215495	0.0115908	0.0226442	0.0277993	0.0456002	0.0209656	0.0184312	0.00848577
57	— Aneura mirabilis chloroplast	0.406233	0.992991	0.0336096	0.0151567	0.0336558	0.0172399	0.0120643	0.0134253	0.0123605	0.00999028	0.0261747	0.022036	0.0323596	0.0173788	0.0187399	0.0101014	0.012805	0.0124346	0.0196935	0.00956437	0.0174714	0.00992547	0.0160918	0.013666	0.0131938	0.00994398	0.0129161	0.0144901	0.0166659	0.0100829	0.0165733	0.00574047	0.00989769	0.00977733	0.0189436	0.0139994	0.02436	0.0130642	0.019175	0.0187769	0.019175	0.0160178	0.0177492	0.0273598	0.03198	0.0186195	0.0193232	0.00939771
58	Eucalyptus globulus subsp. globulus chloroplast	0.368552	0.992969	0.0430575	0.0144815	0.035327	0.0196102	0.0125161	0.0108502	0.0129778	0.00684453	0.0291563	0.0210702	0.035196	0.0168462	0.0206022	0.00895342	0.0127906	0.0119358	0.0197973	0.0073312	0.0182999	0.0082359	0.0144877	0.0109687	0.0128467	0.00725008	0.015043	0.0126221	0.0211326	0.00922171	0.0117861	0.00460461	0.00715026	0.00689444	0.0227548	0.0135144	0.0275903	0.0149619	0.0184996	0.0172704	0.022942	0.0120918	0.02117	0.0292873	0.0449106	0.0203526	0.0192732	0.00829205
59	Nandina domestica chloroplast	0.383246	0.992885	0.0388769	0.0151982	0.0330785	0.0190617	0.0130718	0.0117307	0.0126375	0.00744586	0.0276059	0.0212903	0.0330785	0.0174716	0.0202494	0.00948933	0.0131931	0.0119926	0.0203899	0.00775877	0.0184486	0.00918281	0.0153962	0.0124587	0.0129313	0.00832072	0.014515	0.0128738	0.0198471	0.00975114	0.0118968	0.00498094	0.0081483	0.00773323	0.021086	0.0136593	0.0266225	0.0143936	0.0184167	0.017842	0.0219097	0.0120692	0.0197705	0.0278358	0.0400774	0.0210796	0.0195853	0.00902316
60	Manihot esculenta chloroplast	0.35873	0.992838	0.0446389	0.0142396	0.0365931	0.0192318	0.0127035	0.0103871	0.0126726	0.006423	0.0328521	0.0204211	0.036525	0.0163889	0.0200928	0.00888815	0.0131309	0.0113347	0.0193124	0.00707335	0.0174047	0.00847316	0.0137627	0.0111984	0.0120098	0.0075317	0.0151625	0.0117497	0.0203839	0.00864659	0.0106038	0.00496126	0.00698664	0.00707955	0.0257601	0.0129575	0.0317805	0.0149147	0.0175781	0.0163145	0.0223473	0.0109879	0.0242612	0.0273581	0.0473828	0.0202786	0.019108	0.00820682
61	Jatropha curcas chloroplast	0.353579	0.992824	0.0443566	0.0139575	0.0379484	0.019023	0.012444	0.0101859	0.0127369	0.00634711	0.0355988	0.0197859	0.0377592	0.0157152	0.0204572	0.0087578	0.013036	0.0112173	0.0189742	0.00703065	0.0172654	0.00837331	0.0136158	0.0108694	0.0118276	0.00728697	0.0150439	0.0116262	0.0203291	0.00867846	0.0106558	0.00472982	0.00681704	0.00665226	0.0264382	0.0129445	0.0336885	0.015227	0.0174546	0.016057	0.022221	0.0108511	0.0250101	0.0276405	0.0477864	0.0199446	0.0186935	0.00819022
62	Panax ginseng chloroplast	0.381088	0.992763	0.0399716	0.015386	0.0326848	0.0197811	0.012827	0.0115091	0.0127694	0.00736353	0.0279315	0.0212269	0.0329471	0.0163008	0.0209134	0.00930837	0.0132492	0.0121041	0.0197427	0.00767061	0.0179066	0.00916762	0.0148998	0.0126543	0.0129421	0.00831675	0.0149126	0.0126415	0.0211182	0.00941712	0.0116435	0.00504763	0.00778576	0.0079393	0.0218219	0.0132812	0.0268887	0.0149254	0.0181561	0.0174524	0.0228135	0.0121425	0.0207663	0.0282194	0.0412703	0.020536	0.0191669	0.00857265
63	Draba nemorosa chloroplast	0.364716	0.99272	0.0454181	0.0152002	0.0350258	0.019408	0.0123624	0.011012	0.0130996	0.00704561	0.0294937	0.0198777	0.0349801	0.0157287	0.02008	0.00964857	0.0135106	0.01141	0.0199299	0.00730656	0.0168964	0.00882658	0.0141499	0.0108881	0.0126821	0.00731308	0.0151872	0.0120167	0.0206541	0.00914624	0.0106989	0.00497107	0.00752184	0.00713042	0.0248749	0.013067	0.0287108	0.0151872	0.0181946	0.0163419	0.0216261	0.0110512	0.0235375	0.0272104	0.0486669	0.0204584	0.0185078	0.00857868
64	Jasminum nudiflorum chloroplast	0.379837	0.992711	0.0405102	0.0144562	0.0340118	0.0202521	0.0119914	0.0109255	0.0131905	0.00677087	0.0259025	0.0214633	0.0332185	0.016588	0.0221477	0.00936294	0.013354	0.0124698	0.0206881	0.007431	0.0179628	0.00884816	0.0151769	0.0118278	0.0131844	0.00726143	0.0153707	0.0130875	0.021748	0.00970815	0.0117128	0.00450584	0.00721904	0.00716453	0.0193073	0.0125667	0.0246126	0.0156675	0.0193376	0.0177266	0.0241281	0.0122154	0.0184412	0.030372	0.043611	0.0208213	0.0200825	0.00854535
65	Arabidopsis thaliana chloroplast	0.362938	0.992659	0.0460784	0.0150444	0.0352741	0.0195305	0.0125068	0.0109532	0.0132124	0.00683601	0.029914	0.0196276	0.0348922	0.0159766	0.0199384	0.00944483	0.0135814	0.0114516	0.0197053	0.00748336	0.0170512	0.00857738	0.0138792	0.0109078	0.0125197	0.00736684	0.0151609	0.0121443	0.0206505	0.00898521	0.0107072	0.00475802	0.00743805	0.00712732	0.025169	0.0130829	0.0284834	0.0152127	0.0182488	0.0161902	0.0218027	0.0110762	0.0235506	0.0275836	0.0492245	0.020262	0.0184754	0.00850618
66	Crucihimalaya wallichii chloroplast	0.364223	0.992606	0.0453424	0.0149681	0.0350651	0.0194978	0.0124294	0.010986	0.0132477	0.00699111	0.0294529	0.0198457	0.0349491	0.0161021	0.0201937	0.00927209	0.0135763	0.0115144	0.0197491	0.00750659	0.0170106	0.00871151	0.0140144	0.010928	0.0124423	0.00722308	0.0152967	0.0120299	0.0207156	0.00901435	0.0108894	0.00477458	0.00753881	0.00697823	0.0245366	0.0130222	0.0283382	0.0151292	0.018338	0.0161923	0.0217981	0.0112695	0.022945	0.0277389	0.0489442	0.0206125	0.0188148	0.00864707
67	Barbarea verna chloroplast	0.364339	0.992414	0.0454345	0.0148903	0.0347441	0.0196208	0.0124636	0.0110011	0.0132596	0.00690481	0.029237	0.0200544	0.03488	0.0160228	0.0203003	0.00930564	0.0136543	0.0114023	0.0197567	0.00748722	0.0170776	0.00863263	0.0139649	0.0110205	0.012606	0.00737074	0.0153304	0.0121789	0.0208503	0.00900796	0.0106258	0.0048146	0.00750016	0.00706659	0.0245195	0.0131107	0.0283505	0.0153174	0.0184171	0.0163981	0.0219116	0.0110464	0.02318	0.0276192	0.0488255	0.0204879	0.0187148	0.00849026
68	Atropa belladonna chloroplast	0.375641	0.992387	0.0403421	0.0150557	0.034413	0.0198551	0.0128028	0.011271	0.0128985	0.00691834	0.0275138	0.0209018	0.0346874	0.0162045	0.0210933	0.00936273	0.013141	0.0119539	0.0203657	0.00764591	0.0175767	0.00891598	0.0148004	0.0119412	0.0130453	0.00782462	0.0150365	0.0128091	0.0209848	0.00941379	0.0112646	0.00454415	0.00758209	0.0074353	0.0226442	0.0129687	0.0265501	0.0151259	0.0185212	0.0173533	0.0227846	0.0116412	0.0214826	0.0283435	0.0427673	0.0210997	0.0195041	0.0085139
69	Solanum tuberosum chloroplast	0.378833	0.99216	0.0394086	0.014965	0.0338579	0.0199683	0.0126533	0.0111787	0.0129108	0.00711544	0.0269807	0.0209986	0.0341348	0.0162722	0.0211853	0.00952375	0.0134195	0.0119127	0.0204899	0.00751468	0.0175471	0.00906656	0.014804	0.0120802	0.0130976	0.00777225	0.0151324	0.0128915	0.0208698	0.00962678	0.011565	0.00471358	0.00764991	0.007534	0.0217005	0.0129817	0.0262853	0.0152934	0.018513	0.0173024	0.0228918	0.0119642	0.0207475	0.0284038	0.0420294	0.0213592	0.019582	0.00872527
70	Solanum bulbocastanum chloroplast	0.378809	0.992152	0.0394673	0.0149644	0.0339064	0.0199654	0.0127052	0.0111734	0.0128855	0.00709279	0.0270131	0.0209759	0.0341123	0.0162774	0.0211368	0.00954502	0.0133489	0.0119522	0.020461	0.00751759	0.0175003	0.00908161	0.0148099	0.0120423	0.0130528	0.00782009	0.0151896	0.0128661	0.0208729	0.00958364	0.0115467	0.00471136	0.00767206	0.00753046	0.021774	0.0129756	0.0262729	0.0152218	0.0184207	0.0173329	0.0229582	0.0119458	0.0206605	0.028442	0.0419839	0.0214328	0.0196178	0.00869543
71	Aethionema cordifolium chloroplast	0.366187	0.992127	0.0450945	0.0148931	0.0346706	0.0197775	0.0124607	0.0111504	0.0132326	0.00673953	0.0286317	0.0200435	0.0349236	0.0160867	0.0201472	0.00926929	0.0136866	0.0116953	0.0200824	0.00759576	0.0172283	0.00867253	0.0142704	0.011092	0.0127526	0.00749197	0.0155937	0.0122855	0.0206921	0.00894496	0.010839	0.00488438	0.00735576	0.00688872	0.0239224	0.013051	0.0277754	0.0151267	0.0185126	0.016865	0.0219246	0.0111634	0.0224759	0.0278533	0.0481367	0.0208802	0.0190251	0.00859469
72	Nicotiana tomentosiformis chloroplast	0.377906	0.992106	0.0402522	0.0148514	0.0339726	0.0198853	0.0127197	0.01123	0.0127967	0.00685745	0.0270124	0.0211245	0.0341332	0.0163667	0.0212786	0.00952852	0.0132526	0.0118657	0.0203091	0.00760869	0.0176766	0.00914969	0.0148257	0.0121354	0.0131178	0.00795541	0.0150248	0.0128417	0.0210154	0.00948357	0.0114869	0.00464226	0.00751238	0.00741606	0.0219143	0.0128481	0.0260622	0.0151789	0.0186268	0.0174968	0.0229095	0.0117052	0.0207842	0.028669	0.0424032	0.0212594	0.0195129	0.00863602
73	Capsella bursa-pastoris chloroplast	0.365545	0.992101	0.0454987	0.0151403	0.0347082	0.0196132	0.0124735	0.0110429	0.0132696	0.0069261	0.0291026	0.0197491	0.0346111	0.0158847	0.020144	0.00956709	0.0134638	0.0114313	0.0197297	0.00750867	0.0169075	0.00879033	0.0139364	0.0111077	0.0126612	0.00735979	0.0153539	0.0123052	0.0207654	0.0090363	0.0108358	0.00483533	0.00767697	0.00711382	0.0246556	0.0130754	0.028041	0.0149785	0.0182733	0.0162861	0.0219111	0.0114184	0.0228756	0.0278339	0.0485992	0.0205777	0.0185063	0.00853788
74	Lepidium virginicum chloroplast	0.364701	0.992076	0.0450172	0.0150316	0.034897	0.0196328	0.0124337	0.0109538	0.0131833	0.00684369	0.0290679	0.0199624	0.0349616	0.0161496	0.0203631	0.00929295	0.0136292	0.0116194	0.0198719	0.00754163	0.0171125	0.00865317	0.0140622	0.0110378	0.0126082	0.00725083	0.0154452	0.0121752	0.0206086	0.00915077	0.0106436	0.00469817	0.00745762	0.00691478	0.0244085	0.0128408	0.0280727	0.0153547	0.0184954	0.0163241	0.0221273	0.0110636	0.0227671	0.0278207	0.0486038	0.0206474	0.0190189	0.00858854
75	Arabis hirsuta chloroplast	0.363962	0.992028	0.0454951	0.0150566	0.0351494	0.0193445	0.0123172	0.0110484	0.0131371	0.0069622	0.0298334	0.0196959	0.0350127	0.0158309	0.0200407	0.00929812	0.0135795	0.0114584	0.0197089	0.0073461	0.0166833	0.00873203	0.014009	0.0112046	0.0127987	0.00733959	0.0153364	0.0122066	0.0205808	0.00909641	0.0106906	0.00497765	0.00741117	0.00711836	0.0248492	0.0132022	0.0290786	0.0150305	0.0180106	0.0163319	0.0217195	0.0110484	0.0235999	0.0273608	0.0493926	0.0203075	0.0185117	0.00859539
76	Nicotiana tabacum plastid	0.378465	0.991916	0.0397907	0.0147941	0.0340257	0.0200012	0.0127612	0.0112158	0.012742	0.00688081	0.0267665	0.0211426	0.0342822	0.0163588	0.0215017	0.00952283	0.0131845	0.0119276	0.0204244	0.00760544	0.0176477	0.00915731	0.0148774	0.0120558	0.0131011	0.00794531	0.0150634	0.0128574	0.02104	0.00950359	0.0115813	0.00466202	0.0075349	0.00741306	0.021739	0.012819	0.0258688	0.0152045	0.0185775	0.0175772	0.0230728	0.0118635	0.0206039	0.0288763	0.042189	0.0212003	0.0195972	0.00861864
77	Coffea arabica chloroplast	0.374314	0.99188	0.0412795	0.0149627	0.034739	0.0196152	0.0129006	0.0113541	0.0127589	0.00684984	0.0288041	0.0205689	0.0346487	0.0158004	0.0206913	0.00931785	0.0131584	0.0118245	0.0201693	0.00760378	0.0176305	0.00886034	0.0146469	0.0125398	0.0129329	0.00796464	0.0147629	0.012282	0.0210006	0.00928563	0.0113219	0.0047427	0.00723648	0.00764244	0.023372	0.0132164	0.0272512	0.0148531	0.0184424	0.0170956	0.0221863	0.0114121	0.0219865	0.0282049	0.0439924	0.0207557	0.018713	0.00862191
78	Nicotiana sylvestris chloroplast	0.378464	0.991869	0.0397848	0.0147942	0.0340197	0.019995	0.0127614	0.0112159	0.0127357	0.0068809	0.0267605	0.0211429	0.034289	0.0163654	0.0214956	0.00952295	0.0131846	0.0119277	0.0204182	0.00760554	0.0176479	0.00915743	0.0148776	0.012056	0.0131013	0.00794541	0.0150636	0.0128576	0.0210403	0.00950372	0.0115815	0.00466208	0.007535	0.00741316	0.0217329	0.0128127	0.0258755	0.0152047	0.0185714	0.0175774	0.0230795	0.0118636	0.0206042	0.0288767	0.042196	0.021207	0.0196166	0.00861875
79	Populus trichocarpa chloroplast	0.366751	0.991866	0.0433099	0.014201	0.036082	0.0194675	0.0128382	0.0106221	0.0128701	0.00658469	0.0302806	0.0200597	0.0357063	0.0164362	0.0205819	0.00949494	0.0129083	0.0116028	0.019563	0.00731703	0.0177162	0.00864797	0.0142392	0.0112717	0.0125962	0.00745076	0.0152199	0.0125453	0.0207921	0.00909375	0.0108323	0.00496717	0.00709414	0.00725971	0.0246512	0.0130611	0.0284721	0.0151053	0.0176908	0.0169011	0.0227025	0.0114309	0.0226707	0.0280964	0.0454178	0.0203972	0.0190345	0.00839325
80	Citrus sinensis chloroplast	0.384821	0.991818	0.0410237	0.0149444	0.0336483	0.0194471	0.0125213	0.0117594	0.0126025	0.00727548	0.0270598	0.0205337	0.0333985	0.0157125	0.019828	0.00983594	0.012921	0.0121154	0.0204588	0.00763144	0.0169928	0.00890543	0.0149444	0.0133457	0.0127898	0.00896164	0.0146072	0.0124589	0.0210645	0.00913025	0.0126712	0.00599524	0.007875	0.00829342	0.0217515	0.0131458	0.0256484	0.0147133	0.0176422	0.0174362	0.0217765	0.0128523	0.0205275	0.0284462	0.0426412	0.0205899	0.0182792	0.00897413
81	Olimarabidopsis pumila chloroplast	0.364813	0.991699	0.0453873	0.0150128	0.0348337	0.0195431	0.0125634	0.0110124	0.0132097	0.00693444	0.0292306	0.0197951	0.0347303	0.0159628	0.0201247	0.00937086	0.0134811	0.0115811	0.0195883	0.007529	0.0169192	0.00881507	0.013927	0.0112192	0.0126927	0.00727696	0.0152777	0.0122015	0.0209132	0.00900895	0.0107151	0.00478883	0.00763887	0.00697967	0.0248166	0.0131903	0.0280803	0.0150322	0.0181989	0.016273	0.0220054	0.0112192	0.0231428	0.0277119	0.0489676	0.020506	0.0185608	0.00851779
82	Ceratophyllum demersum chloroplast	0.382222	0.991656	0.0390272	0.0151232	0.0319616	0.0191744	0.0132224	0.0114624	0.0128448	0.0076544	0.0273216	0.0225728	0.0319616	0.0179328	0.0204096	0.0092928	0.013056	0.012064	0.0200512	0.0081216	0.0192896	0.0090752	0.0154496	0.012	0.0128384	0.0077184	0.0144832	0.012896	0.0206848	0.0099008	0.0119936	0.0044928	0.0078208	0.0076288	0.0205824	0.0137344	0.0261952	0.0144768	0.0192192	0.0180608	0.0226432	0.0123584	0.0193472	0.0284736	0.0410112	0.0202432	0.0193216	0.0088704
83	Populus alba chloroplast	0.36742	0.991618	0.0427787	0.014217	0.035929	0.0194948	0.0128432	0.0106068	0.0128304	0.00658773	0.0301336	0.0200699	0.0357054	0.0164981	0.0206002	0.00949503	0.0129007	0.0116867	0.0196162	0.00732893	0.0177888	0.00862603	0.0142745	0.0112841	0.0125876	0.00748228	0.0151818	0.0125876	0.0207983	0.00909248	0.0107921	0.00497115	0.00712446	0.00730337	0.0244021	0.0129902	0.0284531	0.0151754	0.0177696	0.0169006	0.0227344	0.0114247	0.0225938	0.0281081	0.0453538	0.0205108	0.0191562	0.00844712
84	Aethionema grandiflorum chloroplast	0.36814	0.991618	0.044424	0.0148663	0.0347508	0.0197807	0.0125323	0.0109958	0.0133103	0.0068594	0.0285592	0.0200919	0.0345628	0.0161306	0.0201438	0.00929066	0.0136799	0.0115793	0.0202216	0.00770872	0.017129	0.00870067	0.0142375	0.0114302	0.0127722	0.00745586	0.0154952	0.0123314	0.0208829	0.00897297	0.010918	0.00494032	0.00742345	0.00700851	0.0235929	0.0130316	0.0274246	0.014983	0.0186332	0.0169086	0.0219656	0.0112616	0.0218165	0.028047	0.0476073	0.0210644	0.0192296	0.00865529
85	Lobularia maritima chloroplast	0.365121	0.991458	0.04535	0.0151058	0.0347773	0.0193506	0.0124134	0.0110509	0.0131602	0.00696332	0.0291438	0.0196453	0.035131	0.0158001	0.0200187	0.00944601	0.0135467	0.0114243	0.0196716	0.00753323	0.016881	0.00875165	0.0142411	0.0110837	0.0126296	0.00746772	0.015394	0.0121252	0.0207262	0.00906608	0.0107299	0.00493918	0.00746117	0.0072188	0.0243553	0.0131209	0.0285739	0.0151713	0.0179618	0.0164224	0.0219053	0.0111688	0.023281	0.0276306	0.0492935	0.0205428	0.0185841	0.00865994
86	Cucumis sativus chloroplast	0.370789	0.991407	0.0408201	0.014798	0.0348056	0.0191511	0.0127503	0.0111146	0.0132525	0.00707704	0.0298923	0.0204777	0.0348443	0.0167556	0.0201235	0.00927935	0.0139094	0.0113786	0.019544	0.00755356	0.0181208	0.00868692	0.0145018	0.0112627	0.012454	0.00786266	0.0150105	0.0124154	0.0200978	0.0089445	0.0116105	0.00462358	0.00764371	0.00750848	0.0238713	0.0135488	0.0284369	0.0154742	0.0180178	0.0169488	0.0215853	0.0120419	0.0223967	0.0273744	0.0444005	0.0205614	0.0188871	0.00850017
87	Vitis vinifera chloroplast	0.373981	0.991387	0.0393535	0.0146092	0.0344195	0.0189777	0.0130992	0.0111791	0.013006	0.00694108	0.0298087	0.0218051	0.0340716	0.0173061	0.0206741	0.00915328	0.0131924	0.0118129	0.0199408	0.00781726	0.018611	0.00911599	0.0149945	0.0115208	0.0127698	0.00759977	0.0149572	0.0126891	0.0206927	0.00953855	0.0112474	0.0046046	0.00722071	0.00733256	0.022414	0.0135155	0.0284106	0.0150193	0.0188347	0.0175049	0.0228987	0.0116327	0.0211277	0.0280874	0.0410064	0.0206306	0.0199284	0.00848837
88	Morus indica chloroplast	0.36374	0.991296	0.0422382	0.0146263	0.0357454	0.0191883	0.0129605	0.0108214	0.0129857	0.00678941	0.0310635	0.0204818	0.035859	0.0165003	0.0199266	0.00920609	0.0133264	0.0113641	0.0198256	0.00731313	0.0177433	0.00828485	0.0139259	0.0107899	0.0124809	0.00739516	0.0150616	0.0122411	0.0210308	0.00912406	0.0109602	0.00457465	0.00725003	0.00705443	0.0247599	0.0137176	0.0301801	0.0150553	0.0179516	0.0164435	0.0226524	0.0111937	0.0238513	0.0274668	0.0454184	0.0206396	0.0191757	0.00827854
89	Acorus americanus chloroplast	0.385934	0.991232	0.0377657	0.0152454	0.0324216	0.0190421	0.0131975	0.0116177	0.0130285	0.00765195	0.0272857	0.0222277	0.0318235	0.0173323	0.0205049	0.0095048	0.013152	0.0122873	0.0199198	0.00782748	0.0183075	0.00964783	0.0152649	0.0119363	0.013412	0.00851661	0.0148683	0.0134315	0.0203749	0.00994688	0.0121703	0.00518148	0.007938	0.00811354	0.020921	0.0137436	0.0259594	0.0148033	0.018587	0.0187366	0.0224943	0.0123068	0.0195492	0.0278123	0.039365	0.0200758	0.0193672	0.00880917
90	Acorus calamus plastid	0.385988	0.991229	0.0377652	0.0152387	0.0324277	0.0190419	0.0131843	0.0116371	0.0130218	0.00765835	0.0272918	0.0222079	0.0318296	0.0173386	0.0204916	0.00951118	0.0131583	0.0122807	0.019913	0.00783388	0.0183202	0.0096347	0.0152712	0.0119231	0.0134249	0.0085165	0.0148746	0.0134379	0.0203616	0.00994025	0.0121766	0.00518792	0.0079314	0.00812643	0.0209272	0.0137434	0.0259526	0.0148096	0.0185868	0.0187298	0.022481	0.0123197	0.0195424	0.0278184	0.0393449	0.020069	0.0193604	0.00880255
91	Solanum lycopersicum chloroplast	0.378603	0.991191	0.0394252	0.0150844	0.0338932	0.0199088	0.0127879	0.0111669	0.0129295	0.00715301	0.0268688	0.020893	0.0341376	0.0162036	0.0210538	0.0095202	0.0134441	0.0119646	0.0204813	0.00760329	0.0174773	0.00907635	0.0148592	0.0119967	0.0132318	0.00775124	0.0152066	0.0129102	0.0209573	0.00958452	0.0115143	0.00465718	0.00770621	0.00746821	0.0219222	0.0129552	0.0261805	0.0153031	0.0183199	0.0174644	0.0229321	0.0119002	0.0208544	0.0284705	0.0423005	0.0213047	0.0194971	0.00869683
92	Megaleranthis saniculifolia chloroplast	0.380499	0.990903	0.0378935	0.0151574	0.033779	0.0189843	0.0132127	0.0118996	0.0125749	0.00735984	0.0296394	0.021473	0.0333663	0.0175773	0.0196221	0.00952965	0.0127812	0.0120371	0.020091	0.00794762	0.0191656	0.00914821	0.0157827	0.0122872	0.0128813	0.00825402	0.014357	0.0129063	0.0196033	0.00952339	0.0115369	0.00498368	0.00797264	0.00769125	0.0225235	0.0138005	0.0282638	0.0139193	0.0184903	0.0179025	0.0214292	0.0118683	0.0206538	0.0271382	0.0403509	0.0204662	0.0190906	0.00888558
93	Platanus occidentalis chloroplast	0.380318	0.990449	0.0367825	0.0146363	0.0336364	0.0188703	0.0130417	0.0114099	0.0127821	0.00716365	0.0301257	0.0218927	0.0334324	0.0174116	0.0209161	0.00906737	0.0129366	0.0121207	0.0197294	0.00771375	0.018963	0.00932078	0.0154646	0.0123247	0.0128624	0.00801043	0.014556	0.0133075	0.0200755	0.00961746	0.0115521	0.00458004	0.00775702	0.00758395	0.0212005	0.0138081	0.0282528	0.0146054	0.0187096	0.0182398	0.0225108	0.0119291	0.0199334	0.0279747	0.0396133	0.0205947	0.0199272	0.00882013
94	Buxus microphylla chloroplast	0.38068	0.990377	0.0366145	0.0147037	0.0338536	0.0187601	0.0134207	0.0114963	0.0128233	0.00732668	0.0291306	0.0218354	0.033426	0.0177538	0.0201625	0.00927626	0.0131125	0.0120749	0.01976	0.00795557	0.0190494	0.00915677	0.0153074	0.0121252	0.0130245	0.00796815	0.0148546	0.0129302	0.0200996	0.00977938	0.0116095	0.00488026	0.00768515	0.00762855	0.0222505	0.0140307	0.0277407	0.0145401	0.0187035	0.0179991	0.0222001	0.0118799	0.0207914	0.0276401	0.0394068	0.020282	0.019433	0.00876685
95	Phalaenopsis aphrodite subsp. formosana chloroplast	0.366507	0.990122	0.0408228	0.0138895	0.0339753	0.0201328	0.0122851	0.0104793	0.0129027	0.00669974	0.0294842	0.0213009	0.0348145	0.0175684	0.0227039	0.0088211	0.0134062	0.0114527	0.0197166	0.00738448	0.018045	0.00877411	0.0141111	0.010345	0.0126879	0.00673331	0.0159102	0.0125939	0.0222407	0.00941857	0.010157	0.00430314	0.00682058	0.00674673	0.0215963	0.0130772	0.0296319	0.0157155	0.0190318	0.0167292	0.0254026	0.0104457	0.0212539	0.0297393	0.044844	0.0204013	0.0200388	0.00855929
96	Gossypium barbadense chloroplast	0.372294	0.989531	0.0414434	0.014746	0.0355612	0.0188816	0.0123195	0.0111655	0.0125129	0.00685525	0.0301594	0.0206843	0.0349499	0.016399	0.0200979	0.0094751	0.0127748	0.0114275	0.0198796	0.0073418	0.0177089	0.00839597	0.0145089	0.012176	0.0126875	0.00804666	0.015245	0.0125191	0.0202664	0.00903222	0.0114525	0.00532701	0.00751645	0.00770982	0.0237782	0.0127811	0.0285126	0.0149955	0.0181393	0.0168855	0.0222749	0.0119827	0.0216511	0.0280323	0.0446309	0.0206843	0.0189377	0.00855815
97	Nuphar advena chloroplast	0.391208	0.989249	0.0328911	0.0151743	0.0318592	0.0186369	0.0130234	0.0120972	0.0128742	0.00755296	0.0288318	0.0223916	0.0319711	0.0180401	0.0202904	0.0100209	0.0131602	0.0124702	0.0196377	0.00811866	0.0195569	0.00982818	0.0159141	0.0129986	0.0134648	0.00835488	0.01482	0.0135767	0.0198056	0.0103939	0.0114693	0.00517829	0.00816839	0.00811244	0.0207753	0.0137072	0.027601	0.0148946	0.0189725	0.0186866	0.0222921	0.0119418	0.0193518	0.0275823	0.0344825	0.020135	0.020048	0.00936195
98	Cuscuta exaltata chloroplast	0.381159	0.989207	0.0425298	0.0148679	0.0334288	0.0193506	0.0118927	0.0116215	0.0132726	0.00782478	0.0278294	0.0192788	0.0327747	0.0151311	0.0191751	0.0101299	0.0137193	0.0120123	0.0197733	0.00813585	0.0157532	0.00898134	0.0143494	0.0137193	0.013472	0.00870217	0.0152747	0.0130333	0.0206746	0.00951576	0.011119	0.00611784	0.00786466	0.00819169	0.0239609	0.0131769	0.0269121	0.0150434	0.0173804	0.0169656	0.0211851	0.0113503	0.0227644	0.0262421	0.0460633	0.0201801	0.0181142	0.00913289
99	Psilotum nudum chloroplast	0.360314	0.988909	0.0392071	0.014428	0.034633	0.0212062	0.010776	0.0106319	0.0145289	0.0067278	0.0317806	0.0210262	0.0351949	0.0158687	0.0208533	0.0110425	0.0146225	0.0125264	0.0196504	0.00697271	0.0176623	0.00883834	0.0148674	0.00952985	0.0132035	0.0060579	0.0172949	0.0128001	0.0226613	0.00888876	0.00888876	0.00400498	0.00670619	0.00591384	0.0270553	0.0133259	0.0313988	0.0174606	0.0175686	0.0176118	0.0230935	0.00892478	0.0261044	0.0259171	0.043032	0.0208029	0.0185267	0.00974594
100	Liriodendron tulipifera chloroplast	0.391573	0.988871	0.0335493	0.0149046	0.0317355	0.0188387	0.0134097	0.0118398	0.0128218	0.00750544	0.0265505	0.0230792	0.032092	0.0182632	0.0208776	0.00920042	0.013072	0.0124403	0.0200645	0.00839984	0.0195517	0.00985715	0.0161742	0.0125966	0.013416	0.00835606	0.0143041	0.0138726	0.0200583	0.0102324	0.0124027	0.00452203	0.00783693	0.00798079	0.0188074	0.0134848	0.0257061	0.0145355	0.0195141	0.0193077	0.0227978	0.0126091	0.0178692	0.0286145	0.0362951	0.0207776	0.0204211	0.00893148
101	Cuscuta reflexa chloroplast	0.382206	0.988444	0.0426435	0.0150265	0.0330483	0.0190341	0.011957	0.0116607	0.0136851	0.00769427	0.0276829	0.0189435	0.0325381	0.0153392	0.0188859	0.0103276	0.0135452	0.0121545	0.0195196	0.00828677	0.0157918	0.00915083	0.0145574	0.0139567	0.013611	0.0088875	0.0154791	0.0130679	0.0205894	0.00957052	0.0108296	0.00618833	0.00775187	0.00824562	0.0245065	0.0132572	0.0267859	0.0150265	0.0170344	0.0170755	0.0208033	0.0110518	0.0231733	0.0255516	0.0462479	0.0200874	0.0177503	0.00937302
102	Angiopteris evecta chloroplast	0.354806	0.988322	0.0387137	0.0155622	0.0366539	0.0210853	0.0126577	0.0110072	0.0136388	0.00700459	0.031943	0.0220859	0.0357572	0.0146525	0.0235934	0.0103639	0.0140092	0.0107603	0.0201106	0.00710206	0.0165628	0.00907088	0.0142366	0.00813521	0.0124042	0.00567905	0.0168357	0.0137558	0.0224043	0.00963619	0.0107733	0.00343082	0.00715404	0.0055296	0.0281613	0.0134374	0.0307149	0.0163549	0.0177909	0.0160885	0.0264524	0.0108383	0.0260236	0.0277195	0.0404486	0.0202535	0.0184991	0.00805073
103	Calycanthus floridus var. glaucus chloroplast	0.392684	0.988273	0.0342257	0.015202	0.0319823	0.0185802	0.0130499	0.0117064	0.0126651	0.0075847	0.0264388	0.0226432	0.0316497	0.017915	0.0205172	0.0094499	0.0129586	0.0126586	0.0204976	0.00809991	0.0186715	0.00950207	0.0160172	0.012652	0.013539	0.00849121	0.0146085	0.0135064	0.0204911	0.0100434	0.0124629	0.00482603	0.00806078	0.00814556	0.0189715	0.0131216	0.0253693	0.0152085	0.0187824	0.0190759	0.0227476	0.0127107	0.0180715	0.0286627	0.0367626	0.0209998	0.0198454	0.00921512
104	Amborella trichopoda chloroplast	0.38337	0.988249	0.0343672	0.0145927	0.0330764	0.0189201	0.0126872	0.0113226	0.012847	0.00727177	0.0286691	0.0223009	0.0335497	0.0176969	0.021299	0.00914657	0.0128163	0.0126257	0.0197254	0.00775122	0.0188218	0.00947235	0.0154902	0.0114947	0.0131728	0.00796636	0.0151705	0.0134801	0.0206412	0.0100071	0.0111996	0.00461016	0.00768975	0.00776352	0.0201249	0.0135109	0.02787	0.0151152	0.0188525	0.018705	0.0240712	0.0116914	0.0191353	0.0291239	0.0377234	0.020715	0.0205306	0.00875931
105	Drimys granadensis chloroplast	0.387911	0.98797	0.034489	0.0145141	0.0323408	0.018935	0.0131505	0.0116686	0.0126213	0.00719792	0.0272599	0.0231815	0.0325587	0.0182127	0.0204107	0.00945194	0.0131194	0.0123909	0.0201056	0.00830002	0.0196635	0.00976327	0.0159712	0.0121729	0.0133809	0.00795756	0.01429	0.0137109	0.0199935	0.0102054	0.0121854	0.00455162	0.00756529	0.00760265	0.0194269	0.0132128	0.0263322	0.0143398	0.0198628	0.0189288	0.0226959	0.0123847	0.0182065	0.0283683	0.0381378	0.0208403	0.0207656	0.00887287
106	Nymphaea alba chloroplast	0.391509	0.987665	0.0329773	0.0151506	0.0314829	0.0186021	0.0129808	0.0121305	0.0127933	0.00753464	0.0281252	0.0222725	0.0320894	0.0181269	0.0204217	0.00995448	0.0134686	0.012293	0.0198402	0.0081099	0.0197214	0.00983568	0.0158759	0.0130746	0.0135373	0.00828498	0.0147066	0.013381	0.0202654	0.0102296	0.0113926	0.00518984	0.0081099	0.00800985	0.0203216	0.0137124	0.027156	0.0149192	0.0193024	0.0186834	0.0223538	0.0118491	0.0193462	0.0279313	0.0346719	0.0203967	0.0203529	0.00926667
107	— Trachelium caeruleum chloroplast	0.383288	0.986538	0.0399354	0.0140778	0.031612	0.0208118	0.0114224	0.0110343	0.0138684	0.00724531	0.0252908	0.0196412	0.0329427	0.0157351	0.0213847	0.00991917	0.0139423	0.0122788	0.0198999	0.007578	0.0160986	0.00906895	0.0136281	0.0115272	0.0133632	0.0080832	0.0161972	0.0129935	0.0224629	0.0095988	0.0121741	0.00551407	0.00786756	0.00789837	0.0207563	0.0125006	0.0262396	0.0153285	0.0189943	0.0160124	0.0237013	0.0124821	0.0209658	0.0284575	0.044932	0.0212492	0.0191853	0.00898886
108	— Cycas taitungensis chloroplast	0.394526	0.984175	0.0339864	0.0147623	0.031373	0.0200197	0.0129078	0.0110105	0.0123325	0.00783406	0.0267337	0.0244386	0.0314281	0.0198177	0.0245488	0.0101659	0.0118184	0.0138871	0.0198422	0.0078157	0.0181958	0.0105637	0.0139605	0.0109065	0.0128405	0.00782182	0.0150928	0.0138565	0.0189425	0.0101231	0.0132445	0.00423529	0.00730771	0.00831757	0.0173573	0.0131649	0.0281843	0.0148358	0.0200381	0.017033	0.0226453	0.0129874	0.0189915	0.0261095	0.031122	0.01912	0.0191323	0.00943148
109	— Illicium oligandrum chloroplast	0.390473	0.983848	0.0373811	0.0150925	0.0323862	0.0201884	0.0138269	0.0112756	0.0129652	0.00768086	0.02692	0.0221877	0.032164	0.0194681	0.0222886	0.00996964	0.0125815	0.0139952	0.0206528	0.00861657	0.0185862	0.0106226	0.0148838	0.0109929	0.0125883	0.00770779	0.0141702	0.0124267	0.0181823	0.0101245	0.0117872	0.00451024	0.00731735	0.00796359	0.0186535	0.0135846	0.0275798	0.0143318	0.0203432	0.0168764	0.0197104	0.0114708	0.0197441	0.0253381	0.0339547	0.0199527	0.0190709	0.00911471
110	— Alsophila spinulosa chloroplast	0.404344	0.98279	0.0331612	0.015339	0.0291716	0.0197882	0.0122432	0.012007	0.014305	0.00901959	0.0245821	0.0210202	0.0300908	0.0157412	0.0230118	0.0113112	0.014905	0.0140432	0.0189328	0.00863659	0.0144837	0.0112984	0.0133858	0.0122559	0.0123261	0.00867489	0.0165136	0.0137305	0.0186392	0.0105899	0.0127091	0.00594284	0.00889831	0.00935152	0.020018	0.0145986	0.0256417	0.0170881	0.0182051	0.015422	0.0215372	0.0127219	0.0219075	0.0238927	0.0316547	0.018786	0.017586	0.00965792
111	— Adiantum capillus-veneris chloroplast	0.420069	0.978275	0.03621	0.0159863	0.0286718	0.0189751	0.0131105	0.0120545	0.0146381	0.0100687	0.0188887	0.0185234	0.0291633	0.0148573	0.0202569	0.0113173	0.0151296	0.0136153	0.0210472	0.00943108	0.0132832	0.0116228	0.013861	0.0138743	0.012732	0.0105004	0.0148706	0.0137348	0.018457	0.0104871	0.0128714	0.00724599	0.00947757	0.0113107	0.0176866	0.0150167	0.0205624	0.0147709	0.0171818	0.0162321	0.0187094	0.0126257	0.0195861	0.0228737	0.0354795	0.0214325	0.0158203	0.0117424
112	— Trifolium subterraneum chloroplast	0.34399	0.976496	0.0557678	0.0158399	0.039845	0.0210209	0.0138573	0.00942243	0.012683	0.00705991	0.0340699	0.0192041	0.037966	0.0163373	0.0230587	0.00848295	0.0130905	0.0116468	0.0206962	0.0062655	0.0152113	0.00807538	0.0119231	0.00860729	0.00979546	0.00681123	0.0161024	0.0097471	0.0173873	0.00730169	0.0107488	0.00411713	0.00685958	0.00692866	0.0271206	0.0132563	0.0330614	0.0163511	0.0165583	0.0135188	0.0200192	0.0103136	0.0262156	0.0240327	0.0468427	0.0195495	0.0173942	0.00741222
Average profile				0.0409991	0.0149796	0.0335863	0.0200217	0.0127288	0.0111956	0.0131489	0.0073188	0.0283093	0.0206981	0.0335182	0.0168796	0.0213121	0.00979654	0.0133212	0.0125047	0.0201108	0.00768987	0.0173577	0.00925962	0.0145506	0.0113345	0.0128229	0.00762949	0.0152967	0.0126461	0.0204002	0.00937214	0.0114232	0.00484954	0.00748593	0.00749771	0.0221574	0.0134054	0.0278442	0.0153351	0.0182298	0.0170033	0.0219393	0.011495	0.0216606	0.0270776	0.0416578	0.0202319	0.0185501	0.00893238
Common profile 1				0.0508652	0.017428	0.0379003	0.0215797	0.0152337	0.00969835	0.0145859	0.00613758	0.0305968	0.0178631	0.0379761	0.0172012	0.0186457	0.0125275	0.0145958	0.00993765	0.0225104	0.00821001	0.0172064	0.0107286	0.0121237	0.00530185	0.00993767	0.00424227	0.0144395	0.00892669	0.0215513	0.0107048	0.00624583	0.00469921	0.00614354	0.00424909	0.0336064	0.0134954	0.0306452	0.0144562	0.0187636	0.0104781	0.0185822	0.0062512	0.0336521	0.0207771	0.0507878	0.0225336	0.0187819	0.0125196
Chloroplast subclass 2 average profile				0.0606965	0.0182561	0.041375	0.0204018	0.0150184	0.0101728	0.0146044	0.00727801	0.0329793	0.014729	0.0407291	0.0140863	0.017253	0.0111493	0.0146481	0.00989992	0.0209126	0.00780693	0.0139499	0.00931322	0.0114834	0.00590224	0.00965494	0.00440911	0.0147331	0.00837128	0.0198657	0.00914031	0.00739194	0.00405037	0.00729459	0.00446707	0.0381193	0.0142815	0.0323906	0.0147918	0.0158532	0.0101529	0.0169343	0.00741051	0.0375228	0.0204989	0.0582057	0.0204887	0.0160027	0.00950915
Correlation of average profile with common profile 1				0.937281	P =	4.4996e-30
Correlation of average profile with chloroplast subclass 2 average profile				0.921274	P =	4.06732e-27
Correlation of average profile with that of subclass 1 of the majority class in Ref. [11]				0.999719	P =	1.66158e-102
[truncated: 18 more columns]

## Sheet: Cp subclass 2
Additional file 6. Details of the trinucleotide frequency profiles of mitochondrial, chloroplast, virus and phage genomes, and plasmids (subclass 2 chloroplast genomes)
Chloroplast genome		GC content	cWC	Trinucleotide frequency
(— indicates the complementary strand)				AAA	AAC	AAT	AAG	ACA	ACC	ACT	ACG	ATA	ATC	ATT	ATG	AGA	AGC	AGT	AGG	CAA	CAC	CAT	CAG	CCA	CCC	CCT	CCG	CTA	CTC	CTT	CTG	CGA	CGC	CGT	CGG	TAA	TAC	TAT	TAG	TCA	TCC	TCT	TCG	TTA	TTC	TTT	TTG	TGA	TGC
1	Stigeoclonium helveticum chloroplast	0.288693	0.999699	0.0936088	0.0185931	0.0391425	0.02523	0.0127959	0.00734703	0.0143546	0.00581956	0.0250112	0.0107414	0.0383921	0.010795	0.0198124	0.0129299	0.0141849	0.00819116	0.0187673	0.00550246	0.010929	0.00700759	0.0088745	0.00670389	0.00831621	0.00385887	0.0141358	0.00872711	0.0257034	0.00732023	0.00684234	0.00293435	0.00557392	0.00397946	0.0387226	0.0100134	0.0244172	0.0141447	0.0133497	0.0103528	0.0204198	0.00654757	0.0382001	0.0255293	0.0927512	0.0182046	0.0136088	0.00701653
2	Syntrichia ruralis chloroplast	0.28372	0.999635	0.0753312	0.0166695	0.0469718	0.0189226	0.0128328	0.00906946	0.0139511	0.00559188	0.0362125	0.0126613	0.0465228	0.0135185	0.014996	0.0110287	0.0139593	0.00950212	0.0185879	0.00613883	0.0130613	0.00771435	0.0102776	0.00513474	0.00938783	0.00362452	0.0155267	0.00770619	0.0188165	0.00760006	0.00620413	0.00320819	0.00576331	0.00370615	0.0448412	0.0135022	0.0358778	0.0151675	0.0140654	0.00949396	0.0155593	0.00632658	0.0442208	0.0194614	0.0768333	0.0181634	0.0141634	0.00807354
3	Chaetosphaeridium globosum chloroplast	0.296243	0.999567	0.0662901	0.0175559	0.0444272	0.0196294	0.0146973	0.00935349	0.0137063	0.00622041	0.0358207	0.0155587	0.0444119	0.0135462	0.0177007	0.0108629	0.0137596	0.00933824	0.0208872	0.00649484	0.0142627	0.00874364	0.0104131	0.00476441	0.00914767	0.00362095	0.0156806	0.00787462	0.0193549	0.00821003	0.00635	0.00358284	0.00612894	0.00359808	0.0401354	0.0144686	0.0350965	0.0156501	0.0164887	0.00930775	0.0178608	0.00625853	0.0402878	0.0205289	0.0663434	0.0203459	0.0157873	0.00818716
4	— Chlorella vulgaris chloroplast	0.315597	0.999282	0.0934261	0.0210675	0.0307348	0.0241616	0.0136577	0.00964737	0.0151583	0.00772188	0.0177942	0.0127614	0.030529	0.0119447	0.0201114	0.0101586	0.0144943	0.00885062	0.0207223	0.00750941	0.0113206	0.00892365	0.0103644	0.00543121	0.00902988	0.00499963	0.0122634	0.00835264	0.0252106	0.00877094	0.0080937	0.00416968	0.00831281	0.0045415	0.0296459	0.0114799	0.0182922	0.0120111	0.0155699	0.00965401	0.0196201	0.00849872	0.0297123	0.0253169	0.0914209	0.0212003	0.0155367	0.00922243
5	— Marchantia polymorpha chloroplast	0.288083	0.999113	0.074408	0.0170052	0.0462065	0.0190626	0.0131381	0.0096594	0.0136174	0.00561881	0.036795	0.01389	0.0445126	0.0142701	0.0156831	0.0103865	0.0137991	0.00941151	0.0205748	0.00622201	0.0138405	0.00774239	0.0112624	0.00486688	0.00979987	0.0033465	0.0150551	0.00781676	0.0188148	0.00770934	0.00610633	0.00287551	0.00575928	0.00327213	0.0416536	0.0129067	0.0359852	0.0148568	0.01546	0.01037	0.0159393	0.00615591	0.0402737	0.0203351	0.0728793	0.019922	0.0147824	0.00861
6	Chlamydomonas reinhardtii chloroplast	0.34455	0.999009	0.0533151	0.0205813	0.0364478	0.0198306	0.0153366	0.0117404	0.0171568	0.0107445	0.0326062	0.0110339	0.0355009	0.0125303	0.0123831	0.0113332	0.0167054	0.0122016	0.0194578	0.00979757	0.0126186	0.0107935	0.0125695	0.0086986	0.0123488	0.00563716	0.0144731	0.00731016	0.0200858	0.0108328	0.0069471	0.00445969	0.0106758	0.00578925	0.0405002	0.0171323	0.0315858	0.0147282	0.012182	0.0110535	0.0120004	0.00698635	0.0396711	0.0162835	0.0517451	0.019551	0.0120887	0.0124322
7	Gracilaria tenuistipitata var. liui chloroplast	0.291522	0.999002	0.050636	0.0158091	0.0451814	0.0195235	0.0161572	0.00880461	0.0154285	0.00413311	0.0454479	0.0175004	0.0452847	0.0170382	0.0197845	0.0118446	0.0149988	0.00876654	0.0204045	0.00630299	0.0168587	0.0103436	0.0100065	0.00339894	0.00915266	0.00214269	0.0187078	0.00716224	0.0195072	0.00963123	0.00411135	0.00242004	0.00414398	0.00220251	0.0420163	0.0168587	0.0455131	0.0182129	0.0168315	0.00827165	0.0186044	0.00431257	0.0423154	0.0177615	0.0482051	0.0200945	0.0166249	0.010844
8	— Chara vulgaris chloroplast	0.261922	0.998504	0.0530576	0.0121072	0.0538201	0.0180121	0.0138376	0.00651594	0.0126209	0.0039312	0.0613688	0.0175471	0.0518788	0.0165737	0.0221272	0.0080841	0.0134266	0.00710535	0.0199696	0.00486668	0.0159519	0.0068512	0.00865188	0.00348779	0.0074298	0.00235764	0.0176498	0.00766232	0.0175633	0.00674306	0.00477475	0.00191963	0.00362297	0.00227652	0.0407233	0.014573	0.0599467	0.0180121	0.0177418	0.00839773	0.022138	0.00446112	0.039458	0.0223435	0.0513813	0.0194235	0.0194235	0.0072838
9	Parachlorella kessleri chloroplast	0.29999	0.99847	0.0799729	0.0214853	0.0411236	0.0195658	0.0155494	0.0104523	0.0139283	0.00717788	0.0281792	0.0118798	0.041293	0.0129686	0.0153155	0.0097345	0.0140654	0.00929092	0.0220014	0.00782309	0.0128315	0.0092506	0.0128073	0.00400832	0.00888767	0.00356475	0.0127911	0.00607297	0.0184528	0.00944416	0.00623427	0.00312117	0.00762146	0.00355668	0.0365669	0.0123879	0.028155	0.0133315	0.0149445	0.0106539	0.0141219	0.00683915	0.0355184	0.0231386	0.0768033	0.0224369	0.0157349	0.00867798
10	— Paulinella chromatophora plastid	0.379874	0.998432	0.0336605	0.0158573	0.0335499	0.0216657	0.0134797	0.0110081	0.0175937	0.00791199	0.0247559	0.0182642	0.0332092	0.0161157	0.0195299	0.0157055	0.0176368	0.0119096	0.0219643	0.00876652	0.0158308	0.0129697	0.0147032	0.0067041	0.0115171	0.00516927	0.0183386	0.0114456	0.0207319	0.0129002	0.00919623	0.0055011	0.00801966	0.00515459	0.0290354	0.0164544	0.0243732	0.018459	0.0181252	0.0119419	0.0188173	0.00920798	0.0283992	0.0194986	0.0323527	0.0217959	0.0184747	0.0130871
11	Mesostigma viride chloroplast	0.301504	0.997633	0.0545971	0.0153686	0.0461059	0.0184356	0.015639	0.00944592	0.0131719	0.00539043	0.039051	0.0159263	0.0456919	0.0160023	0.0193481	0.0109583	0.0129522	0.00890519	0.0210125	0.00736748	0.0173034	0.00938678	0.011837	0.00395411	0.00926004	0.00306697	0.0167543	0.00772233	0.0192974	0.00929384	0.00486659	0.00310076	0.00544957	0.00288109	0.0384765	0.014642	0.0378935	0.0168472	0.0166106	0.0101472	0.0199564	0.00486659	0.0375724	0.0214688	0.0583822	0.0212491	0.0161375	0.0103246
12	Zygnema circumcarinatum chloroplast	0.310802	0.99747	0.0457096	0.0201367	0.0430005	0.0176695	0.024037	0.00872589	0.014785	0.00608333	0.0390337	0.0160186	0.0423777	0.020052	0.0170224	0.0106428	0.0150874	0.00772812	0.0257907	0.00908871	0.0188365	0.00957852	0.0107335	0.00345286	0.00771603	0.00260023	0.0150753	0.0068513	0.0175304	0.00917337	0.00591401	0.00328355	0.00599867	0.00261837	0.0360041	0.0178811	0.0398984	0.0154442	0.0173369	0.00785511	0.0160247	0.00578702	0.0367298	0.0177541	0.0428977	0.0244603	0.0176332	0.0110842
13	Staurastrum punctulatum chloroplast	0.324867	0.997218	0.063589	0.0178563	0.0382018	0.0232737	0.0142405	0.0091478	0.0155264	0.00695156	0.0276662	0.0163476	0.0363429	0.013553	0.0217332	0.011013	0.0148007	0.0114395	0.0214849	0.00623222	0.013674	0.00909687	0.0114268	0.00520094	0.0107393	0.00402961	0.0171243	0.0096698	0.0228154	0.00891226	0.00765818	0.00315112	0.00663963	0.00420149	0.0331727	0.0143678	0.0264503	0.016997	0.0158766	0.0119297	0.0214213	0.00734625	0.031804	0.0233883	0.0603742	0.0207401	0.0157365	0.00897592
14	Oltmannsiellopsis viridis chloroplast	0.404652	0.996819	0.0448098	0.0223128	0.0253602	0.0238924	0.0158559	0.0145658	0.0167313	0.0111695	0.0169353	0.0108734	0.0251956	0.0119725	0.0138879	0.0163693	0.01631	0.0124793	0.0223128	0.0130454	0.0110445	0.00960304	0.0153096	0.0170209	0.01269	0.00687812	0.0147896	0.0112288	0.0234317	0.00960963	0.00920155	0.00710849	0.0115776	0.00658194	0.0285788	0.0154478	0.0170735	0.0142696	0.0148883	0.0114394	0.0137299	0.00909623	0.0285788	0.0195681	0.0430064	0.0226024	0.0161192	0.0100901
15	— Cuscuta obtusiflora chloroplast	0.37835	0.996528	0.0504667	0.0161461	0.0330425	0.0195816	0.0126049	0.0114676	0.0146804	0.00832513	0.0251864	0.0174124	0.0327963	0.0147507	0.0180456	0.0110103	0.0149149	0.0131209	0.0204962	0.00920454	0.0148562	0.0105882	0.0142582	0.0104123	0.0122649	0.00777403	0.01461	0.0122063	0.0190188	0.00982599	0.0110924	0.00649594	0.00813752	0.00777403	0.0248112	0.012347	0.0252216	0.0149031	0.0181863	0.0145866	0.0179049	0.0112682	0.0250457	0.0232986	0.0471484	0.0200976	0.0176235	0.00968529
16	— Ephedra equisetina chloroplast	0.36636	0.996501	0.0535629	0.0181343	0.031484	0.0221977	0.014281	0.0115691	0.0141167	0.00765185	0.0255762	0.0176504	0.0308083	0.0152307	0.0217685	0.0106925	0.0141167	0.0120439	0.0222433	0.00740531	0.0154589	0.00981592	0.0137971	0.0087841	0.0117608	0.00692136	0.0147193	0.0113773	0.0211202	0.00943241	0.0105373	0.00470251	0.00753315	0.00683918	0.0232477	0.0133405	0.0243161	0.0153585	0.0171025	0.0147284	0.0200793	0.0102177	0.0222068	0.0248274	0.051061	0.0222342	0.0169838	0.00965156
17	Leptosira terrestris chloroplast	0.272564	0.996256	0.0674701	0.0177569	0.0485239	0.0185104	0.0173417	0.0081608	0.0134407	0.00390611	0.0494825	0.0136458	0.0473039	0.0149683	0.0162242	0.0110929	0.0135022	0.00831971	0.0231701	0.00667935	0.0135842	0.00901173	0.00930905	0.00405477	0.00768919	0.00201969	0.0144352	0.00629489	0.0169367	0.00834021	0.00402914	0.00244516	0.00390098	0.00219911	0.0450638	0.0133023	0.0491801	0.0149734	0.0156142	0.00634615	0.0142148	0.00417779	0.0455508	0.0154553	0.0622517	0.0206737	0.0153169	0.00960636
18	Rhodomonas salina chloroplast	0.34789	0.996051	0.0430154	0.0177543	0.033932	0.0241046	0.015942	0.01038	0.017688	0.00669653	0.0280827	0.016023	0.0340425	0.0144318	0.0226385	0.0142624	0.0183436	0.0112787	0.0192792	0.00842775	0.015139	0.0124943	0.0120228	0.00447909	0.0102547	0.0040076	0.0187193	0.0106305	0.0221597	0.012509	0.00737428	0.00408127	0.00703541	0.00388973	0.0346171	0.0167892	0.0267124	0.0191392	0.0163546	0.0102989	0.0218797	0.00751425	0.0326944	0.0213714	0.0410411	0.019596	0.0170176	0.0111609
19	— Monomastix sp. OKE-1 chloroplast	0.389651	0.995831	0.052809	0.0185023	0.0268673	0.0275221	0.0140492	0.0157955	0.0127657	0.00757907	0.0175943	0.011875	0.02795	0.0104605	0.0175069	0.0145382	0.0143374	0.0154899	0.0246669	0.0105827	0.0108884	0.0119711	0.01425	0.0142762	0.0161885	0.00570176	0.00986676	0.012949	0.027461	0.0113511	0.00835618	0.00493338	0.00769258	0.00553586	0.0236627	0.0107399	0.0186944	0.0105478	0.0208162	0.0129054	0.0184063	0.00833872	0.0255662	0.0251035	0.0512111	0.0230253	0.0196549	0.00881896
20	— Heterosigma akashiwo chloroplast	0.304442	0.995726	0.0650256	0.0208637	0.0463079	0.0199789	0.0149152	0.0103973	0.0148901	0.00717208	0.0298115	0.0135786	0.0455173	0.013679	0.0155866	0.00990789	0.0158627	0.00853371	0.0230159	0.00733522	0.0126311	0.00946238	0.0117527	0.00520807	0.00769289	0.00372722	0.0129135	0.00618066	0.018473	0.00921766	0.00695874	0.00349506	0.00735405	0.00379625	0.0429509	0.0131582	0.0298868	0.01329	0.0158376	0.00840194	0.0142563	0.00707168	0.0428129	0.0197593	0.0594222	0.0228653	0.0168352	0.0101903
21	— Odontella sinensis chloroplast	0.31816	0.995672	0.0555212	0.0204174	0.043909	0.0191141	0.0157307	0.00981604	0.0150206	0.00877178	0.0288968	0.0155804	0.0454378	0.0138093	0.0154885	0.0111026	0.015455	0.00924797	0.0214199	0.00766069	0.0137926	0.00983275	0.0105094	0.0043107	0.00822041	0.00449449	0.0146531	0.00703413	0.0179529	0.00959884	0.00937328	0.00387629	0.0087133	0.00495397	0.039991	0.0146614	0.0305425	0.0152462	0.0161317	0.00897228	0.0157307	0.00928974	0.0415699	0.0205343	0.0522381	0.0213864	0.0158811	0.00979098
22	— Welwitschia mirabilis chloroplast	0.367255	0.995437	0.0551017	0.0181	0.0298436	0.0229778	0.0139571	0.0116017	0.014074	0.00743376	0.0245147	0.0174151	0.0302195	0.014475	0.0226103	0.0110421	0.0136815	0.01303	0.021892	0.00751729	0.0140907	0.00964719	0.0134392	0.00883699	0.0125789	0.00682403	0.0145752	0.0117604	0.0220674	0.0100398	0.0102152	0.0042765	0.00719989	0.00700778	0.0225602	0.0129715	0.0236043	0.0156443	0.0164462	0.0151682	0.0210651	0.0100314	0.0231115	0.0250159	0.0518108	0.0218419	0.0171311	0.00904581
23	— Guillardia theta chloroplast	0.329713	0.994808	0.0460493	0.0191159	0.0394003	0.018869	0.0172561	0.0117263	0.0155857	0.00857458	0.0298711	0.0158243	0.0413423	0.0150096	0.0161452	0.0124422	0.0161864	0.00894488	0.0217162	0.00919998	0.0157667	0.010961	0.0119731	0.00460822	0.00915061	0.00408157	0.0155692	0.0072168	0.0194368	0.0102451	0.00803147	0.00435312	0.0084676	0.00417208	0.036767	0.0176182	0.0307269	0.0162851	0.0175771	0.00896134	0.0163263	0.00787512	0.0394496	0.0204819	0.0493326	0.0210826	0.0163509	0.00988298
24	Porphyra yezoensis chloroplast	0.331185	0.994608	0.0422354	0.0165409	0.0390679	0.0210057	0.0149572	0.00918999	0.0176715	0.00483464	0.0321337	0.0165722	0.0390939	0.0149155	0.020615	0.0147279	0.0173537	0.00972659	0.0208233	0.00679872	0.0142695	0.0119928	0.0114614	0.00405318	0.00990372	0.00351658	0.019995	0.0100861	0.0223654	0.0126076	0.00615792	0.00330298	0.00460541	0.00356347	0.0363849	0.0156032	0.0325922	0.0191823	0.0154573	0.0097318	0.0227353	0.00564736	0.035619	0.0196095	0.0463407	0.0225321	0.0174787	0.0123002
25	Porphyra purpurea chloroplast	0.329857	0.99458	0.0426015	0.0160711	0.040272	0.0209448	0.0146053	0.0091977	0.0169192	0.00450724	0.0324249	0.0167778	0.0401359	0.0149875	0.0203375	0.0144745	0.0166155	0.00984159	0.0209971	0.00656455	0.0150608	0.0119198	0.0115377	0.00432925	0.00987824	0.00371154	0.0195733	0.00990441	0.0220127	0.0121135	0.00608294	0.00355972	0.00451247	0.0035859	0.0361679	0.0153749	0.0325191	0.0188665	0.0161444	0.009873	0.0225728	0.00570079	0.035325	0.0206516	0.047381	0.0225885	0.0173903	0.012391
26	Pseudendoclonium akinetum chloroplast	0.314892	0.993355	0.0842213	0.0217037	0.0398999	0.0237613	0.0129579	0.00969545	0.0142905	0.00756644	0.0228269	0.0128915	0.039129	0.00978735	0.0154035	0.0115998	0.0141169	0.0100733	0.0249968	0.00571312	0.0096444	0.00778598	0.00941465	0.0069844	0.00983841	0.00594287	0.0114722	0.00805146	0.0231741	0.00717331	0.00943507	0.00485539	0.00754091	0.00594797	0.0378475	0.0105226	0.0228167	0.0119113	0.0154035	0.00959334	0.0146529	0.00947081	0.0379088	0.0213514	0.0759554	0.022684	0.014464	0.0100171
27	— Pyramimonas parkeae chloroplast	0.34705	0.993144	0.0563369	0.0189857	0.0330699	0.0240446	0.0153244	0.0126473	0.01435	0.00760804	0.0246745	0.0149011	0.0345462	0.014163	0.0195664	0.0123717	0.0150881	0.012165	0.0212297	0.00858242	0.0137201	0.0108953	0.0127752	0.00710609	0.0119288	0.00489159	0.0158952	0.00891706	0.0221647	0.0104131	0.00745057	0.004242	0.00834621	0.0046849	0.0316428	0.0156688	0.0262394	0.0155999	0.0159346	0.0111906	0.0187002	0.00810015	0.0324203	0.0229324	0.0513863	0.0197041	0.0158066	0.0105017
28	— Helicosporidium sp. ex Simulium jonesii plastid	0.26921	0.993144	0.0762843	0.0156467	0.047928	0.0198654	0.0110274	0.00814376	0.015086	0.00550037	0.0445637	0.0142315	0.0481416	0.0128431	0.0151661	0.010707	0.013297	0.01044	0.0152462	0.00539357	0.0149525	0.00683542	0.0095856	0.00424543	0.0094521	0.00256328	0.0173021	0.00851757	0.0203727	0.00739613	0.00552707	0.00365802	0.00558048	0.00240308	0.0512656	0.0134839	0.0433355	0.0160205	0.0146321	0.00910499	0.0180231	0.00600769	0.0486489	0.0199722	0.0688348	0.0138577	0.0131635	0.00720923
29	— Thalassiosira pseudonana chloroplast	0.306636	0.99287	0.0564311	0.0206891	0.0481555	0.0180729	0.0146415	0.0128094	0.0147968	0.00886563	0.0325513	0.0156041	0.0455858	0.0139894	0.0146648	0.00993696	0.0145483	0.00753812	0.0219545	0.00830668	0.014952	0.00933919	0.0135003	0.00494519	0.00898985	0.00376518	0.0150529	0.00598547	0.0186706	0.00974288	0.00731298	0.00370307	0.00777102	0.00396702	0.0452365	0.0159302	0.0295004	0.0131587	0.0165513	0.009083	0.0154489	0.00685495	0.0410909	0.0209841	0.0563457	0.0217293	0.0162795	0.00999131
30	Cyanophora paradoxa cyanelle	0.304678	0.992684	0.0578405	0.0196243	0.0482017	0.0178249	0.013341	0.0104058	0.0149118	0.00885713	0.0330833	0.0146168	0.0460703	0.0127068	0.0147496	0.0108188	0.0135991	0.00767716	0.0201258	0.00783941	0.0140564	0.00960936	0.0121389	0.00461662	0.00843676	0.00407826	0.014462	0.0072273	0.0208338	0.00928487	0.00741904	0.00381277	0.0082229	0.00414463	0.0451927	0.0144325	0.0306939	0.0128248	0.0156346	0.0103837	0.0173898	0.0070503	0.0411882	0.0230757	0.0609232	0.021704	0.0148602	0.0104943
31	— Toxoplasma gondii apicoplast	0.214253	0.992652	0.0780991	0.014231	0.0622107	0.0163742	0.0104589	0.00714408	0.013488	0.00420072	0.0532091	0.0111733	0.0619535	0.00943019	0.0140881	0.00731554	0.0133451	0.00774418	0.0127165	0.0037435	0.00940161	0.00585815	0.00585815	0.00320055	0.00851575	0.00240041	0.0150597	0.0059153	0.0176887	0.00551523	0.00400069	0.00225753	0.00380065	0.00257187	0.0638681	0.0139167	0.0529519	0.0148597	0.0111162	0.00725839	0.0151455	0.00388638	0.0642396	0.0169743	0.0914728	0.0136595	0.0115163	0.00414357
32	Physcomitrella patens subsp. patens chloroplast	0.285296	0.992631	0.0702672	0.0162913	0.0476694	0.0190417	0.0122306	0.0100173	0.0137117	0.00599733	0.038767	0.0135733	0.0461803	0.0119214	0.0148102	0.0113925	0.0139965	0.00921164	0.0177235	0.00648558	0.0140941	0.00813749	0.0120516	0.00530564	0.00991146	0.00370256	0.016275	0.00808053	0.019001	0.00765738	0.00624959	0.0034503	0.00567183	0.00373511	0.047409	0.0135815	0.0359677	0.0149486	0.0137524	0.0106032	0.0165761	0.00608684	0.0433159	0.0200182	0.0766145	0.0178374	0.0135977	0.00808053
33	Scenedesmus obliquus chloroplast	0.268922	0.992	0.105413	0.0196779	0.044633	0.0214618	0.0139796	0.00866522	0.01214	0.00659647	0.0214865	0.0106287	0.0428987	0.0118117	0.0158873	0.00920409	0.0124311	0.00554971	0.0250976	0.00738309	0.0130443	0.00793434	0.0112666	0.00330133	0.00621864	0.00185197	0.0090864	0.00537008	0.0211459	0.00753794	0.00577888	0.00198204	0.0051533	0.00213069	0.032555	0.0087891	0.0180861	0.00713534	0.0188417	0.00790338	0.0162279	0.00466398	0.026423	0.0269124	0.112512	0.0311985	0.0220626	0.00896872
34	— Emiliania huxleyi chloroplast	0.368088	0.990173	0.043321	0.0203785	0.0351069	0.020464	0.0146239	0.0139117	0.015526	0.0102272	0.0231134	0.0147474	0.0340908	0.0124873	0.0149658	0.0134749	0.0157065	0.00988538	0.0213281	0.0101513	0.0134179	0.0106451	0.0143105	0.00796718	0.0111768	0.00654277	0.0148328	0.00909721	0.021689	0.0112528	0.0103507	0.00694161	0.0103602	0.0067137	0.0347365	0.0160483	0.0212996	0.0141396	0.0147569	0.0109869	0.0164946	0.010854	0.0326189	0.0214611	0.0469105	0.0226291	0.0153836	0.0119935
35	— Gnetum parvifolium chloroplast	0.381831	0.990161	0.0490558	0.017431	0.0285702	0.0209903	0.0132016	0.0116613	0.0134888	0.00817161	0.0232878	0.0178226	0.0286311	0.0136542	0.0192673	0.0113741	0.0137673	0.0122792	0.0216865	0.00783222	0.0129493	0.00938125	0.0135584	0.0104952	0.0128535	0.00833696	0.0146201	0.0124271	0.0226351	0.00981638	0.0115308	0.00589157	0.00838047	0.00874598	0.0211296	0.0127056	0.0243495	0.0143068	0.0158385	0.0158124	0.0215038	0.0117483	0.0218084	0.0256026	0.0544426	0.0223392	0.0159603	0.00980768
36	Chlorokybus atmophyticus chloroplast	0.362086	0.989773	0.0466595	0.0184037	0.0294183	0.0238158	0.0144891	0.0123217	0.0144957	0.00621338	0.0251228	0.0160589	0.02997	0.0139834	0.0209258	0.0134908	0.0145482	0.0116123	0.0215892	0.00838741	0.0139965	0.00990463	0.0122954	0.00760581	0.0125187	0.00583244	0.0161968	0.0114613	0.0257731	0.00993747	0.0066206	0.00538581	0.00673883	0.00606232	0.0313559	0.0133988	0.025622	0.0158093	0.0155335	0.0103381	0.0226138	0.00710664	0.0313888	0.0202887	0.0519533	0.0239997	0.0158487	0.011921
37	Vaucheria litorea chloroplast	0.279469	0.989288	0.0578994	0.0167681	0.0506598	0.0178519	0.0137335	0.00920772	0.0138376	0.00602577	0.0374205	0.0145659	0.0521251	0.0134821	0.0152768	0.00998804	0.0135515	0.00905166	0.0190224	0.00619917	0.0139416	0.00877421	0.010014	0.00326865	0.00959788	0.0026444	0.0146179	0.00638991	0.019005	0.00849677	0.00646795	0.00209818	0.0062772	0.00250568	0.046082	0.0143491	0.0381921	0.0150341	0.0158838	0.0100227	0.0150427	0.00644194	0.0474432	0.0211726	0.0689365	0.0210512	0.015641	0.00861815
38	Oedogonium cardiacum chloroplast	0.295197	0.988737	0.0606273	0.0177822	0.0471902	0.0166679	0.0164644	0.00869012	0.0123636	0.0081966	0.0336106	0.0149381	0.0486606	0.0149584	0.0146226	0.00829327	0.0125467	0.00771833	0.0214556	0.00811519	0.0152026	0.00723498	0.0102725	0.00465033	0.00795238	0.00393803	0.0125925	0.00708744	0.0173141	0.00758605	0.00734692	0.00340889	0.00793711	0.00403979	0.0386731	0.0134677	0.0337633	0.0122262	0.0177771	0.00948383	0.0158437	0.00735201	0.038149	0.0219034	0.0696533	0.0258109	0.0198988	0.00767254
39	Bigelowiella natans plastid	0.302088	0.987711	0.0533418	0.017853	0.0432208	0.0201407	0.014349	0.00959979	0.0143635	0.00597996	0.0323468	0.0154784	0.0460732	0.0151019	0.0178385	0.00978802	0.0142477	0.0101645	0.0194747	0.00671841	0.0133499	0.00919437	0.0103527	0.00408317	0.00991834	0.00286691	0.0141608	0.00806498	0.0201552	0.0101934	0.00611027	0.00241805	0.00650122	0.00299722	0.0403539	0.013654	0.0355467	0.0148703	0.0163906	0.0103672	0.0177517	0.0065157	0.043438	0.0210385	0.0604657	0.0219507	0.0181571	0.00832561
40	— Eimeria tenella str. Penn State apicoplast	0.206349	0.98694	0.0714635	0.0107066	0.0631746	0.0150525	0.00938264	0.00713772	0.0117715	0.00342495	0.0674054	0.0111095	0.0657936	0.00834652	0.0143906	0.00647575	0.0111095	0.00791481	0.0107354	0.00368398	0.0104475	0.00555476	0.00613038	0.00356886	0.00909483	0.00267664	0.0140452	0.00578501	0.0165491	0.00546841	0.00348252	0.00215858	0.00345373	0.00253274	0.0630594	0.0140164	0.0683552	0.0144193	0.0102749	0.00820262	0.0144769	0.00354008	0.0661102	0.0161462	0.0896244	0.0114549	0.00900849	0.00448985
41	Euglena gracilis chloroplast	0.261261	0.98436	0.075128	0.0174479	0.0478805	0.0175597	0.0142349	0.00817216	0.0145702	0.0055878	0.0362299	0.0126634	0.051785	0.0120417	0.0126005	0.0078788	0.013746	0.0076064	0.0185166	0.00695681	0.0137949	0.00630723	0.00820708	0.00440738	0.00896842	0.00317108	0.0137879	0.00708952	0.0209752	0.00586021	0.00551097	0.00327585	0.00637009	0.00304535	0.0479573	0.0133548	0.0392962	0.0132012	0.0157646	0.00846552	0.0158694	0.00644693	0.0504648	0.0217296	0.0875958	0.0200113	0.0126703	0.00756449
42	— Micromonas sp. RCC299 chloroplast	0.388455	0.98419	0.0367441	0.0180759	0.0277475	0.0224295	0.0187372	0.0123032	0.0163124	0.0124409	0.020418	0.0144249	0.0302275	0.0167808	0.0149897	0.013116	0.0169874	0.0107325	0.0227188	0.0143284	0.0156786	0.0123032	0.0156097	0.00595181	0.0105672	0.00566248	0.010705	0.0110632	0.0220437	0.0134605	0.00872105	0.00551093	0.013488	0.00537316	0.023821	0.0185994	0.0233801	0.0109392	0.0171941	0.0137498	0.0168497	0.00958902	0.0272653	0.0221126	0.0365375	0.0220162	0.0185443	0.0142044
43	— Epifagus virginiana chloroplast	0.359985	0.982339	0.0512381	0.0151944	0.0356582	0.019607	0.0129666	0.0117242	0.0136092	0.00719733	0.0361009	0.0185503	0.0340302	0.0160655	0.0193785	0.00928227	0.0133522	0.0135521	0.0176506	0.00858253	0.0149516	0.00919658	0.0127667	0.0121955	0.0124954	0.0075829	0.0153372	0.0108817	0.0180076	0.00878245	0.00921086	0.00519807	0.00745437	0.00745437	0.0310171	0.0135807	0.0357867	0.0155656	0.0163796	0.0138234	0.0178077	0.00928227	0.0301031	0.0200783	0.0424985	0.0165938	0.0158941	0.00798275
44	Aureoumbra lagunensis chloroplast	0.336389	0.980853	0.0533897	0.0211566	0.0415289	0.0185809	0.0174468	0.0106737	0.0141609	0.0105783	0.0274633	0.0152527	0.0420376	0.0159735	0.0143623	0.0115747	0.0148817	0.00929577	0.0235415	0.00942296	0.0142245	0.0102285	0.0122954	0.00405961	0.00702747	0.00501357	0.0126452	0.00598872	0.0161642	0.0102709	0.00934877	0.00595692	0.0102073	0.00550114	0.0372891	0.0154753	0.0291062	0.0139172	0.0163868	0.00850081	0.0121894	0.00946536	0.0397376	0.0184855	0.0454083	0.02104	0.016567	0.0110235
45	Ostreococcus tauri chloroplast	0.398948	0.980234	0.0383456	0.0186146	0.0279359	0.0236241	0.0158378	0.012754	0.0162006	0.0134377	0.0170378	0.0135075	0.0293592	0.014861	0.0165215	0.0133958	0.0174844	0.0103818	0.0226892	0.0123772	0.0142191	0.0127121	0.0160332	0.00799565	0.010019	0.00743749	0.0097399	0.0107864	0.0207077	0.0127958	0.0102701	0.00673979	0.015461	0.00700491	0.0240428	0.0176518	0.018517	0.0104236	0.0169541	0.013968	0.0148889	0.0116516	0.0265266	0.0225636	0.0380944	0.0219217	0.0190333	0.0133679
46	— Bryopsis hypnoides chloroplast	0.331206	0.976155	0.0705118	0.0181152	0.0416083	0.0183108	0.0142366	0.0108339	0.012255	0.00811567	0.0305592	0.0181804	0.0400112	0.0142888	0.0148494	0.0104884	0.0135913	0.00854589	0.0223588	0.00858501	0.0139694	0.00778322	0.0136239	0.00759418	0.00870234	0.00706617	0.0133371	0.00857197	0.0149276	0.00782885	0.0114076	0.00698795	0.00848723	0.00616008	0.0338185	0.0122159	0.0311981	0.0128938	0.0160618	0.0118508	0.014002	0.0114662	0.0334796	0.0187475	0.0576701	0.0200512	0.0159901	0.00839597
47	— Pycnococcus provasolii chloroplast	0.395046	0.972986	0.0384496	0.0224788	0.0282761	0.0224663	0.0162077	0.0156716	0.0159458	0.0131407	0.0194866	0.015871	0.0270793	0.0126918	0.0173921	0.0127168	0.0157962	0.0126046	0.0238751	0.0127043	0.0150981	0.0121183	0.016831	0.00893915	0.011495	0.00635839	0.0125921	0.0108716	0.0215936	0.0110087	0.0110711	0.00617138	0.0125672	0.00683215	0.0283634	0.0163697	0.0172674	0.012243	0.0184269	0.0122305	0.0165318	0.0109589	0.0257203	0.0223915	0.0360932	0.0231021	0.0147864	0.01243
48	Phaeodactylum tricornutum chloroplast	0.325597	0.970318	0.0599913	0.021207	0.0451831	0.0190088	0.0155666	0.0113661	0.0149275	0.00962792	0.0264299	0.0156347	0.0450467	0.0153024	0.0162993	0.0108463	0.015115	0.00824763	0.023959	0.00839248	0.013428	0.00993465	0.0125419	0.00482248	0.00748933	0.00495028	0.0134961	0.00653506	0.0163163	0.00996873	0.00983241	0.00469468	0.0090315	0.00512069	0.0382816	0.0146975	0.0273331	0.0140755	0.0174836	0.00842656	0.0134706	0.00920191	0.0401561	0.0192218	0.0465378	0.0210536	0.0182419	0.00999429
49	— Cuscuta gronovii chloroplast	0.377167	0.9693	0.0542413	0.0171082	0.0338475	0.0202901	0.012981	0.01154	0.0149524	0.00836965	0.0256969	0.0176385	0.0321298	0.0151023	0.019045	0.0110097	0.0145374	0.0129003	0.0212239	0.00898066	0.014399	0.0103295	0.0140071	0.0102027	0.0121394	0.00789698	0.014814	0.0119896	0.0183994	0.0099721	0.0110558	0.00643287	0.00816214	0.00783934	0.0255701	0.0124738	0.0250628	0.014595	0.0179383	0.0143299	0.0174656	0.0111134	0.0248207	0.0222499	0.0434968	0.019437	0.0178576	0.00947638
50	— Euglena longa plastid	0.224146	0.962152	0.095442	0.017984	0.0613146	0.0165524	0.0162251	0.00696726	0.0138527	0.00354499	0.0575242	0.0127347	0.0541565	0.0119984	0.0138118	0.00602648	0.0131165	0.00894428	0.0177931	0.00518114	0.0128301	0.00554927	0.00722632	0.00278145	0.00679001	0.00190884	0.0145344	0.00514023	0.0154343	0.00539929	0.00359953	0.00148617	0.00353135	0.0022088	0.0606738	0.0135255	0.0508978	0.0136209	0.0129801	0.00680365	0.0141799	0.0033132	0.054102	0.0150798	0.0696863	0.0138527	0.0132528	0.00432216
51	Theileria parva strain Muguga apicoplast	0.19481	0.951781	0.0976121	0.0178395	0.0641819	0.0174858	0.0173594	0.00452306	0.0132407	0.00462413	0.0692862	0.0104106	0.0566014	0.0150095	0.0166014	0.00419457	0.0142767	0.00621605	0.0161718	0.00336071	0.0118509	0.00421984	0.00381554	0.000960202	0.00381554	0.00113708	0.0129122	0.00257738	0.0119015	0.00411876	0.00358812	0.000859128	0.00414403	0.00189514	0.0673152	0.0144283	0.0611244	0.0152622	0.0110929	0.00303222	0.0101579	0.00343651	0.059861	0.0110929	0.0664056	0.0137461	0.0122299	0.0036892
52	Aureococcus anophagefferens chloroplast	0.35987	0.942503	0.0518321	0.0213177	0.0362289	0.020302	0.0186055	0.0113843	0.0138286	0.0118308	0.0231258	0.0154135	0.0369878	0.015938	0.0144648	0.0124111	0.0153019	0.0104803	0.0238066	0.00995569	0.0134379	0.0100785	0.0112839	0.00570332	0.00804714	0.00700916	0.0125897	0.0065962	0.0166412	0.0102905	0.0103017	0.00647343	0.0127013	0.00715426	0.0324118	0.0168644	0.0260388	0.0144536	0.0154135	0.00899584	0.0130362	0.0105249	0.0367869	0.0176457	0.0395214	0.0205364	0.0167081	0.0115071
53	Cyanidioschyzon merolae strain 10D chloroplast	0.376293	0.929043	0.0411441	0.0179818	0.0307697	0.0250558	0.0182352	0.0110478	0.0116278	0.00815415	0.0216355	0.0179951	0.0310098	0.0222156	0.0203954	0.016495	0.0150415	0.0139947	0.0264626	0.0107944	0.0205354	0.0123946	0.0145215	0.00370037	0.00982098	0.00354035	0.0143014	0.00811414	0.0196686	0.00779411	0.0069807	0.00485382	0.00885422	0.00408708	0.0244158	0.0125879	0.0221889	0.0180085	0.0209621	0.00952762	0.0150948	0.0069807	0.0260359	0.0184152	0.0352169	0.0237224	0.0199953	0.0136147
54	— Babesia bovis T2Bo apicoplast	0.220156	0.924504	0.0911836	0.0196268	0.058852	0.0185159	0.0216209	0.00424441	0.0158382	0.00518445	0.0653753	0.00897308	0.0485401	0.0150691	0.0184874	0.00754878	0.0155249	0.0075203	0.0156673	0.00492807	0.0119926	0.00606751	0.00356075	0.00227888	0.00552628	0.00105398	0.0165788	0.00407349	0.0155818	0.00538385	0.00330437	0.00176613	0.00435835	0.00219342	0.065945	0.0178037	0.054864	0.0185444	0.00871671	0.00361772	0.0129041	0.00296254	0.0577126	0.011081	0.0557186	0.0104544	0.0104828	0.00515596
55	Cyanidium caldarium chloroplast	0.327314	0.904521	0.0595201	0.0219562	0.0425785	0.0231993	0.0186516	0.00945313	0.0187183	0.00510554	0.0337681	0.0171417	0.0354598	0.0151408	0.0216894	0.0136491	0.0144435	0.00975024	0.0257157	0.00776139	0.0157593	0.0102171	0.0121878	0.00550573	0.0107083	0.00300147	0.0192822	0.0105203	0.0217561	0.0108781	0.0065608	0.00374123	0.00420813	0.00295903	0.0389343	0.0138674	0.0281472	0.016972	0.0167112	0.00990789	0.0196642	0.00568158	0.033095	0.0182271	0.0401894	0.0196157	0.0167294	0.0116057
Average profile				0.0606965	0.0182561	0.041375	0.0204018	0.0150184	0.0101728	0.0146044	0.00727801	0.0329793	0.014729	0.0407291	0.0140863	0.017253	0.0111493	0.0146481	0.00989992	0.0209126	0.00780693	0.0139499	0.00931322	0.0114834	0.00590224	0.00965494	0.00440911	0.0147331	0.00837128	0.0198657	0.00914031	0.00739194	0.00405037	0.00729459	0.00446707	0.0381193	0.0142815	0.0323906	0.0147918	0.0158532	0.0101529	0.0169343	0.00741051	0.0375228	0.0204989	0.0582057	0.0204887	0.0160027	0.00950915
Common profile 1				0.0508652	0.017428	0.0379003	0.0215797	0.0152337	0.00969835	0.0145859	0.00613758	0.0305968	0.0178631	0.0379761	0.0172012	0.0186457	0.0125275	0.0145958	0.00993765	0.0225104	0.00821001	0.0172064	0.0107286	0.0121237	0.00530185	0.00993767	0.00424227	0.0144395	0.00892669	0.0215513	0.0107048	0.00624583	0.00469921	0.00614354	0.00424909	0.0336064	0.0134954	0.0306452	0.0144562	0.0187636	0.0104781	0.0185822	0.0062512	0.0336521	0.0207771	0.0507878	0.0225336	0.0187819	0.0125196
Correlation of average profile with common profile 1				0.988034	P =	4.63172e-52
Correlation of average profile with that of subclass 2 of the majority class in Ref. [11]				0.99652	P =	1.26235e-68
[truncated: 18 more columns]

## Sheet: Cp common class
Additional file 6. Details of the trinucleotide frequency profiles of mitochondrial, chloroplast, virus and phage genomes, and plasmids (common class of chloroplast genomes)
Chloroplast genome		GC content	cWC	Trinucleotide frequency
(— indicates the complementary strand)				AAA	AAC	AAT	AAG	ACA	ACC	ACT	ACG	ATA	ATC	ATT	ATG	AGA	AGC	AGT	AGG	CAA	CAC	CAT	CAG	CCA	CCC	CCT	CCG	CTA	CTC	CTT	CTG	CGA	CGC	CGT	CGG	TAA	TAC	TAT	TAG	TCA	TCC	TCT	TCG	TTA	TTC	TTT	TTG	TGA	TGC
1	Stigeoclonium helveticum chloroplast	0.288693	0.999699	0.0936088	0.0185931	0.0391425	0.02523	0.0127959	0.00734703	0.0143546	0.00581956	0.0250112	0.0107414	0.0383921	0.010795	0.0198124	0.0129299	0.0141849	0.00819116	0.0187673	0.00550246	0.010929	0.00700759	0.0088745	0.00670389	0.00831621	0.00385887	0.0141358	0.00872711	0.0257034	0.00732023	0.00684234	0.00293435	0.00557392	0.00397946	0.0387226	0.0100134	0.0244172	0.0141447	0.0133497	0.0103528	0.0204198	0.00654757	0.0382001	0.0255293	0.0927512	0.0182046	0.0136088	0.00701653
2	Syntrichia ruralis chloroplast	0.28372	0.999635	0.0753312	0.0166695	0.0469718	0.0189226	0.0128328	0.00906946	0.0139511	0.00559188	0.0362125	0.0126613	0.0465228	0.0135185	0.014996	0.0110287	0.0139593	0.00950212	0.0185879	0.00613883	0.0130613	0.00771435	0.0102776	0.00513474	0.00938783	0.00362452	0.0155267	0.00770619	0.0188165	0.00760006	0.00620413	0.00320819	0.00576331	0.00370615	0.0448412	0.0135022	0.0358778	0.0151675	0.0140654	0.00949396	0.0155593	0.00632658	0.0442208	0.0194614	0.0768333	0.0181634	0.0141634	0.00807354
3	Chaetosphaeridium globosum chloroplast	0.296243	0.999567	0.0662901	0.0175559	0.0444272	0.0196294	0.0146973	0.00935349	0.0137063	0.00622041	0.0358207	0.0155587	0.0444119	0.0135462	0.0177007	0.0108629	0.0137596	0.00933824	0.0208872	0.00649484	0.0142627	0.00874364	0.0104131	0.00476441	0.00914767	0.00362095	0.0156806	0.00787462	0.0193549	0.00821003	0.00635	0.00358284	0.00612894	0.00359808	0.0401354	0.0144686	0.0350965	0.0156501	0.0164887	0.00930775	0.0178608	0.00625853	0.0402878	0.0205289	0.0663434	0.0203459	0.0157873	0.00818716
4	Sorghum bicolor chloroplast	0.384913	0.999491	0.041122	0.0150975	0.0316017	0.0217404	0.0122556	0.0113036	0.0135558	0.00728942	0.0265929	0.0190264	0.0315733	0.0160708	0.0224864	0.0107281	0.0135771	0.0139678	0.0197013	0.00753808	0.016284	0.00928584	0.0146499	0.011673	0.0138897	0.00738888	0.0165255	0.0126961	0.0218896	0.00909401	0.0114528	0.00532142	0.00748835	0.00733915	0.0217191	0.0133071	0.0264224	0.0167742	0.0160566	0.017371	0.0222235	0.0114243	0.0215201	0.0271755	0.0414559	0.019275	0.0161561	0.0096908
5	Zea mays chloroplast	0.384624	0.999485	0.0412304	0.0149592	0.0315852	0.0218974	0.0121668	0.0112336	0.0136627	0.00727301	0.0268339	0.0189412	0.0314784	0.01622	0.0224958	0.0106638	0.013677	0.0139762	0.0196393	0.00753658	0.0163055	0.00918209	0.0147312	0.0115969	0.0137696	0.00736562	0.0165548	0.0125657	0.0218831	0.00899688	0.0114545	0.00530695	0.00747959	0.00730863	0.0217336	0.0133208	0.0266986	0.0167757	0.0158924	0.0173527	0.0221396	0.0114972	0.0215626	0.0270832	0.0413799	0.0191976	0.0161203	0.00965223
6	Saccharum officinarum chloroplast	0.384412	0.999476	0.0413231	0.0150092	0.0316475	0.0218586	0.0122397	0.0112551	0.0136067	0.00726024	0.026661	0.0189616	0.0316263	0.0160929	0.022489	0.0107026	0.013628	0.013968	0.0197124	0.00749398	0.0162558	0.00922227	0.0146126	0.0116022	0.0138901	0.00733815	0.0165675	0.0126364	0.0218232	0.00911602	0.0114605	0.0052557	0.00750106	0.00729565	0.021639	0.0133588	0.0265406	0.0167942	0.0160221	0.0173396	0.022149	0.011496	0.0215257	0.027171	0.0416206	0.0192095	0.0162275	0.00963309
7	Saccharum hybrid cultivar SP-80-3280 chloroplast	0.384383	0.999471	0.0413161	0.0150092	0.0316475	0.0218586	0.0122397	0.0112622	0.0136209	0.00726024	0.0266468	0.0189545	0.0316405	0.0160929	0.0224961	0.0106885	0.0136351	0.013968	0.0197266	0.00750106	0.0162558	0.0092081	0.0146126	0.0116022	0.0138901	0.00733815	0.0165746	0.0126293	0.0218232	0.00911602	0.0114464	0.00524862	0.00750106	0.00729565	0.0216249	0.0133659	0.0265406	0.0167942	0.0160292	0.0173325	0.022149	0.0114747	0.0215257	0.0271639	0.0416419	0.0192308	0.0162417	0.00964018
8	Hordeum vulgare subsp. vulgare chloroplast	0.383191	0.999357	0.041939	0.0148322	0.0315843	0.0218892	0.0120841	0.0112121	0.0139382	0.00716694	0.0268723	0.0187308	0.0318115	0.01599	0.0224755	0.0107211	0.0139675	0.0140554	0.019405	0.00752601	0.0163345	0.00931408	0.0147003	0.0114612	0.0138429	0.00724755	0.0166569	0.012729	0.0219039	0.00902829	0.0110655	0.00543016	0.00718159	0.00716694	0.0222849	0.0136011	0.026821	0.0169793	0.0161	0.0170526	0.0219478	0.0109043	0.0223582	0.0263447	0.0411183	0.0194563	0.0162905	0.00970981
9	Lolium perenne chloroplast	0.382475	0.999352	0.0422161	0.0148285	0.0316824	0.0218953	0.0120047	0.0111694	0.0139562	0.00713335	0.0271363	0.0187907	0.0318007	0.0160852	0.0222871	0.0108442	0.0140006	0.0140671	0.0194338	0.0075547	0.0164991	0.0092327	0.0147694	0.0117756	0.0139193	0.00704465	0.0167578	0.0126922	0.0218214	0.00920313	0.0107407	0.00532229	0.00706682	0.00715553	0.0227972	0.0135275	0.0269737	0.0170535	0.0160704	0.0170905	0.0217771	0.0106668	0.0227528	0.0259462	0.0411221	0.0193377	0.01627	0.00987581
10	Dendrocalamus latiflorus chloroplast	0.389199	0.99935	0.0403323	0.0148287	0.0310706	0.021852	0.011916	0.0113134	0.0137598	0.00730315	0.0258193	0.0192622	0.0313361	0.0162348	0.0224403	0.0106534	0.0136163	0.0144556	0.0196711	0.00743228	0.0166222	0.00924013	0.0149291	0.0119232	0.0140969	0.00736054	0.0166294	0.0130495	0.021766	0.00908947	0.0117654	0.00549529	0.00737489	0.00738923	0.0207831	0.013315	0.0257117	0.0168374	0.0163567	0.0176624	0.0220888	0.0116649	0.0206683	0.0270532	0.0398301	0.0196711	0.0164859	0.0098284
11	Anthoceros formosae chloroplast	0.329023	0.999321	0.0496711	0.0149665	0.0380926	0.0230951	0.0118206	0.00922065	0.0161517	0.00616778	0.0341214	0.0164805	0.038831	0.0154691	0.0235232	0.00996525	0.01604	0.0118826	0.0174795	0.00661454	0.0156552	0.00899727	0.010623	0.00621122	0.0117523	0.00428146	0.017585	0.01138	0.0231199	0.0090407	0.007173	0.00314594	0.00610573	0.00426905	0.0312733	0.0154319	0.0342393	0.0178084	0.0180318	0.012925	0.0229461	0.00739017	0.0320303	0.0271904	0.0490382	0.0177339	0.0183544	0.00811616
12	Coix lacryma-jobi chloroplast	0.384603	0.999319	0.0415438	0.01507	0.0316961	0.0217915	0.0123772	0.0113611	0.01345	0.00728278	0.0267935	0.0189779	0.0314616	0.0160932	0.0224878	0.0106506	0.0135708	0.0139687	0.0197239	0.00755988	0.0164058	0.00917275	0.0147006	0.0116667	0.0138835	0.00736804	0.0164768	0.0126116	0.0217133	0.00907328	0.0113469	0.00527913	0.00757409	0.00735383	0.021827	0.013315	0.0263175	0.0168463	0.0159297	0.0173579	0.0220544	0.0114535	0.0215357	0.0269427	0.0416504	0.0191981	0.0161642	0.00967011
13	Bambusa oldhamii chloroplast	0.389214	0.999304	0.040467	0.0148764	0.0310733	0.0218302	0.0119413	0.0112883	0.0137785	0.00729827	0.0257844	0.0192611	0.0312742	0.0162112	0.022512	0.0106352	0.0135703	0.0144674	0.0196702	0.00743462	0.0165485	0.00924305	0.0148908	0.0120561	0.0141516	0.00735569	0.0166992	0.0131469	0.0217441	0.00901341	0.0116973	0.00548985	0.00729827	0.00745615	0.0208112	0.0132618	0.0256839	0.016893	0.0163189	0.0176967	0.0221101	0.0116399	0.0206533	0.0269828	0.0399001	0.0196774	0.0164624	0.00979562
14	— Chlorella vulgaris chloroplast	0.315597	0.999282	0.0934261	0.0210675	0.0307348	0.0241616	0.0136577	0.00964737	0.0151583	0.00772188	0.0177942	0.0127614	0.030529	0.0119447	0.0201114	0.0101586	0.0144943	0.00885062	0.0207223	0.00750941	0.0113206	0.00892365	0.0103644	0.00543121	0.00902988	0.00499963	0.0122634	0.00835264	0.0252106	0.00877094	0.0080937	0.00416968	0.00831281	0.0045415	0.0296459	0.0114799	0.0182922	0.0120111	0.0155699	0.00965401	0.0196201	0.00849872	0.0297123	0.0253169	0.0914209	0.0212003	0.0155367	0.00922243
15	Triticum aestivum chloroplast	0.383143	0.999122	0.0420237	0.0148577	0.0318114	0.021874	0.012182	0.011134	0.0139138	0.007165	0.0268985	0.0188044	0.0319229	0.0160023	0.02232	0.0107921	0.0137725	0.0142036	0.0192801	0.0074623	0.01653	0.0093799	0.0146645	0.0115576	0.0138617	0.00728392	0.01653	0.0128658	0.0217774	0.009038	0.0112455	0.00553726	0.00713527	0.0070758	0.0224687	0.0136908	0.0267647	0.0167084	0.0160841	0.0171246	0.0218369	0.0110002	0.0224612	0.0262667	0.0409906	0.0193172	0.0162327	0.00962518
16	— Marchantia polymorpha chloroplast	0.288083	0.999113	0.074408	0.0170052	0.0462065	0.0190626	0.0131381	0.0096594	0.0136174	0.00561881	0.036795	0.01389	0.0445126	0.0142701	0.0156831	0.0103865	0.0137991	0.00941151	0.0205748	0.00622201	0.0138405	0.00774239	0.0112624	0.00486688	0.00979987	0.0033465	0.0150551	0.00781676	0.0188148	0.00770934	0.00610633	0.00287551	0.00575928	0.00327213	0.0416536	0.0129067	0.0359852	0.0148568	0.01546	0.01037	0.0159393	0.00615591	0.0402737	0.0203351	0.0728793	0.019922	0.0147824	0.00861
17	Pelargonium x hortorum chloroplast	0.396087	0.999016	0.0425713	0.0148894	0.0284344	0.0233826	0.0120951	0.0115812	0.0132651	0.00790126	0.023043	0.0193172	0.028283	0.0152886	0.0233734	0.0104341	0.0130816	0.0138616	0.0203083	0.00769478	0.0158851	0.00932826	0.0142746	0.0129072	0.014403	0.00827751	0.0146738	0.0139029	0.0239607	0.00944297	0.0117693	0.00610719	0.00803891	0.00808021	0.0188951	0.0125998	0.0227173	0.0146646	0.0177113	0.01728	0.0236946	0.0118748	0.0184454	0.0280398	0.0430761	0.0208635	0.0174635	0.00906672
18	Chlamydomonas reinhardtii chloroplast	0.34455	0.999009	0.0533151	0.0205813	0.0364478	0.0198306	0.0153366	0.0117404	0.0171568	0.0107445	0.0326062	0.0110339	0.0355009	0.0125303	0.0123831	0.0113332	0.0167054	0.0122016	0.0194578	0.00979757	0.0126186	0.0107935	0.0125695	0.0086986	0.0123488	0.00563716	0.0144731	0.00731016	0.0200858	0.0108328	0.0069471	0.00445969	0.0106758	0.00578925	0.0405002	0.0171323	0.0315858	0.0147282	0.012182	0.0110535	0.0120004	0.00698635	0.0396711	0.0162835	0.0517451	0.019551	0.0120887	0.0124322
19	Brachypodium distachyon chloroplast	0.385704	0.999007	0.0422501	0.0148526	0.0313399	0.0219535	0.0118274	0.0112504	0.0137875	0.00736714	0.0265173	0.0191575	0.0309997	0.0159695	0.0223455	0.010814	0.0137949	0.0141351	0.0193794	0.00739672	0.0162506	0.00916454	0.0145346	0.0119605	0.0138245	0.00734495	0.0164503	0.0127741	0.0220644	0.00916454	0.0114871	0.00582122	0.00730796	0.00734495	0.022094	0.013647	0.0262066	0.0167462	0.0159399	0.0169459	0.0219461	0.0115315	0.022131	0.026251	0.0408965	0.0191797	0.016147	0.00991161
20	Gracilaria tenuistipitata var. liui chloroplast	0.291522	0.999002	0.050636	0.0158091	0.0451814	0.0195235	0.0161572	0.00880461	0.0154285	0.00413311	0.0454479	0.0175004	0.0452847	0.0170382	0.0197845	0.0118446	0.0149988	0.00876654	0.0204045	0.00630299	0.0168587	0.0103436	0.0100065	0.00339894	0.00915266	0.00214269	0.0187078	0.00716224	0.0195072	0.00963123	0.00411135	0.00242004	0.00414398	0.00220251	0.0420163	0.0168587	0.0455131	0.0182129	0.0168315	0.00827165	0.0186044	0.00431257	0.0423154	0.0177615	0.0482051	0.0200945	0.0166249	0.010844
21	Agrostis stolonifera chloroplast	0.384518	0.998969	0.0421139	0.0149507	0.0314024	0.0219282	0.0121832	0.0112387	0.0141087	0.007285	0.0263944	0.0187287	0.0316074	0.0159318	0.0224041	0.0108579	0.0140209	0.0139989	0.0194974	0.00762179	0.016232	0.00914469	0.0145554	0.0116999	0.0139623	0.00722643	0.0169129	0.0126883	0.0216354	0.00913737	0.0111581	0.00556442	0.00732893	0.00739483	0.0221918	0.0137646	0.0264237	0.0170081	0.0159099	0.0171252	0.021628	0.0112533	0.022265	0.0262553	0.0409205	0.0192119	0.0163418	0.00988417
22	Oryza sativa Japonica Group plastid	0.389861	0.998712	0.0415245	0.0152985	0.0310728	0.0217955	0.0121095	0.0115891	0.0136334	0.00754518	0.0250812	0.0190599	0.0309092	0.0160196	0.0222415	0.0107937	0.0137003	0.0142429	0.020056	0.00761208	0.0163615	0.00921032	0.014845	0.0118121	0.0139902	0.00758978	0.0164507	0.0130238	0.0217063	0.00902448	0.0117155	0.00581313	0.00743367	0.00756748	0.0208366	0.0135293	0.0250217	0.0166514	0.0161757	0.0173799	0.0219591	0.0116411	0.0209035	0.0268281	0.0402013	0.0197067	0.0162723	0.00982732
23	Phaseolus vulgaris chloroplast	0.35442	0.998705	0.0486416	0.0151181	0.0364512	0.0198226	0.0138938	0.0098747	0.0129489	0.00646114	0.0307686	0.019969	0.0370301	0.0168283	0.0223379	0.00898305	0.0132816	0.0117844	0.0207342	0.00705336	0.0173007	0.0089764	0.0127759	0.00934903	0.0110791	0.00654099	0.0155839	0.0107198	0.0197294	0.00843076	0.0104137	0.00409893	0.0063081	0.00649441	0.0227571	0.0134147	0.0306755	0.01591	0.0191572	0.0146723	0.0215527	0.0101342	0.0231896	0.0272486	0.0483554	0.0209538	0.0193568	0.00803151
24	Lactuca sativa chloroplast	0.375492	0.99865	0.0406905	0.0153375	0.0340397	0.0199983	0.0130202	0.0109189	0.0130856	0.00707632	0.0284231	0.0206791	0.034295	0.0170526	0.0215039	0.00940018	0.0134129	0.0123983	0.02045	0.00725961	0.0177268	0.00910561	0.0141461	0.0109058	0.0123001	0.00758692	0.0150364	0.0120121	0.0200572	0.00941982	0.0110367	0.00497503	0.00723997	0.00754764	0.0224924	0.0131249	0.0278536	0.0153375	0.0187349	0.016051	0.0214646	0.0111611	0.0219163	0.0263938	0.0420913	0.0209475	0.0193764	0.00873248
25	Oryza sativa Indica Group chloroplast	0.389989	0.998576	0.0415037	0.015391	0.0310274	0.0217184	0.0121269	0.0115842	0.0136214	0.00756911	0.0251089	0.019064	0.0309679	0.0159784	0.022172	0.010744	0.0137181	0.0142534	0.0200381	0.00758398	0.0164022	0.00921231	0.0148631	0.0118295	0.0140006	0.00759885	0.0164543	0.0130192	0.0216738	0.00908591	0.0116957	0.00582182	0.00740553	0.00759142	0.0208783	0.0134802	0.0250643	0.0166773	0.0161345	0.0174506	0.0219787	0.0115916	0.0208708	0.0268339	0.0400687	0.0197258	0.0162163	0.00985918
26	Oryza nivara chloroplast	0.390084	0.998559	0.0414523	0.0153838	0.0310576	0.0217262	0.0121197	0.0115992	0.0136142	0.00756922	0.0251539	0.0190866	0.0309238	0.0159861	0.0221798	0.0107367	0.0137109	0.0142536	0.0200235	0.00757666	0.0164025	0.00921988	0.0148633	0.011852	0.013986	0.00761384	0.0164545	0.0129971	0.0216667	0.00907861	0.0116959	0.00585165	0.00741308	0.0076064	0.0209009	0.0134952	0.0250721	0.0166553	0.0161422	0.0174285	0.0219493	0.0115918	0.0208637	0.0267971	0.0400098	0.019741	0.0162314	0.00985932
27	— Chara vulgaris chloroplast	0.261922	0.998504	0.0530576	0.0121072	0.0538201	0.0180121	0.0138376	0.00651594	0.0126209	0.0039312	0.0613688	0.0175471	0.0518788	0.0165737	0.0221272	0.0080841	0.0134266	0.00710535	0.0199696	0.00486668	0.0159519	0.0068512	0.00865188	0.00348779	0.0074298	0.00235764	0.0176498	0.00766232	0.0175633	0.00674306	0.00477475	0.00191963	0.00362297	0.00227652	0.0407233	0.014573	0.0599467	0.0180121	0.0177418	0.00839773	0.022138	0.00446112	0.039458	0.0223435	0.0513813	0.0194235	0.0194235	0.0072838
28	Parachlorella kessleri chloroplast	0.29999	0.99847	0.0799729	0.0214853	0.0411236	0.0195658	0.0155494	0.0104523	0.0139283	0.00717788	0.0281792	0.0118798	0.041293	0.0129686	0.0153155	0.0097345	0.0140654	0.00929092	0.0220014	0.00782309	0.0128315	0.0092506	0.0128073	0.00400832	0.00888767	0.00356475	0.0127911	0.00607297	0.0184528	0.00944416	0.00623427	0.00312117	0.00762146	0.00355668	0.0365669	0.0123879	0.028155	0.0133315	0.0149445	0.0106539	0.0141219	0.00683915	0.0355184	0.0231386	0.0768033	0.0224369	0.0157349	0.00867798
29	— Paulinella chromatophora plastid	0.379874	0.998432	0.0336605	0.0158573	0.0335499	0.0216657	0.0134797	0.0110081	0.0175937	0.00791199	0.0247559	0.0182642	0.0332092	0.0161157	0.0195299	0.0157055	0.0176368	0.0119096	0.0219643	0.00876652	0.0158308	0.0129697	0.0147032	0.0067041	0.0115171	0.00516927	0.0183386	0.0114456	0.0207319	0.0129002	0.00919623	0.0055011	0.00801966	0.00515459	0.0290354	0.0164544	0.0243732	0.018459	0.0181252	0.0119419	0.0188173	0.00920798	0.0283992	0.0194986	0.0323527	0.0217959	0.0184747	0.0130871
30	— Pinus thunbergii chloroplast	0.384957	0.998356	0.0349442	0.0152792	0.032154	0.0191137	0.0129652	0.011804	0.0130905	0.00769391	0.0291884	0.0234827	0.0328975	0.0187377	0.0223299	0.00984086	0.0123637	0.0128483	0.0200075	0.00819515	0.0188046	0.0103504	0.0159392	0.0107097	0.0126979	0.00745165	0.0148699	0.0132325	0.0184286	0.0103254	0.0117539	0.00393467	0.00789441	0.00763544	0.0203166	0.0137087	0.0294557	0.0144605	0.0194311	0.0184119	0.0210601	0.0120964	0.0202832	0.0256631	0.0343845	0.0201161	0.0191471	0.00923103
31	— Lotus japonicus chloroplast	0.360307	0.998228	0.047596	0.0149086	0.0364411	0.019546	0.0125501	0.0110752	0.0129088	0.00688959	0.0317904	0.020124	0.0361421	0.0167755	0.0216985	0.00908203	0.012477	0.0109821	0.0205226	0.00760711	0.0163437	0.00830471	0.0138456	0.0107895	0.0116731	0.00731479	0.0151279	0.0113608	0.0190875	0.00876977	0.0110486	0.00469714	0.0068763	0.00776656	0.0238113	0.0130484	0.0318901	0.0152474	0.0183966	0.015294	0.0208614	0.0114007	0.0233994	0.0268608	0.0457888	0.0200575	0.0180644	0.00823827
32	Pinus koraiensis chloroplast	0.387951	0.998225	0.0348415	0.0146773	0.0321449	0.0187903	0.0126207	0.0120149	0.0123562	0.00783357	0.0283903	0.0233898	0.0317865	0.0190719	0.0212394	0.0102144	0.0128682	0.0132351	0.0206335	0.00782503	0.0187562	0.0104704	0.0163754	0.0108373	0.0131071	0.00778237	0.0146261	0.0137386	0.0188671	0.0106154	0.0119295	0.00391678	0.00751783	0.00739837	0.0191573	0.0133887	0.0284329	0.0146431	0.0191743	0.0190634	0.0225108	0.0111786	0.0191487	0.0264532	0.035362	0.0201044	0.0198996	0.00912209
33	Pinus lambertiana chloroplast	0.385983	0.998009	0.0350311	0.0146699	0.0324958	0.0189187	0.0125192	0.0118723	0.0124231	0.00772835	0.0286491	0.0235348	0.0319275	0.0191548	0.0212093	0.0102025	0.0129389	0.0130613	0.0207547	0.00785075	0.0189187	0.0102724	0.0164271	0.0107533	0.0131225	0.00762344	0.0146961	0.0137956	0.0189974	0.0103861	0.0117936	0.00384669	0.00736117	0.00733494	0.0193121	0.013411	0.0285967	0.0148098	0.0193384	0.0192509	0.0225906	0.0111467	0.0192422	0.0266296	0.0357393	0.0200553	0.0197842	0.00903973
34	Pinus krempfii chloroplast	0.386273	0.997954	0.0349085	0.0147811	0.0325168	0.0189666	0.0125301	0.0120377	0.0123806	0.00777307	0.0285423	0.0234335	0.0317869	0.0192216	0.0212704	0.0102175	0.0129874	0.0130313	0.0208308	0.0077291	0.0187732	0.0103406	0.0163111	0.0107451	0.0133127	0.00759721	0.014702	0.0138139	0.0190809	0.0104022	0.0120025	0.0037986	0.00743014	0.00726307	0.0194415	0.0135061	0.0284456	0.0147548	0.0193887	0.0190809	0.0225366	0.0113255	0.0192568	0.0267573	0.0353833	0.0199515	0.0196965	0.00903048
35	Pinus gerardiana chloroplast	0.386815	0.997911	0.0347987	0.0146712	0.0325989	0.0189929	0.0125927	0.0119691	0.0125407	0.00775133	0.0286323	0.0234012	0.0317675	0.0191402	0.0214179	0.010185	0.0129304	0.0130344	0.0208463	0.00795053	0.0188284	0.0102803	0.0165766	0.01067	0.0131729	0.00758678	0.0145587	0.0137792	0.0192787	0.0105487	0.0118738	0.00380205	0.00727499	0.00733562	0.0190103	0.0134847	0.0282772	0.0147578	0.0193827	0.0192614	0.0226911	0.0110597	0.0188544	0.0269261	0.034946	0.0202054	0.0201015	0.00908508
36	Festuca arundinacea chloroplast	0.383923	0.9979	0.0427723	0.0151419	0.0317172	0.0217794	0.0122165	0.0113197	0.0139953	0.00718874	0.0270791	0.0187951	0.0314232	0.0161784	0.0220514	0.0106067	0.0139365	0.0140026	0.0193758	0.00756362	0.0165532	0.00919542	0.0148994	0.0122312	0.0141349	0.00724755	0.0168472	0.0126869	0.0212502	0.00948209	0.0107684	0.00534378	0.0072549	0.0071961	0.0228305	0.0135248	0.0269468	0.0167958	0.0159064	0.0172956	0.0215515	0.0107096	0.0223968	0.0258663	0.0406333	0.0188392	0.0162666	0.00984961
37	Pinus longaeva chloroplast	0.386313	0.997791	0.0348357	0.0147131	0.0327363	0.0187376	0.012544	0.0119865	0.0124046	0.00772675	0.0290167	0.0233893	0.0319262	0.0190947	0.0210635	0.010131	0.0129273	0.0129186	0.0206627	0.00776159	0.0188508	0.0102965	0.016464	0.010584	0.0131451	0.00771804	0.0144779	0.0137897	0.0191906	0.0105143	0.0118558	0.00388515	0.00738702	0.00731733	0.0196523	0.0135719	0.0285724	0.0146521	0.0191819	0.0192864	0.0226053	0.0111241	0.0193735	0.0266124	0.0349925	0.0200965	0.0196697	0.00905084
38	Huperzia lucidula chloroplast	0.362466	0.997707	0.04324	0.0155405	0.0368852	0.0198872	0.0130983	0.0123793	0.0148668	0.00685362	0.0302065	0.0171988	0.0364511	0.0161883	0.0173673	0.0111161	0.0153656	0.0123469	0.0202046	0.00840832	0.0169138	0.00938	0.0150482	0.0104424	0.0128198	0.00639369	0.0150093	0.0115177	0.0202758	0.0100796	0.00886825	0.00396448	0.00732651	0.00648438	0.0286647	0.0161624	0.0295327	0.0152684	0.0170952	0.0158385	0.0182806	0.00910793	0.0284056	0.024629	0.0419638	0.0198548	0.0166741	0.00998892
39	Mesostigma viride chloroplast	0.301504	0.997633	0.0545971	0.0153686	0.0461059	0.0184356	0.015639	0.00944592	0.0131719	0.00539043	0.039051	0.0159263	0.0456919	0.0160023	0.0193481	0.0109583	0.0129522	0.00890519	0.0210125	0.00736748	0.0173034	0.00938678	0.011837	0.00395411	0.00926004	0.00306697	0.0167543	0.00772233	0.0192974	0.00929384	0.00486659	0.00310076	0.00544957	0.00288109	0.0384765	0.014642	0.0378935	0.0168472	0.0166106	0.0101472	0.0199564	0.00486659	0.0375724	0.0214688	0.0583822	0.0212491	0.0161375	0.0103246
40	— Helianthus annuus chloroplast	0.376198	0.997615	0.0425739	0.0150561	0.0340234	0.020238	0.0131964	0.0113169	0.0132229	0.0073328	0.0280274	0.0209726	0.0337123	0.0168694	0.021502	0.00972853	0.0131302	0.0122368	0.021138	0.00801445	0.0176172	0.00933144	0.0147318	0.011297	0.0122699	0.00774973	0.0153803	0.0123757	0.0200792	0.00915276	0.0112242	0.0050959	0.00737912	0.00771664	0.0220381	0.0133486	0.0273921	0.015195	0.0192784	0.0162407	0.0220513	0.0111977	0.0215086	0.0271671	0.0414488	0.020152	0.0190203	0.0086167
41	Pinus monophylla chloroplast	0.385637	0.99761	0.0349022	0.0147694	0.0328543	0.01867	0.0124556	0.0119768	0.0125531	0.00780135	0.0291221	0.0234838	0.0319235	0.0190512	0.0210282	0.0103191	0.0129166	0.0128988	0.0206736	0.00783681	0.0187853	0.0104343	0.0165867	0.010585	0.0131293	0.0076861	0.0145832	0.0138208	0.0189715	0.0103988	0.0117995	0.00388294	0.00738469	0.00731376	0.0197871	0.0135637	0.0287054	0.014796	0.0191133	0.0193083	0.0222782	0.0111081	0.0195477	0.0263296	0.0354961	0.0201151	0.0197516	0.00902474
42	Pinus contorta chloroplast	0.384406	0.997569	0.0351794	0.0144708	0.0325135	0.0187136	0.0123102	0.0119181	0.0123537	0.00775376	0.0292204	0.0236098	0.0319821	0.018914	0.0208393	0.010106	0.0132685	0.0129026	0.0202121	0.00779732	0.0185742	0.01035	0.0162219	0.0105416	0.0130159	0.0074924	0.0144708	0.0134079	0.0194628	0.0103587	0.0117003	0.00391173	0.00751853	0.00726588	0.0199158	0.013434	0.029473	0.0150196	0.0190621	0.0188704	0.0223901	0.0112647	0.020456	0.026206	0.0354495	0.0202295	0.0195412	0.00926095
43	— Guizotia abyssinica chloroplast	0.376227	0.99748	0.0420467	0.0151357	0.0340538	0.0203479	0.0132644	0.0112414	0.0132841	0.00728782	0.0283276	0.0210069	0.0337704	0.0169017	0.0215274	0.00976542	0.0131326	0.012243	0.0213561	0.00811808	0.0176002	0.0092185	0.0147667	0.0115248	0.0123419	0.00775567	0.015228	0.0124473	0.0200053	0.00911307	0.0112283	0.00494201	0.00734713	0.00768977	0.0220677	0.013271	0.0278137	0.015116	0.0194979	0.0163614	0.0218108	0.0110569	0.0216197	0.0271284	0.0409462	0.0201173	0.018918	0.00855957
44	Zygnema circumcarinatum chloroplast	0.310802	0.99747	0.0457096	0.0201367	0.0430005	0.0176695	0.024037	0.00872589	0.014785	0.00608333	0.0390337	0.0160186	0.0423777	0.020052	0.0170224	0.0106428	0.0150874	0.00772812	0.0257907	0.00908871	0.0188365	0.00957852	0.0107335	0.00345286	0.00771603	0.00260023	0.0150753	0.0068513	0.0175304	0.00917337	0.00591401	0.00328355	0.00599867	0.00261837	0.0360041	0.0178811	0.0398984	0.0154442	0.0173369	0.00785511	0.0160247	0.00578702	0.0367298	0.0177541	0.0428977	0.0244603	0.0176332	0.0110842
45	Glycine max chloroplast	0.35373	0.997426	0.0482472	0.0148276	0.0372431	0.019065	0.013402	0.00992668	0.0129421	0.00666159	0.0320071	0.0199125	0.0372103	0.0173438	0.0214235	0.00876386	0.0131064	0.0115888	0.0199782	0.00718716	0.0162664	0.008777	0.0124363	0.00959163	0.0107479	0.00677327	0.015524	0.0105705	0.0195972	0.00822515	0.0108464	0.00415856	0.00659589	0.00671414	0.0242616	0.0134611	0.0326838	0.01557	0.0182635	0.0143086	0.0213118	0.0105574	0.0250959	0.0263179	0.0470581	0.020484	0.0180139	0.0080215
46	— Dioscorea elephantipes chloroplast	0.371518	0.997302	0.0409352	0.0152876	0.0341727	0.0201629	0.0136822	0.0109562	0.0131711	0.00743085	0.0300379	0.021172	0.034828	0.0177515	0.0222074	0.00917389	0.0136494	0.0123716	0.0203398	0.00792886	0.0182167	0.00976364	0.0143637	0.0106679	0.0117164	0.00701147	0.014842	0.011605	0.0188655	0.00926563	0.011048	0.00414136	0.00722116	0.00723427	0.0219387	0.0139378	0.0300838	0.0153335	0.0194028	0.0159495	0.020615	0.0110283	0.0223319	0.0260211	0.0396378	0.0200908	0.0189179	0.00854482
47	Staurastrum punctulatum chloroplast	0.324867	0.997218	0.063589	0.0178563	0.0382018	0.0232737	0.0142405	0.0091478	0.0155264	0.00695156	0.0276662	0.0163476	0.0363429	0.013553	0.0217332	0.011013	0.0148007	0.0114395	0.0214849	0.00623222	0.013674	0.00909687	0.0114268	0.00520094	0.0107393	0.00402961	0.0171243	0.0096698	0.0228154	0.00891226	0.00765818	0.00315112	0.00663963	0.00420149	0.0331727	0.0143678	0.0264503	0.016997	0.0158766	0.0119297	0.0214213	0.00734625	0.031804	0.0233883	0.0603742	0.0207401	0.0157365	0.00897592
48	— Pinus nelsonii chloroplast	0.386262	0.996963	0.0350638	0.0151422	0.0319294	0.0190809	0.0132049	0.0116605	0.0129947	0.00743861	0.0288132	0.0232023	0.0327244	0.0188433	0.0226265	0.00979631	0.0125287	0.0130952	0.0200769	0.00793208	0.0189712	0.0106553	0.0156357	0.0108472	0.0131775	0.00731068	0.0150052	0.0133877	0.0184595	0.0105	0.0111488	0.003765	0.00774932	0.00766707	0.0194647	0.0138537	0.0293798	0.0144843	0.0197023	0.0184777	0.0209542	0.0116697	0.0198119	0.025697	0.0340221	0.0204059	0.0190717	0.00965009
49	Oltmannsiellopsis viridis chloroplast	0.404652	0.996819	0.0448098	0.0223128	0.0253602	0.0238924	0.0158559	0.0145658	0.0167313	0.0111695	0.0169353	0.0108734	0.0251956	0.0119725	0.0138879	0.0163693	0.01631	0.0124793	0.0223128	0.0130454	0.0110445	0.00960304	0.0153096	0.0170209	0.01269	0.00687812	0.0147896	0.0112288	0.0234317	0.00960963	0.00920155	0.00710849	0.0115776	0.00658194	0.0285788	0.0154478	0.0170735	0.0142696	0.0148883	0.0114394	0.0137299	0.00909623	0.0285788	0.0195681	0.0430064	0.0226024	0.0161192	0.0100901
50	— Picea sitchensis chloroplast	0.387104	0.996782	0.0344809	0.0152409	0.0319482	0.0191156	0.0129126	0.0115707	0.0130103	0.00768711	0.0289266	0.0234168	0.032588	0.0187157	0.0230702	0.00941116	0.0123083	0.0130548	0.0196577	0.00800704	0.0190089	0.0104154	0.0153209	0.0106375	0.0131525	0.00748272	0.014841	0.0140767	0.0185379	0.0104154	0.0118906	0.00358139	0.00794483	0.00783819	0.0193378	0.0137479	0.0283223	0.0147344	0.0201109	0.0186268	0.0217372	0.0123882	0.0189201	0.026776	0.0332279	0.0202709	0.0190889	0.00935784
51	— Ranunculus macranthus chloroplast	0.378833	0.996676	0.041914	0.0154132	0.0340753	0.0199901	0.0133955	0.0114487	0.0130409	0.00787742	0.028828	0.0206412	0.0338368	0.0172117	0.0210021	0.00967594	0.0128991	0.012738	0.0207314	0.00825775	0.0173729	0.00932784	0.0143237	0.0112166	0.0116163	0.00807081	0.0142142	0.0122609	0.0188491	0.00892172	0.0120611	0.00520219	0.00753576	0.00824486	0.0223946	0.0139628	0.0287377	0.0144011	0.0185912	0.0157677	0.0199385	0.0118484	0.0224139	0.025102	0.0401284	0.0199965	0.0175985	0.00888949
52	— Oenothera argillicola chloroplast	0.3913	0.996599	0.0422894	0.0146317	0.0316868	0.0218778	0.0124869	0.0109177	0.0128444	0.00807619	0.0250768	0.0205328	0.03099	0.0166855	0.022417	0.0103967	0.0128747	0.0128747	0.0207751	0.00780961	0.0164796	0.00900317	0.014462	0.0128807	0.0135532	0.00870024	0.0147831	0.0134078	0.0209811	0.00919705	0.0125778	0.00598596	0.00788232	0.00834277	0.0196179	0.012699	0.0248163	0.0144741	0.0182972	0.0178973	0.0217445	0.012081	0.0193211	0.0272579	0.0397872	0.0200784	0.0184123	0.00912434
53	Cryptomeria japonica chloroplast	0.353797	0.996548	0.0480851	0.0153177	0.0361511	0.019976	0.0136411	0.0103787	0.0133679	0.00691157	0.0316976	0.0201733	0.0365076	0.0165771	0.0220776	0.0105001	0.0127989	0.0113954	0.0209168	0.00755645	0.0170399	0.00963523	0.0129507	0.00839858	0.0114561	0.00619082	0.0158033	0.0120402	0.0203933	0.00860342	0.00998422	0.00449138	0.00689639	0.00613013	0.0247633	0.0139597	0.0322211	0.0157805	0.0186104	0.0144225	0.0213796	0.0102346	0.026053	0.0251426	0.0452552	0.0205678	0.0175938	0.0097642
54	— Cuscuta obtusiflora chloroplast	0.37835	0.996528	0.0504667	0.0161461	0.0330425	0.0195816	0.0126049	0.0114676	0.0146804	0.00832513	0.0251864	0.0174124	0.0327963	0.0147507	0.0180456	0.0110103	0.0149149	0.0131209	0.0204962	0.00920454	0.0148562	0.0105882	0.0142582	0.0104123	0.0122649	0.00777403	0.01461	0.0122063	0.0190188	0.00982599	0.0110924	0.00649594	0.00813752	0.00777403	0.0248112	0.012347	0.0252216	0.0149031	0.0181863	0.0145866	0.0179049	0.0112682	0.0250457	0.0232986	0.0471484	0.0200976	0.0176235	0.00968529
55	— Ephedra equisetina chloroplast	0.36636	0.996501	0.0535629	0.0181343	0.031484	0.0221977	0.014281	0.0115691	0.0141167	0.00765185	0.0255762	0.0176504	0.0308083	0.0152307	0.0217685	0.0106925	0.0141167	0.0120439	0.0222433	0.00740531	0.0154589	0.00981592	0.0137971	0.0087841	0.0117608	0.00692136	0.0147193	0.0113773	0.0211202	0.00943241	0.0105373	0.00470251	0.00753315	0.00683918	0.0232477	0.0133405	0.0243161	0.0153585	0.0171025	0.0147284	0.0200793	0.0102177	0.0222068	0.0248274	0.051061	0.0222342	0.0169838	0.00965156
56	— Keteleeria davidiana chloroplast	0.385508	0.996263	0.0347186	0.0157835	0.0324759	0.019122	0.0135238	0.0119523	0.0126234	0.00789174	0.028993	0.0240065	0.032391	0.0188416	0.0224944	0.00987954	0.0124365	0.0129462	0.0205576	0.00799368	0.0192664	0.0104742	0.0156221	0.010007	0.0129037	0.00774733	0.0148406	0.0135323	0.0183235	0.0102873	0.0120797	0.00380571	0.00798518	0.00754345	0.0196147	0.0141355	0.0288231	0.0148575	0.0199884	0.0184849	0.0213646	0.0120712	0.0199035	0.0259943	0.0336057	0.0194363	0.0186293	0.00936136
57	Leptosira terrestris chloroplast	0.272564	0.996256	0.0674701	0.0177569	0.0485239	0.0185104	0.0173417	0.0081608	0.0134407	0.00390611	0.0494825	0.0136458	0.0473039	0.0149683	0.0162242	0.0110929	0.0135022	0.00831971	0.0231701	0.00667935	0.0135842	0.00901173	0.00930905	0.00405477	0.00768919	0.00201969	0.0144352	0.00629489	0.0169367	0.00834021	0.00402914	0.00244516	0.00390098	0.00219911	0.0450638	0.0133023	0.0491801	0.0149734	0.0156142	0.00634615	0.0142148	0.00417779	0.0455508	0.0154553	0.0622517	0.0206737	0.0153169	0.00960636
58	— Gossypium hirsutum chloroplast	0.372449	0.996123	0.0440427	0.0152964	0.0352279	0.0201748	0.0131567	0.0107237	0.0126015	0.00750473	0.0292578	0.0204805	0.0352217	0.0170369	0.0219278	0.00956962	0.0127013	0.0127512	0.0206552	0.00779169	0.017012	0.00886468	0.0139115	0.0108797	0.0113787	0.00771059	0.0147038	0.0116595	0.019002	0.00851534	0.0119152	0.00524645	0.00691208	0.0080537	0.0224767	0.0128572	0.0291206	0.0154461	0.0185903	0.0153463	0.0204056	0.0116844	0.0229883	0.0259515	0.0422211	0.019944	0.0184031	0.00834066
59	Rhodomonas salina chloroplast	0.34789	0.996051	0.0430154	0.0177543	0.033932	0.0241046	0.015942	0.01038	0.017688	0.00669653	0.0280827	0.016023	0.0340425	0.0144318	0.0226385	0.0142624	0.0183436	0.0112787	0.0192792	0.00842775	0.015139	0.0124943	0.0120228	0.00447909	0.0102547	0.0040076	0.0187193	0.0106305	0.0221597	0.012509	0.00737428	0.00408127	0.00703541	0.00388973	0.0346171	0.0167892	0.0267124	0.0191392	0.0163546	0.0102989	0.0218797	0.00751425	0.0326944	0.0213714	0.0410411	0.019596	0.0170176	0.0111609
60	— Chloranthus spicatus chloroplast	0.388878	0.995937	0.0364772	0.0150345	0.032446	0.0200608	0.0136528	0.0115738	0.012645	0.00770742	0.0272168	0.0227546	0.0323889	0.0191988	0.0222159	0.00955188	0.0128098	0.0133105	0.0205996	0.00865183	0.0190911	0.00991316	0.0153578	0.0109273	0.0125436	0.00785954	0.0142866	0.012607	0.0187995	0.00989415	0.0124612	0.00437979	0.00740952	0.00790391	0.0186411	0.0135133	0.0272232	0.0144007	0.0200989	0.0176269	0.021037	0.0120682	0.0186791	0.0269126	0.0342397	0.0201496	0.0201116	0.0087279
61	— Piper cenocladum chloroplast	0.383125	0.995844	0.0413144	0.0154462	0.0325858	0.0204019	0.013429	0.0111629	0.0130679	0.00750831	0.0279289	0.0212051	0.0329469	0.0176875	0.0215724	0.00965621	0.012545	0.0134602	0.0203023	0.00801883	0.0179241	0.00920795	0.0143007	0.0116983	0.0122212	0.00793167	0.014861	0.0119286	0.0191381	0.00927644	0.0122773	0.00498686	0.00743983	0.00841728	0.0206074	0.0136656	0.0280285	0.0149357	0.0185529	0.0163925	0.0204331	0.0123271	0.0208938	0.0263476	0.039347	0.019493	0.0181544	0.00882818
62	— Monomastix sp. OKE-1 chloroplast	0.389651	0.995831	0.052809	0.0185023	0.0268673	0.0275221	0.0140492	0.0157955	0.0127657	0.00757907	0.0175943	0.011875	0.02795	0.0104605	0.0175069	0.0145382	0.0143374	0.0154899	0.0246669	0.0105827	0.0108884	0.0119711	0.01425	0.0142762	0.0161885	0.00570176	0.00986676	0.012949	0.027461	0.0113511	0.00835618	0.00493338	0.00769258	0.00553586	0.0236627	0.0107399	0.0186944	0.0105478	0.0208162	0.0129054	0.0184063	0.00833872	0.0255662	0.0251035	0.0512111	0.0230253	0.0196549	0.00881896
63	— Oenothera parviflora chloroplast	0.390567	0.995802	0.0424454	0.0146912	0.0320146	0.0217001	0.0124936	0.0110123	0.0128977	0.00806792	0.0253729	0.0203902	0.0312678	0.0168092	0.022398	0.0104002	0.0129221	0.0127201	0.0209411	0.00783531	0.016448	0.00893103	0.0145259	0.0128181	0.0133017	0.00870454	0.0149055	0.0132527	0.0204391	0.00918813	0.0125243	0.00589485	0.00787204	0.00841072	0.0196679	0.0128242	0.0250608	0.0145382	0.0182783	0.017605	0.0214553	0.0120223	0.0193189	0.0270073	0.0396357	0.0201698	0.0184681	0.00916364
64	— Heterosigma akashiwo chloroplast	0.304442	0.995726	0.0650256	0.0208637	0.0463079	0.0199789	0.0149152	0.0103973	0.0148901	0.00717208	0.0298115	0.0135786	0.0455173	0.013679	0.0155866	0.00990789	0.0158627	0.00853371	0.0230159	0.00733522	0.0126311	0.00946238	0.0117527	0.00520807	0.00769289	0.00372722	0.0129135	0.00618066	0.018473	0.00921766	0.00695874	0.00349506	0.00735405	0.00379625	0.0429509	0.0131582	0.0298868	0.01329	0.0158376	0.00840194	0.0142563	0.00707168	0.0428129	0.0197593	0.0594222	0.0228653	0.0168352	0.0101903
65	— Ipomoea purpurea chloroplast	0.374826	0.995677	0.044815	0.0153539	0.0340895	0.0210622	0.0127743	0.0104601	0.0131878	0.00735603	0.0257152	0.0203155	0.0344845	0.0168966	0.0225001	0.0098862	0.0130335	0.0124164	0.0218583	0.00772013	0.0157858	0.00925675	0.0128052	0.0109353	0.0113549	0.00760904	0.0151132	0.0117561	0.0201674	0.00899139	0.011645	0.00490607	0.00709067	0.00785589	0.0199822	0.0125892	0.0271469	0.0150391	0.0202167	0.0145763	0.021778	0.0114784	0.0213893	0.0275419	0.0441238	0.0207228	0.0191183	0.00877539
66	— Odontella sinensis chloroplast	0.31816	0.995672	0.0555212	0.0204174	0.043909	0.0191141	0.0157307	0.00981604	0.0150206	0.00877178	0.0288968	0.0155804	0.0454378	0.0138093	0.0154885	0.0111026	0.015455	0.00924797	0.0214199	0.00766069	0.0137926	0.00983275	0.0105094	0.0043107	0.00822041	0.00449449	0.0146531	0.00703413	0.0179529	0.00959884	0.00937328	0.00387629	0.0087133	0.00495397	0.039991	0.0146614	0.0305425	0.0152462	0.0161317	0.00897228	0.0157307	0.00928974	0.0415699	0.0205343	0.0522381	0.0213864	0.0158811	0.00979098
67	— Welwitschia mirabilis chloroplast	0.367255	0.995437	0.0551017	0.0181	0.0298436	0.0229778	0.0139571	0.0116017	0.014074	0.00743376	0.0245147	0.0174151	0.0302195	0.014475	0.0226103	0.0110421	0.0136815	0.01303	0.021892	0.00751729	0.0140907	0.00964719	0.0134392	0.00883699	0.0125789	0.00682403	0.0145752	0.0117604	0.0220674	0.0100398	0.0102152	0.0042765	0.00719989	0.00700778	0.0225602	0.0129715	0.0236043	0.0156443	0.0164462	0.0151682	0.0210651	0.0100314	0.0231115	0.0250159	0.0518108	0.0218419	0.0171311	0.00904581
68	— Oenothera glazioviana chloroplast	0.39008	0.995327	0.0422762	0.0147256	0.0319629	0.0218553	0.0125285	0.0110215	0.0128251	0.00805578	0.0255836	0.0206085	0.0311821	0.0167955	0.0225271	0.0103133	0.0129582	0.012819	0.0209353	0.00775921	0.0166321	0.00894549	0.0145198	0.0126072	0.0132972	0.00871549	0.01478	0.0132427	0.0205782	0.00918153	0.0126375	0.00575586	0.00793473	0.00828577	0.0197309	0.0128251	0.0250813	0.0145561	0.0184357	0.017667	0.021589	0.0121049	0.0191922	0.0271149	0.0391834	0.0202091	0.0184841	0.0090968
69	— Lemna minor chloroplast	0.357169	0.995085	0.0452779	0.0154622	0.035733	0.0198249	0.01448	0.0103282	0.0139799	0.00682723	0.0315993	0.0200057	0.0357933	0.0178002	0.022175	0.00926166	0.0139015	0.0121119	0.0207529	0.00799624	0.016583	0.00948461	0.0129856	0.00898447	0.011449	0.00622465	0.0151971	0.0113827	0.0191018	0.00905076	0.00987629	0.00375407	0.00688749	0.00638132	0.0244105	0.0139497	0.0325333	0.0159744	0.0188969	0.0145041	0.0202648	0.00971359	0.0261158	0.0238501	0.0433376	0.0201623	0.0185414	0.00852651
70	Cicer arietinum chloroplast	0.339063	0.995045	0.0506396	0.0149541	0.0392684	0.0186886	0.0137332	0.00935228	0.0125442	0.00657532	0.0345763	0.0188482	0.0401861	0.0172842	0.0208112	0.00813936	0.0135895	0.0111717	0.0202287	0.00628007	0.0159914	0.00865804	0.0115068	0.00771643	0.00992683	0.00605664	0.0154807	0.00936824	0.0185928	0.00765259	0.0103178	0.00371857	0.00653543	0.00631199	0.0263252	0.0137172	0.0356935	0.0158079	0.0178667	0.0132863	0.0199973	0.0100784	0.0276898	0.0254794	0.0510944	0.0208272	0.0178348	0.00791593
71	Oenothera biennis chloroplast	0.390712	0.994916	0.0390583	0.0147508	0.0312369	0.0204241	0.0126452	0.0106914	0.0129001	0.00798519	0.024981	0.0204605	0.0320864	0.0165772	0.0214678	0.0101393	0.012803	0.0132642	0.0201572	0.00802767	0.0168684	0.00916234	0.013962	0.0118928	0.0127909	0.0083796	0.0145445	0.0133127	0.0217287	0.0089439	0.0121416	0.00583113	0.00813082	0.00876794	0.019247	0.0126149	0.0254665	0.0148296	0.0185128	0.017099	0.0223719	0.0126635	0.0197688	0.0277358	0.0423288	0.0209399	0.0184218	0.00883468
72	— Guillardia theta chloroplast	0.329713	0.994808	0.0460493	0.0191159	0.0394003	0.018869	0.0172561	0.0117263	0.0155857	0.00857458	0.0298711	0.0158243	0.0413423	0.0150096	0.0161452	0.0124422	0.0161864	0.00894488	0.0217162	0.00919998	0.0157667	0.010961	0.0119731	0.00460822	0.00915061	0.00408157	0.0155692	0.0072168	0.0194368	0.0102451	0.00803147	0.00435312	0.0084676	0.00417208	0.036767	0.0176182	0.0307269	0.0162851	0.0175771	0.00896134	0.0163263	0.00787512	0.0394496	0.0204819	0.0493326	0.0210826	0.0163509	0.00988298
73	Porphyra yezoensis chloroplast	0.331185	0.994608	0.0422354	0.0165409	0.0390679	0.0210057	0.0149572	0.00918999	0.0176715	0.00483464	0.0321337	0.0165722	0.0390939	0.0149155	0.020615	0.0147279	0.0173537	0.00972659	0.0208233	0.00679872	0.0142695	0.0119928	0.0114614	0.00405318	0.00990372	0.00351658	0.019995	0.0100861	0.0223654	0.0126076	0.00615792	0.00330298	0.00460541	0.00356347	0.0363849	0.0156032	0.0325922	0.0191823	0.0154573	0.0097318	0.0227353	0.00564736	0.035619	0.0196095	0.0463407	0.0225321	0.0174787	0.0123002
74	Porphyra purpurea chloroplast	0.329857	0.99458	0.0426015	0.0160711	0.040272	0.0209448	0.0146053	0.0091977	0.0169192	0.00450724	0.0324249	0.0167778	0.0401359	0.0149875	0.0203375	0.0144745	0.0166155	0.00984159	0.0209971	0.00656455	0.0150608	0.0119198	0.0115377	0.00432925	0.00987824	0.00371154	0.0195733	0.00990441	0.0220127	0.0121135	0.00608294	0.00355972	0.00451247	0.0035859	0.0361679	0.0153749	0.0325191	0.0188665	0.0161444	0.009873	0.0225728	0.00570079	0.035325	0.0206516	0.047381	0.0225885	0.0173903	0.012391
75	Fagopyrum esculentum subsp. ancestrale chloroplast	0.379834	0.9944	0.0433538	0.0154016	0.0334348	0.0200195	0.0128263	0.0112222	0.0131521	0.00763187	0.0279772	0.0196937	0.0329148	0.0162161	0.019794	0.00968708	0.0135155	0.0120932	0.020502	0.0073687	0.017131	0.00861561	0.0145557	0.0121558	0.0129516	0.00818327	0.0150319	0.0126446	0.0207527	0.00893517	0.0123062	0.00538867	0.00810181	0.00823339	0.023046	0.0133652	0.0266426	0.0148377	0.0173753	0.0170119	0.0213417	0.0129892	0.0213855	0.0275386	0.0425956	0.020195	0.0178641	0.00896024
76	— Oenothera elata subsp. hookeri plastid	0.390719	0.994349	0.0426608	0.0146567	0.0319745	0.0217648	0.0124965	0.0109518	0.0127862	0.00817615	0.0254335	0.020546	0.0311297	0.0168411	0.022332	0.0104751	0.0128586	0.0129068	0.0209502	0.0077598	0.0164971	0.00896057	0.0144636	0.0127258	0.0133292	0.00877352	0.0147774	0.013293	0.0205279	0.00911746	0.0126896	0.005847	0.00804943	0.008327	0.0197434	0.0128344	0.024975	0.014524	0.0184159	0.0176738	0.0214631	0.0121285	0.0192909	0.026936	0.0390343	0.0201598	0.0185246	0.00903298
77	— Carica papaya chloroplast	0.368907	0.994068	0.0436358	0.0151407	0.0355845	0.0206499	0.0134917	0.0103374	0.0131045	0.00720809	0.0288261	0.0205312	0.0354533	0.0180639	0.0226236	0.0093068	0.0128484	0.0124111	0.0208435	0.0077515	0.0170271	0.00916314	0.013017	0.01015	0.0113993	0.00717061	0.0149721	0.011493	0.0192944	0.00870717	0.0114617	0.00455971	0.00668965	0.00747042	0.0223051	0.0132294	0.0293882	0.0151407	0.0196817	0.0148034	0.0208435	0.0110432	0.0230421	0.0261527	0.0418369	0.0201002	0.0187073	0.00836363
78	— Nasturtium officinale chloroplast	0.363702	0.993652	0.0486193	0.0156541	0.0351508	0.0206959	0.0134169	0.0104189	0.0135329	0.00734995	0.0285165	0.0199222	0.0350864	0.0169371	0.0218693	0.00944534	0.0133395	0.0125852	0.0206508	0.00786574	0.0159958	0.00898758	0.0128302	0.00992244	0.0114376	0.00698246	0.0151964	0.0111732	0.0195161	0.00863942	0.0110056	0.004468	0.0070018	0.00734351	0.0233264	0.013275	0.0292967	0.0155058	0.0188778	0.0146225	0.0203865	0.0107606	0.0245256	0.0254218	0.045531	0.0195483	0.0182395	0.00796245
79	— Medicago truncatula chloroplast	0.339724	0.993497	0.0498908	0.0150446	0.039732	0.0184954	0.0138191	0.00942506	0.0132064	0.0065145	0.0341044	0.0189549	0.0397481	0.0178423	0.0210109	0.008385	0.013416	0.0113359	0.0199869	0.00624844	0.0159315	0.008643	0.0113278	0.00715144	0.0101265	0.0062565	0.0159315	0.00968306	0.0185599	0.00779644	0.0100781	0.0035475	0.00656288	0.00622425	0.0265014	0.0140368	0.0350154	0.0162298	0.0178988	0.0133757	0.0200514	0.00944925	0.0280333	0.0247761	0.0497859	0.0207609	0.0185357	0.00778031
80	Pseudendoclonium akinetum chloroplast	0.314892	0.993355	0.0842213	0.0217037	0.0398999	0.0237613	0.0129579	0.00969545	0.0142905	0.00756644	0.0228269	0.0128915	0.039129	0.00978735	0.0154035	0.0115998	0.0141169	0.0100733	0.0249968	0.00571312	0.0096444	0.00778598	0.00941465	0.0069844	0.00983841	0.00594287	0.0114722	0.00805146	0.0231741	0.00717331	0.00943507	0.00485539	0.00754091	0.00594797	0.0378475	0.0105226	0.0228167	0.0119113	0.0154035	0.00959334	0.0146529	0.00947081	0.0379088	0.0213514	0.0759554	0.022684	0.014464	0.0100171
81	— Daucus carota chloroplast	0.376555	0.99325	0.0433458	0.0155411	0.0329744	0.0210892	0.0134502	0.0111026	0.0134053	0.00774811	0.0278175	0.0201913	0.0327178	0.0175102	0.0222437	0.00973003	0.0131102	0.0129178	0.0207557	0.00804957	0.015772	0.00933878	0.013386	0.0107883	0.0121353	0.00770963	0.0149639	0.011898	0.0200951	0.00887697	0.0115131	0.00468863	0.00731837	0.00806881	0.0218525	0.0137901	0.0291324	0.0148356	0.0186327	0.015028	0.02073	0.0112181	0.0230968	0.0252263	0.041351	0.0197423	0.0176962	0.00847289
82	— Pyramimonas parkeae chloroplast	0.34705	0.993144	0.0563369	0.0189857	0.0330699	0.0240446	0.0153244	0.0126473	0.01435	0.00760804	0.0246745	0.0149011	0.0345462	0.014163	0.0195664	0.0123717	0.0150881	0.012165	0.0212297	0.00858242	0.0137201	0.0108953	0.0127752	0.00710609	0.0119288	0.00489159	0.0158952	0.00891706	0.0221647	0.0104131	0.00745057	0.004242	0.00834621	0.0046849	0.0316428	0.0156688	0.0262394	0.0155999	0.0159346	0.0111906	0.0187002	0.00810015	0.0324203	0.0229324	0.0513863	0.0197041	0.0158066	0.0105017
83	— Helicosporidium sp. ex Simulium jonesii plastid	0.26921	0.993144	0.0762843	0.0156467	0.047928	0.0198654	0.0110274	0.00814376	0.015086	0.00550037	0.0445637	0.0142315	0.0481416	0.0128431	0.0151661	0.010707	0.013297	0.01044	0.0152462	0.00539357	0.0149525	0.00683542	0.0095856	0.00424543	0.0094521	0.00256328	0.0173021	0.00851757	0.0203727	0.00739613	0.00552707	0.00365802	0.00558048	0.00240308	0.0512656	0.0134839	0.0433355	0.0160205	0.0146321	0.00910499	0.0180231	0.00600769	0.0486489	0.0199722	0.0688348	0.0138577	0.0131635	0.00720923
84	Spinacia oleracea plastid	0.368161	0.993038	0.0437226	0.0153261	0.0355487	0.0194264	0.013004	0.0112193	0.0131035	0.00715219	0.0296239	0.0198775	0.0348188	0.0161953	0.0193998	0.00923548	0.013422	0.0116439	0.0203751	0.007537	0.0173696	0.0083199	0.0144039	0.0112126	0.0126324	0.00773605	0.0152465	0.0118429	0.0208993	0.00880423	0.0111994	0.00498928	0.00739768	0.00763653	0.0244156	0.0135281	0.02835	0.0147887	0.0177412	0.0167924	0.0215495	0.0115908	0.0226442	0.0277993	0.0456002	0.0209656	0.0184312	0.00848577
85	— Aneura mirabilis chloroplast	0.406233	0.992991	0.0336096	0.0151567	0.0336558	0.0172399	0.0120643	0.0134253	0.0123605	0.00999028	0.0261747	0.022036	0.0323596	0.0173788	0.0187399	0.0101014	0.012805	0.0124346	0.0196935	0.00956437	0.0174714	0.00992547	0.0160918	0.013666	0.0131938	0.00994398	0.0129161	0.0144901	0.0166659	0.0100829	0.0165733	0.00574047	0.00989769	0.00977733	0.0189436	0.0139994	0.02436	0.0130642	0.019175	0.0187769	0.019175	0.0160178	0.0177492	0.0273598	0.03198	0.0186195	0.0193232	0.00939771
86	Eucalyptus globulus subsp. globulus chloroplast	0.368552	0.992969	0.0430575	0.0144815	0.035327	0.0196102	0.0125161	0.0108502	0.0129778	0.00684453	0.0291563	0.0210702	0.035196	0.0168462	0.0206022	0.00895342	0.0127906	0.0119358	0.0197973	0.0073312	0.0182999	0.0082359	0.0144877	0.0109687	0.0128467	0.00725008	0.015043	0.0126221	0.0211326	0.00922171	0.0117861	0.00460461	0.00715026	0.00689444	0.0227548	0.0135144	0.0275903	0.0149619	0.0184996	0.0172704	0.022942	0.0120918	0.02117	0.0292873	0.0449106	0.0203526	0.0192732	0.00829205
87	Nandina domestica chloroplast	0.383246	0.992885	0.0388769	0.0151982	0.0330785	0.0190617	0.0130718	0.0117307	0.0126375	0.00744586	0.0276059	0.0212903	0.0330785	0.0174716	0.0202494	0.00948933	0.0131931	0.0119926	0.0203899	0.00775877	0.0184486	0.00918281	0.0153962	0.0124587	0.0129313	0.00832072	0.014515	0.0128738	0.0198471	0.00975114	0.0118968	0.00498094	0.0081483	0.00773323	0.021086	0.0136593	0.0266225	0.0143936	0.0184167	0.017842	0.0219097	0.0120692	0.0197705	0.0278358	0.0400774	0.0210796	0.0195853	0.00902316
88	— Thalassiosira pseudonana chloroplast	0.306636	0.99287	0.0564311	0.0206891	0.0481555	0.0180729	0.0146415	0.0128094	0.0147968	0.00886563	0.0325513	0.0156041	0.0455858	0.0139894	0.0146648	0.00993696	0.0145483	0.00753812	0.0219545	0.00830668	0.014952	0.00933919	0.0135003	0.00494519	0.00898985	0.00376518	0.0150529	0.00598547	0.0186706	0.00974288	0.00731298	0.00370307	0.00777102	0.00396702	0.0452365	0.0159302	0.0295004	0.0131587	0.0165513	0.009083	0.0154489	0.00685495	0.0410909	0.0209841	0.0563457	0.0217293	0.0162795	0.00999131
89	Manihot esculenta chloroplast	0.35873	0.992838	0.0446389	0.0142396	0.0365931	0.0192318	0.0127035	0.0103871	0.0126726	0.006423	0.0328521	0.0204211	0.036525	0.0163889	0.0200928	0.00888815	0.0131309	0.0113347	0.0193124	0.00707335	0.0174047	0.00847316	0.0137627	0.0111984	0.0120098	0.0075317	0.0151625	0.0117497	0.0203839	0.00864659	0.0106038	0.00496126	0.00698664	0.00707955	0.0257601	0.0129575	0.0317805	0.0149147	0.0175781	0.0163145	0.0223473	0.0109879	0.0242612	0.0273581	0.0473828	0.0202786	0.019108	0.00820682
90	Jatropha curcas chloroplast	0.353579	0.992824	0.0443566	0.0139575	0.0379484	0.019023	0.012444	0.0101859	0.0127369	0.00634711	0.0355988	0.0197859	0.0377592	0.0157152	0.0204572	0.0087578	0.013036	0.0112173	0.0189742	0.00703065	0.0172654	0.00837331	0.0136158	0.0108694	0.0118276	0.00728697	0.0150439	0.0116262	0.0203291	0.00867846	0.0106558	0.00472982	0.00681704	0.00665226	0.0264382	0.0129445	0.0336885	0.015227	0.0174546	0.016057	0.022221	0.0108511	0.0250101	0.0276405	0.0477864	0.0199446	0.0186935	0.00819022
91	Panax ginseng chloroplast	0.381088	0.992763	0.0399716	0.015386	0.0326848	0.0197811	0.012827	0.0115091	0.0127694	0.00736353	0.0279315	0.0212269	0.0329471	0.0163008	0.0209134	0.00930837	0.0132492	0.0121041	0.0197427	0.00767061	0.0179066	0.00916762	0.0148998	0.0126543	0.0129421	0.00831675	0.0149126	0.0126415	0.0211182	0.00941712	0.0116435	0.00504763	0.00778576	0.0079393	0.0218219	0.0132812	0.0268887	0.0149254	0.0181561	0.0174524	0.0228135	0.0121425	0.0207663	0.0282194	0.0412703	0.020536	0.0191669	0.00857265
92	Draba nemorosa chloroplast	0.364716	0.99272	0.0454181	0.0152002	0.0350258	0.019408	0.0123624	0.011012	0.0130996	0.00704561	0.0294937	0.0198777	0.0349801	0.0157287	0.02008	0.00964857	0.0135106	0.01141	0.0199299	0.00730656	0.0168964	0.00882658	0.0141499	0.0108881	0.0126821	0.00731308	0.0151872	0.0120167	0.0206541	0.00914624	0.0106989	0.00497107	0.00752184	0.00713042	0.0248749	0.013067	0.0287108	0.0151872	0.0181946	0.0163419	0.0216261	0.0110512	0.0235375	0.0272104	0.0486669	0.0204584	0.0185078	0.00857868
93	Jasminum nudiflorum chloroplast	0.379837	0.992711	0.0405102	0.0144562	0.0340118	0.0202521	0.0119914	0.0109255	0.0131905	0.00677087	0.0259025	0.0214633	0.0332185	0.016588	0.0221477	0.00936294	0.013354	0.0124698	0.0206881	0.007431	0.0179628	0.00884816	0.0151769	0.0118278	0.0131844	0.00726143	0.0153707	0.0130875	0.021748	0.00970815	0.0117128	0.00450584	0.00721904	0.00716453	0.0193073	0.0125667	0.0246126	0.0156675	0.0193376	0.0177266	0.0241281	0.0122154	0.0184412	0.030372	0.043611	0.0208213	0.0200825	0.00854535
94	Cyanophora paradoxa cyanelle	0.304678	0.992684	0.0578405	0.0196243	0.0482017	0.0178249	0.013341	0.0104058	0.0149118	0.00885713	0.0330833	0.0146168	0.0460703	0.0127068	0.0147496	0.0108188	0.0135991	0.00767716	0.0201258	0.00783941	0.0140564	0.00960936	0.0121389	0.00461662	0.00843676	0.00407826	0.014462	0.0072273	0.0208338	0.00928487	0.00741904	0.00381277	0.0082229	0.00414463	0.0451927	0.0144325	0.0306939	0.0128248	0.0156346	0.0103837	0.0173898	0.0070503	0.0411882	0.0230757	0.0609232	0.021704	0.0148602	0.0104943
95	Arabidopsis thaliana chloroplast	0.362938	0.992659	0.0460784	0.0150444	0.0352741	0.0195305	0.0125068	0.0109532	0.0132124	0.00683601	0.029914	0.0196276	0.0348922	0.0159766	0.0199384	0.00944483	0.0135814	0.0114516	0.0197053	0.00748336	0.0170512	0.00857738	0.0138792	0.0109078	0.0125197	0.00736684	0.0151609	0.0121443	0.0206505	0.00898521	0.0107072	0.00475802	0.00743805	0.00712732	0.025169	0.0130829	0.0284834	0.0152127	0.0182488	0.0161902	0.0218027	0.0110762	0.0235506	0.0275836	0.0492245	0.020262	0.0184754	0.00850618
96	— Toxoplasma gondii apicoplast	0.214253	0.992652	0.0780991	0.014231	0.0622107	0.0163742	0.0104589	0.00714408	0.013488	0.00420072	0.0532091	0.0111733	0.0619535	0.00943019	0.0140881	0.00731554	0.0133451	0.00774418	0.0127165	0.0037435	0.00940161	0.00585815	0.00585815	0.00320055	0.00851575	0.00240041	0.0150597	0.0059153	0.0176887	0.00551523	0.00400069	0.00225753	0.00380065	0.00257187	0.0638681	0.0139167	0.0529519	0.0148597	0.0111162	0.00725839	0.0151455	0.00388638	0.0642396	0.0169743	0.0914728	0.0136595	0.0115163	0.00414357
97	Physcomitrella patens subsp. patens chloroplast	0.285296	0.992631	0.0702672	0.0162913	0.0476694	0.0190417	0.0122306	0.0100173	0.0137117	0.00599733	0.038767	0.0135733	0.0461803	0.0119214	0.0148102	0.0113925	0.0139965	0.00921164	0.0177235	0.00648558	0.0140941	0.00813749	0.0120516	0.00530564	0.00991146	0.00370256	0.016275	0.00808053	0.019001	0.00765738	0.00624959	0.0034503	0.00567183	0.00373511	0.047409	0.0135815	0.0359677	0.0149486	0.0137524	0.0106032	0.0165761	0.00608684	0.0433159	0.0200182	0.0766145	0.0178374	0.0135977	0.00808053
98	Crucihimalaya wallichii chloroplast	0.364223	0.992606	0.0453424	0.0149681	0.0350651	0.0194978	0.0124294	0.010986	0.0132477	0.00699111	0.0294529	0.0198457	0.0349491	0.0161021	0.0201937	0.00927209	0.0135763	0.0115144	0.0197491	0.00750659	0.0170106	0.00871151	0.0140144	0.010928	0.0124423	0.00722308	0.0152967	0.0120299	0.0207156	0.00901435	0.0108894	0.00477458	0.00753881	0.00697823	0.0245366	0.0130222	0.0283382	0.0151292	0.018338	0.0161923	0.0217981	0.0112695	0.022945	0.0277389	0.0489442	0.0206125	0.0188148	0.00864707
99	Barbarea verna chloroplast	0.364339	0.992414	0.0454345	0.0148903	0.0347441	0.0196208	0.0124636	0.0110011	0.0132596	0.00690481	0.029237	0.0200544	0.03488	0.0160228	0.0203003	0.00930564	0.0136543	0.0114023	0.0197567	0.00748722	0.0170776	0.00863263	0.0139649	0.0110205	0.012606	0.00737074	0.0153304	0.0121789	0.0208503	0.00900796	0.0106258	0.0048146	0.00750016	0.00706659	0.0245195	0.0131107	0.0283505	0.0153174	0.0184171	0.0163981	0.0219116	0.0110464	0.02318	0.0276192	0.0488255	0.0204879	0.0187148	0.00849026
100	Atropa belladonna chloroplast	0.375641	0.992387	0.0403421	0.0150557	0.034413	0.0198551	0.0128028	0.011271	0.0128985	0.00691834	0.0275138	0.0209018	0.0346874	0.0162045	0.0210933	0.00936273	0.013141	0.0119539	0.0203657	0.00764591	0.0175767	0.00891598	0.0148004	0.0119412	0.0130453	0.00782462	0.0150365	0.0128091	0.0209848	0.00941379	0.0112646	0.00454415	0.00758209	0.0074353	0.0226442	0.0129687	0.0265501	0.0151259	0.0185212	0.0173533	0.0227846	0.0116412	0.0214826	0.0283435	0.0427673	0.0210997	0.0195041	0.0085139
101	Solanum tuberosum chloroplast	0.378833	0.99216	0.0394086	0.014965	0.0338579	0.0199683	0.0126533	0.0111787	0.0129108	0.00711544	0.0269807	0.0209986	0.0341348	0.0162722	0.0211853	0.00952375	0.0134195	0.0119127	0.0204899	0.00751468	0.0175471	0.00906656	0.014804	0.0120802	0.0130976	0.00777225	0.0151324	0.0128915	0.0208698	0.00962678	0.011565	0.00471358	0.00764991	0.007534	0.0217005	0.0129817	0.0262853	0.0152934	0.018513	0.0173024	0.0228918	0.0119642	0.0207475	0.0284038	0.0420294	0.0213592	0.019582	0.00872527
102	Solanum bulbocastanum chloroplast	0.378809	0.992152	0.0394673	0.0149644	0.0339064	0.0199654	0.0127052	0.0111734	0.0128855	0.00709279	0.0270131	0.0209759	0.0341123	0.0162774	0.0211368	0.00954502	0.0133489	0.0119522	0.020461	0.00751759	0.0175003	0.00908161	0.0148099	0.0120423	0.0130528	0.00782009	0.0151896	0.0128661	0.0208729	0.00958364	0.0115467	0.00471136	0.00767206	0.00753046	0.021774	0.0129756	0.0262729	0.0152218	0.0184207	0.0173329	0.0229582	0.0119458	0.0206605	0.028442	0.0419839	0.0214328	0.0196178	0.00869543
103	Aethionema cordifolium chloroplast	0.366187	0.992127	0.0450945	0.0148931	0.0346706	0.0197775	0.0124607	0.0111504	0.0132326	0.00673953	0.0286317	0.0200435	0.0349236	0.0160867	0.0201472	0.00926929	0.0136866	0.0116953	0.0200824	0.00759576	0.0172283	0.00867253	0.0142704	0.011092	0.0127526	0.00749197	0.0155937	0.0122855	0.0206921	0.00894496	0.010839	0.00488438	0.00735576	0.00688872	0.0239224	0.013051	0.0277754	0.0151267	0.0185126	0.016865	0.0219246	0.0111634	0.0224759	0.0278533	0.0481367	0.0208802	0.0190251	0.00859469
104	Nicotiana tomentosiformis chloroplast	0.377906	0.992106	0.0402522	0.0148514	0.0339726	0.0198853	0.0127197	0.01123	0.0127967	0.00685745	0.0270124	0.0211245	0.0341332	0.0163667	0.0212786	0.00952852	0.0132526	0.0118657	0.0203091	0.00760869	0.0176766	0.00914969	0.0148257	0.0121354	0.0131178	0.00795541	0.0150248	0.0128417	0.0210154	0.00948357	0.0114869	0.00464226	0.00751238	0.00741606	0.0219143	0.0128481	0.0260622	0.0151789	0.0186268	0.0174968	0.0229095	0.0117052	0.0207842	0.028669	0.0424032	0.0212594	0.0195129	0.00863602
105	Capsella bursa-pastoris chloroplast	0.365545	0.992101	0.0454987	0.0151403	0.0347082	0.0196132	0.0124735	0.0110429	0.0132696	0.0069261	0.0291026	0.0197491	0.0346111	0.0158847	0.020144	0.00956709	0.0134638	0.0114313	0.0197297	0.00750867	0.0169075	0.00879033	0.0139364	0.0111077	0.0126612	0.00735979	0.0153539	0.0123052	0.0207654	0.0090363	0.0108358	0.00483533	0.00767697	0.00711382	0.0246556	0.0130754	0.028041	0.0149785	0.0182733	0.0162861	0.0219111	0.0114184	0.0228756	0.0278339	0.0485992	0.0205777	0.0185063	0.00853788
106	Lepidium virginicum chloroplast	0.364701	0.992076	0.0450172	0.0150316	0.034897	0.0196328	0.0124337	0.0109538	0.0131833	0.00684369	0.0290679	0.0199624	0.0349616	0.0161496	0.0203631	0.00929295	0.0136292	0.0116194	0.0198719	0.00754163	0.0171125	0.00865317	0.0140622	0.0110378	0.0126082	0.00725083	0.0154452	0.0121752	0.0206086	0.00915077	0.0106436	0.00469817	0.00745762	0.00691478	0.0244085	0.0128408	0.0280727	0.0153547	0.0184954	0.0163241	0.0221273	0.0110636	0.0227671	0.0278207	0.0486038	0.0206474	0.0190189	0.00858854
107	Arabis hirsuta chloroplast	0.363962	0.992028	0.0454951	0.0150566	0.0351494	0.0193445	0.0123172	0.0110484	0.0131371	0.0069622	0.0298334	0.0196959	0.0350127	0.0158309	0.0200407	0.00929812	0.0135795	0.0114584	0.0197089	0.0073461	0.0166833	0.00873203	0.014009	0.0112046	0.0127987	0.00733959	0.0153364	0.0122066	0.0205808	0.00909641	0.0106906	0.00497765	0.00741117	0.00711836	0.0248492	0.0132022	0.0290786	0.0150305	0.0180106	0.0163319	0.0217195	0.0110484	0.0235999	0.0273608	0.0493926	0.0203075	0.0185117	0.00859539
108	Scenedesmus obliquus chloroplast	0.268922	0.992	0.105413	0.0196779	0.044633	0.0214618	0.0139796	0.00866522	0.01214	0.00659647	0.0214865	0.0106287	0.0428987	0.0118117	0.0158873	0.00920409	0.0124311	0.00554971	0.0250976	0.00738309	0.0130443	0.00793434	0.0112666	0.00330133	0.00621864	0.00185197	0.0090864	0.00537008	0.0211459	0.00753794	0.00577888	0.00198204	0.0051533	0.00213069	0.032555	0.0087891	0.0180861	0.00713534	0.0188417	0.00790338	0.0162279	0.00466398	0.026423	0.0269124	0.112512	0.0311985	0.0220626	0.00896872
109	Nicotiana tabacum plastid	0.378465	0.991916	0.0397907	0.0147941	0.0340257	0.0200012	0.0127612	0.0112158	0.012742	0.00688081	0.0267665	0.0211426	0.0342822	0.0163588	0.0215017	0.00952283	0.0131845	0.0119276	0.0204244	0.00760544	0.0176477	0.00915731	0.0148774	0.0120558	0.0131011	0.00794531	0.0150634	0.0128574	0.02104	0.00950359	0.0115813	0.00466202	0.0075349	0.00741306	0.021739	0.012819	0.0258688	0.0152045	0.0185775	0.0175772	0.0230728	0.0118635	0.0206039	0.0288763	0.042189	0.0212003	0.0195972	0.00861864
110	Coffea arabica chloroplast	0.374314	0.99188	0.0412795	0.0149627	0.034739	0.0196152	0.0129006	0.0113541	0.0127589	0.00684984	0.0288041	0.0205689	0.0346487	0.0158004	0.0206913	0.00931785	0.0131584	0.0118245	0.0201693	0.00760378	0.0176305	0.00886034	0.0146469	0.0125398	0.0129329	0.00796464	0.0147629	0.012282	0.0210006	0.00928563	0.0113219	0.0047427	0.00723648	0.00764244	0.023372	0.0132164	0.0272512	0.0148531	0.0184424	0.0170956	0.0221863	0.0114121	0.0219865	0.0282049	0.0439924	0.0207557	0.018713	0.00862191
111	Nicotiana sylvestris chloroplast	0.378464	0.991869	0.0397848	0.0147942	0.0340197	0.019995	0.0127614	0.0112159	0.0127357	0.0068809	0.0267605	0.0211429	0.034289	0.0163654	0.0214956	0.00952295	0.0131846	0.0119277	0.0204182	0.00760554	0.0176479	0.00915743	0.0148776	0.012056	0.0131013	0.00794541	0.0150636	0.0128576	0.0210403	0.00950372	0.0115815	0.00466208	0.007535	0.00741316	0.0217329	0.0128127	0.0258755	0.0152047	0.0185714	0.0175774	0.0230795	0.0118636	0.0206042	0.0288767	0.042196	0.021207	0.0196166	0.00861875
112	Populus trichocarpa chloroplast	0.366751	0.991866	0.0433099	0.014201	0.036082	0.0194675	0.0128382	0.0106221	0.0128701	0.00658469	0.0302806	0.0200597	0.0357063	0.0164362	0.0205819	0.00949494	0.0129083	0.0116028	0.019563	0.00731703	0.0177162	0.00864797	0.0142392	0.0112717	0.0125962	0.00745076	0.0152199	0.0125453	0.0207921	0.00909375	0.0108323	0.00496717	0.00709414	0.00725971	0.0246512	0.0130611	0.0284721	0.0151053	0.0176908	0.0169011	0.0227025	0.0114309	0.0226707	0.0280964	0.0454178	0.0203972	0.0190345	0.00839325
113	Citrus sinensis chloroplast	0.384821	0.991818	0.0410237	0.0149444	0.0336483	0.0194471	0.0125213	0.0117594	0.0126025	0.00727548	0.0270598	0.0205337	0.0333985	0.0157125	0.019828	0.00983594	0.012921	0.0121154	0.0204588	0.00763144	0.0169928	0.00890543	0.0149444	0.0133457	0.0127898	0.00896164	0.0146072	0.0124589	0.0210645	0.00913025	0.0126712	0.00599524	0.007875	0.00829342	0.0217515	0.0131458	0.0256484	0.0147133	0.0176422	0.0174362	0.0217765	0.0128523	0.0205275	0.0284462	0.0426412	0.0205899	0.0182792	0.00897413
114	Olimarabidopsis pumila chloroplast	0.364813	0.991699	0.0453873	0.0150128	0.0348337	0.0195431	0.0125634	0.0110124	0.0132097	0.00693444	0.0292306	0.0197951	0.0347303	0.0159628	0.0201247	0.00937086	0.0134811	0.0115811	0.0195883	0.007529	0.0169192	0.00881507	0.013927	0.0112192	0.0126927	0.00727696	0.0152777	0.0122015	0.0209132	0.00900895	0.0107151	0.00478883	0.00763887	0.00697967	0.0248166	0.0131903	0.0280803	0.0150322	0.0181989	0.016273	0.0220054	0.0112192	0.0231428	0.0277119	0.0489676	0.020506	0.0185608	0.00851779
115	Ceratophyllum demersum chloroplast	0.382222	0.991656	0.0390272	0.0151232	0.0319616	0.0191744	0.0132224	0.0114624	0.0128448	0.0076544	0.0273216	0.0225728	0.0319616	0.0179328	0.0204096	0.0092928	0.013056	0.012064	0.0200512	0.0081216	0.0192896	0.0090752	0.0154496	0.012	0.0128384	0.0077184	0.0144832	0.012896	0.0206848	0.0099008	0.0119936	0.0044928	0.0078208	0.0076288	0.0205824	0.0137344	0.0261952	0.0144768	0.0192192	0.0180608	0.0226432	0.0123584	0.0193472	0.0284736	0.0410112	0.0202432	0.0193216	0.0088704
116	Populus alba chloroplast	0.36742	0.991618	0.0427787	0.014217	0.035929	0.0194948	0.0128432	0.0106068	0.0128304	0.00658773	0.0301336	0.0200699	0.0357054	0.0164981	0.0206002	0.00949503	0.0129007	0.0116867	0.0196162	0.00732893	0.0177888	0.00862603	0.0142745	0.0112841	0.0125876	0.00748228	0.0151818	0.0125876	0.0207983	0.00909248	0.0107921	0.00497115	0.00712446	0.00730337	0.0244021	0.0129902	0.0284531	0.0151754	0.0177696	0.0169006	0.0227344	0.0114247	0.0225938	0.0281081	0.0453538	0.0205108	0.0191562	0.00844712
117	Aethionema grandiflorum chloroplast	0.36814	0.991618	0.044424	0.0148663	0.0347508	0.0197807	0.0125323	0.0109958	0.0133103	0.0068594	0.0285592	0.0200919	0.0345628	0.0161306	0.0201438	0.00929066	0.0136799	0.0115793	0.0202216	0.00770872	0.017129	0.00870067	0.0142375	0.0114302	0.0127722	0.00745586	0.0154952	0.0123314	0.0208829	0.00897297	0.010918	0.00494032	0.00742345	0.00700851	0.0235929	0.0130316	0.0274246	0.014983	0.0186332	0.0169086	0.0219656	0.0112616	0.0218165	0.028047	0.0476073	0.0210644	0.0192296	0.00865529
118	Lobularia maritima chloroplast	0.365121	0.991458	0.04535	0.0151058	0.0347773	0.0193506	0.0124134	0.0110509	0.0131602	0.00696332	0.0291438	0.0196453	0.035131	0.0158001	0.0200187	0.00944601	0.0135467	0.0114243	0.0196716	0.00753323	0.016881	0.00875165	0.0142411	0.0110837	0.0126296	0.00746772	0.015394	0.0121252	0.0207262	0.00906608	0.0107299	0.00493918	0.00746117	0.0072188	0.0243553	0.0131209	0.0285739	0.0151713	0.0179618	0.0164224	0.0219053	0.0111688	0.023281	0.0276306	0.0492935	0.0205428	0.0185841	0.00865994
119	Cucumis sativus chloroplast	0.370789	0.991407	0.0408201	0.014798	0.0348056	0.0191511	0.0127503	0.0111146	0.0132525	0.00707704	0.0298923	0.0204777	0.0348443	0.0167556	0.0201235	0.00927935	0.0139094	0.0113786	0.019544	0.00755356	0.0181208	0.00868692	0.0145018	0.0112627	0.012454	0.00786266	0.0150105	0.0124154	0.0200978	0.0089445	0.0116105	0.00462358	0.00764371	0.00750848	0.0238713	0.0135488	0.0284369	0.0154742	0.0180178	0.0169488	0.0215853	0.0120419	0.0223967	0.0273744	0.0444005	0.0205614	0.0188871	0.00850017
120	Vitis vinifera chloroplast	0.373981	0.991387	0.0393535	0.0146092	0.0344195	0.0189777	0.0130992	0.0111791	0.013006	0.00694108	0.0298087	0.0218051	0.0340716	0.0173061	0.0206741	0.00915328	0.0131924	0.0118129	0.0199408	0.00781726	0.018611	0.00911599	0.0149945	0.0115208	0.0127698	0.00759977	0.0149572	0.0126891	0.0206927	0.00953855	0.0112474	0.0046046	0.00722071	0.00733256	0.022414	0.0135155	0.0284106	0.0150193	0.0188347	0.0175049	0.0228987	0.0116327	0.0211277	0.0280874	0.0410064	0.0206306	0.0199284	0.00848837
121	Morus indica chloroplast	0.36374	0.991296	0.0422382	0.0146263	0.0357454	0.0191883	0.0129605	0.0108214	0.0129857	0.00678941	0.0310635	0.0204818	0.035859	0.0165003	0.0199266	0.00920609	0.0133264	0.0113641	0.0198256	0.00731313	0.0177433	0.00828485	0.0139259	0.0107899	0.0124809	0.00739516	0.0150616	0.0122411	0.0210308	0.00912406	0.0109602	0.00457465	0.00725003	0.00705443	0.0247599	0.0137176	0.0301801	0.0150553	0.0179516	0.0164435	0.0226524	0.0111937	0.0238513	0.0274668	0.0454184	0.0206396	0.0191757	0.00827854
122	Acorus americanus chloroplast	0.385934	0.991232	0.0377657	0.0152454	0.0324216	0.0190421	0.0131975	0.0116177	0.0130285	0.00765195	0.0272857	0.0222277	0.0318235	0.0173323	0.0205049	0.0095048	0.013152	0.0122873	0.0199198	0.00782748	0.0183075	0.00964783	0.0152649	0.0119363	0.013412	0.00851661	0.0148683	0.0134315	0.0203749	0.00994688	0.0121703	0.00518148	0.007938	0.00811354	0.020921	0.0137436	0.0259594	0.0148033	0.018587	0.0187366	0.0224943	0.0123068	0.0195492	0.0278123	0.039365	0.0200758	0.0193672	0.00880917
123	Acorus calamus plastid	0.385988	0.991229	0.0377652	0.0152387	0.0324277	0.0190419	0.0131843	0.0116371	0.0130218	0.00765835	0.0272918	0.0222079	0.0318296	0.0173386	0.0204916	0.00951118	0.0131583	0.0122807	0.019913	0.00783388	0.0183202	0.0096347	0.0152712	0.0119231	0.0134249	0.0085165	0.0148746	0.0134379	0.0203616	0.00994025	0.0121766	0.00518792	0.0079314	0.00812643	0.0209272	0.0137434	0.0259526	0.0148096	0.0185868	0.0187298	0.022481	0.0123197	0.0195424	0.0278184	0.0393449	0.020069	0.0193604	0.00880255
124	Solanum lycopersicum chloroplast	0.378603	0.991191	0.0394252	0.0150844	0.0338932	0.0199088	0.0127879	0.0111669	0.0129295	0.00715301	0.0268688	0.020893	0.0341376	0.0162036	0.0210538	0.0095202	0.0134441	0.0119646	0.0204813	0.00760329	0.0174773	0.00907635	0.0148592	0.0119967	0.0132318	0.00775124	0.0152066	0.0129102	0.0209573	0.00958452	0.0115143	0.00465718	0.00770621	0.00746821	0.0219222	0.0129552	0.0261805	0.0153031	0.0183199	0.0174644	0.0229321	0.0119002	0.0208544	0.0284705	0.0423005	0.0213047	0.0194971	0.00869683
125	Megaleranthis saniculifolia chloroplast	0.380499	0.990903	0.0378935	0.0151574	0.033779	0.0189843	0.0132127	0.0118996	0.0125749	0.00735984	0.0296394	0.021473	0.0333663	0.0175773	0.0196221	0.00952965	0.0127812	0.0120371	0.020091	0.00794762	0.0191656	0.00914821	0.0157827	0.0122872	0.0128813	0.00825402	0.014357	0.0129063	0.0196033	0.00952339	0.0115369	0.00498368	0.00797264	0.00769125	0.0225235	0.0138005	0.0282638	0.0139193	0.0184903	0.0179025	0.0214292	0.0118683	0.0206538	0.0271382	0.0403509	0.0204662	0.0190906	0.00888558
126	Platanus occidentalis chloroplast	0.380318	0.990449	0.0367825	0.0146363	0.0336364	0.0188703	0.0130417	0.0114099	0.0127821	0.00716365	0.0301257	0.0218927	0.0334324	0.0174116	0.0209161	0.00906737	0.0129366	0.0121207	0.0197294	0.00771375	0.018963	0.00932078	0.0154646	0.0123247	0.0128624	0.00801043	0.014556	0.0133075	0.0200755	0.00961746	0.0115521	0.00458004	0.00775702	0.00758395	0.0212005	0.0138081	0.0282528	0.0146054	0.0187096	0.0182398	0.0225108	0.0119291	0.0199334	0.0279747	0.0396133	0.0205947	0.0199272	0.00882013
127	Buxus microphylla chloroplast	0.38068	0.990377	0.0366145	0.0147037	0.0338536	0.0187601	0.0134207	0.0114963	0.0128233	0.00732668	0.0291306	0.0218354	0.033426	0.0177538	0.0201625	0.00927626	0.0131125	0.0120749	0.01976	0.00795557	0.0190494	0.00915677	0.0153074	0.0121252	0.0130245	0.00796815	0.0148546	0.0129302	0.0200996	0.00977938	0.0116095	0.00488026	0.00768515	0.00762855	0.0222505	0.0140307	0.0277407	0.0145401	0.0187035	0.0179991	0.0222001	0.0118799	0.0207914	0.0276401	0.0394068	0.020282	0.019433	0.00876685
128	— Emiliania huxleyi chloroplast	0.368088	0.990173	0.043321	0.0203785	0.0351069	0.020464	0.0146239	0.0139117	0.015526	0.0102272	0.0231134	0.0147474	0.0340908	0.0124873	0.0149658	0.0134749	0.0157065	0.00988538	0.0213281	0.0101513	0.0134179	0.0106451	0.0143105	0.00796718	0.0111768	0.00654277	0.0148328	0.00909721	0.021689	0.0112528	0.0103507	0.00694161	0.0103602	0.0067137	0.0347365	0.0160483	0.0212996	0.0141396	0.0147569	0.0109869	0.0164946	0.010854	0.0326189	0.0214611	0.0469105	0.0226291	0.0153836	0.0119935
129	— Gnetum parvifolium chloroplast	0.381831	0.990161	0.0490558	0.017431	0.0285702	0.0209903	0.0132016	0.0116613	0.0134888	0.00817161	0.0232878	0.0178226	0.0286311	0.0136542	0.0192673	0.0113741	0.0137673	0.0122792	0.0216865	0.00783222	0.0129493	0.00938125	0.0135584	0.0104952	0.0128535	0.00833696	0.0146201	0.0124271	0.0226351	0.00981638	0.0115308	0.00589157	0.00838047	0.00874598	0.0211296	0.0127056	0.0243495	0.0143068	0.0158385	0.0158124	0.0215038	0.0117483	0.0218084	0.0256026	0.0544426	0.0223392	0.0159603	0.00980768
130	Phalaenopsis aphrodite subsp. formosana chloroplast	0.366507	0.990122	0.0408228	0.0138895	0.0339753	0.0201328	0.0122851	0.0104793	0.0129027	0.00669974	0.0294842	0.0213009	0.0348145	0.0175684	0.0227039	0.0088211	0.0134062	0.0114527	0.0197166	0.00738448	0.018045	0.00877411	0.0141111	0.010345	0.0126879	0.00673331	0.0159102	0.0125939	0.0222407	0.00941857	0.010157	0.00430314	0.00682058	0.00674673	0.0215963	0.0130772	0.0296319	0.0157155	0.0190318	0.0167292	0.0254026	0.0104457	0.0212539	0.0297393	0.044844	0.0204013	0.0200388	0.00855929
131	Chlorokybus atmophyticus chloroplast	0.362086	0.989773	0.0466595	0.0184037	0.0294183	0.0238158	0.0144891	0.0123217	0.0144957	0.00621338	0.0251228	0.0160589	0.02997	0.0139834	0.0209258	0.0134908	0.0145482	0.0116123	0.0215892	0.00838741	0.0139965	0.00990463	0.0122954	0.00760581	0.0125187	0.00583244	0.0161968	0.0114613	0.0257731	0.00993747	0.0066206	0.00538581	0.00673883	0.00606232	0.0313559	0.0133988	0.025622	0.0158093	0.0155335	0.0103381	0.0226138	0.00710664	0.0313888	0.0202887	0.0519533	0.0239997	0.0158487	0.011921
132	Gossypium barbadense chloroplast	0.372294	0.989531	0.0414434	0.014746	0.0355612	0.0188816	0.0123195	0.0111655	0.0125129	0.00685525	0.0301594	0.0206843	0.0349499	0.016399	0.0200979	0.0094751	0.0127748	0.0114275	0.0198796	0.0073418	0.0177089	0.00839597	0.0145089	0.012176	0.0126875	0.00804666	0.015245	0.0125191	0.0202664	0.00903222	0.0114525	0.00532701	0.00751645	0.00770982	0.0237782	0.0127811	0.0285126	0.0149955	0.0181393	0.0168855	0.0222749	0.0119827	0.0216511	0.0280323	0.0446309	0.0206843	0.0189377	0.00855815
133	Vaucheria litorea chloroplast	0.279469	0.989288	0.0578994	0.0167681	0.0506598	0.0178519	0.0137335	0.00920772	0.0138376	0.00602577	0.0374205	0.0145659	0.0521251	0.0134821	0.0152768	0.00998804	0.0135515	0.00905166	0.0190224	0.00619917	0.0139416	0.00877421	0.010014	0.00326865	0.00959788	0.0026444	0.0146179	0.00638991	0.019005	0.00849677	0.00646795	0.00209818	0.0062772	0.00250568	0.046082	0.0143491	0.0381921	0.0150341	0.0158838	0.0100227	0.0150427	0.00644194	0.0474432	0.0211726	0.0689365	0.0210512	0.015641	0.00861815
134	Nuphar advena chloroplast	0.391208	0.989249	0.0328911	0.0151743	0.0318592	0.0186369	0.0130234	0.0120972	0.0128742	0.00755296	0.0288318	0.0223916	0.0319711	0.0180401	0.0202904	0.0100209	0.0131602	0.0124702	0.0196377	0.00811866	0.0195569	0.00982818	0.0159141	0.0129986	0.0134648	0.00835488	0.01482	0.0135767	0.0198056	0.0103939	0.0114693	0.00517829	0.00816839	0.00811244	0.0207753	0.0137072	0.027601	0.0148946	0.0189725	0.0186866	0.0222921	0.0119418	0.0193518	0.0275823	0.0344825	0.020135	0.020048	0.00936195
135	Cuscuta exaltata chloroplast	0.381159	0.989207	0.0425298	0.0148679	0.0334288	0.0193506	0.0118927	0.0116215	0.0132726	0.00782478	0.0278294	0.0192788	0.0327747	0.0151311	0.0191751	0.0101299	0.0137193	0.0120123	0.0197733	0.00813585	0.0157532	0.00898134	0.0143494	0.0137193	0.013472	0.00870217	0.0152747	0.0130333	0.0206746	0.00951576	0.011119	0.00611784	0.00786466	0.00819169	0.0239609	0.0131769	0.0269121	0.0150434	0.0173804	0.0169656	0.0211851	0.0113503	0.0227644	0.0262421	0.0460633	0.0201801	0.0181142	0.00913289
136	Psilotum nudum chloroplast	0.360314	0.988909	0.0392071	0.014428	0.034633	0.0212062	0.010776	0.0106319	0.0145289	0.0067278	0.0317806	0.0210262	0.0351949	0.0158687	0.0208533	0.0110425	0.0146225	0.0125264	0.0196504	0.00697271	0.0176623	0.00883834	0.0148674	0.00952985	0.0132035	0.0060579	0.0172949	0.0128001	0.0226613	0.00888876	0.00888876	0.00400498	0.00670619	0.00591384	0.0270553	0.0133259	0.0313988	0.0174606	0.0175686	0.0176118	0.0230935	0.00892478	0.0261044	0.0259171	0.043032	0.0208029	0.0185267	0.00974594
137	Liriodendron tulipifera chloroplast	0.391573	0.988871	0.0335493	0.0149046	0.0317355	0.0188387	0.0134097	0.0118398	0.0128218	0.00750544	0.0265505	0.0230792	0.032092	0.0182632	0.0208776	0.00920042	0.013072	0.0124403	0.0200645	0.00839984	0.0195517	0.00985715	0.0161742	0.0125966	0.013416	0.00835606	0.0143041	0.0138726	0.0200583	0.0102324	0.0124027	0.00452203	0.00783693	0.00798079	0.0188074	0.0134848	0.0257061	0.0145355	0.0195141	0.0193077	0.0227978	0.0126091	0.0178692	0.0286145	0.0362951	0.0207776	0.0204211	0.00893148
138	Oedogonium cardiacum chloroplast	0.295197	0.988737	0.0606273	0.0177822	0.0471902	0.0166679	0.0164644	0.00869012	0.0123636	0.0081966	0.0336106	0.0149381	0.0486606	0.0149584	0.0146226	0.00829327	0.0125467	0.00771833	0.0214556	0.00811519	0.0152026	0.00723498	0.0102725	0.00465033	0.00795238	0.00393803	0.0125925	0.00708744	0.0173141	0.00758605	0.00734692	0.00340889	0.00793711	0.00403979	0.0386731	0.0134677	0.0337633	0.0122262	0.0177771	0.00948383	0.0158437	0.00735201	0.038149	0.0219034	0.0696533	0.0258109	0.0198988	0.00767254
139	Cuscuta reflexa chloroplast	0.382206	0.988444	0.0426435	0.0150265	0.0330483	0.0190341	0.011957	0.0116607	0.0136851	0.00769427	0.0276829	0.0189435	0.0325381	0.0153392	0.0188859	0.0103276	0.0135452	0.0121545	0.0195196	0.00828677	0.0157918	0.00915083	0.0145574	0.0139567	0.013611	0.0088875	0.0154791	0.0130679	0.0205894	0.00957052	0.0108296	0.00618833	0.00775187	0.00824562	0.0245065	0.0132572	0.0267859	0.0150265	0.0170344	0.0170755	0.0208033	0.0110518	0.0231733	0.0255516	0.0462479	0.0200874	0.0177503	0.00937302
140	Angiopteris evecta chloroplast	0.354806	0.988322	0.0387137	0.0155622	0.0366539	0.0210853	0.0126577	0.0110072	0.0136388	0.00700459	0.031943	0.0220859	0.0357572	0.0146525	0.0235934	0.0103639	0.0140092	0.0107603	0.0201106	0.00710206	0.0165628	0.00907088	0.0142366	0.00813521	0.0124042	0.00567905	0.0168357	0.0137558	0.0224043	0.00963619	0.0107733	0.00343082	0.00715404	0.0055296	0.0281613	0.0134374	0.0307149	0.0163549	0.0177909	0.0160885	0.0264524	0.0108383	0.0260236	0.0277195	0.0404486	0.0202535	0.0184991	0.00805073
141	Calycanthus floridus var. glaucus chloroplast	0.392684	0.988273	0.0342257	0.015202	0.0319823	0.0185802	0.0130499	0.0117064	0.0126651	0.0075847	0.0264388	0.0226432	0.0316497	0.017915	0.0205172	0.0094499	0.0129586	0.0126586	0.0204976	0.00809991	0.0186715	0.00950207	0.0160172	0.012652	0.013539	0.00849121	0.0146085	0.0135064	0.0204911	0.0100434	0.0124629	0.00482603	0.00806078	0.00814556	0.0189715	0.0131216	0.0253693	0.0152085	0.0187824	0.0190759	0.0227476	0.0127107	0.0180715	0.0286627	0.0367626	0.0209998	0.0198454	0.00921512
142	Amborella trichopoda chloroplast	0.38337	0.988249	0.0343672	0.0145927	0.0330764	0.0189201	0.0126872	0.0113226	0.012847	0.00727177	0.0286691	0.0223009	0.0335497	0.0176969	0.021299	0.00914657	0.0128163	0.0126257	0.0197254	0.00775122	0.0188218	0.00947235	0.0154902	0.0114947	0.0131728	0.00796636	0.0151705	0.0134801	0.0206412	0.0100071	0.0111996	0.00461016	0.00768975	0.00776352	0.0201249	0.0135109	0.02787	0.0151152	0.0188525	0.018705	0.0240712	0.0116914	0.0191353	0.0291239	0.0377234	0.020715	0.0205306	0.00875931
143	Drimys granadensis chloroplast	0.387911	0.98797	0.034489	0.0145141	0.0323408	0.018935	0.0131505	0.0116686	0.0126213	0.00719792	0.0272599	0.0231815	0.0325587	0.0182127	0.0204107	0.00945194	0.0131194	0.0123909	0.0201056	0.00830002	0.0196635	0.00976327	0.0159712	0.0121729	0.0133809	0.00795756	0.01429	0.0137109	0.0199935	0.0102054	0.0121854	0.00455162	0.00756529	0.00760265	0.0194269	0.0132128	0.0263322	0.0143398	0.0198628	0.0189288	0.0226959	0.0123847	0.0182065	0.0283683	0.0381378	0.0208403	0.0207656	0.00887287
144	Bigelowiella natans plastid	0.302088	0.987711	0.0533418	0.017853	0.0432208	0.0201407	0.014349	0.00959979	0.0143635	0.00597996	0.0323468	0.0154784	0.0460732	0.0151019	0.0178385	0.00978802	0.0142477	0.0101645	0.0194747	0.00671841	0.0133499	0.00919437	0.0103527	0.00408317	0.00991834	0.00286691	0.0141608	0.00806498	0.0201552	0.0101934	0.00611027	0.00241805	0.00650122	0.00299722	0.0403539	0.013654	0.0355467	0.0148703	0.0163906	0.0103672	0.0177517	0.0065157	0.043438	0.0210385	0.0604657	0.0219507	0.0181571	0.00832561
145	Nymphaea alba chloroplast	0.391509	0.987665	0.0329773	0.0151506	0.0314829	0.0186021	0.0129808	0.0121305	0.0127933	0.00753464	0.0281252	0.0222725	0.0320894	0.0181269	0.0204217	0.00995448	0.0134686	0.012293	0.0198402	0.0081099	0.0197214	0.00983568	0.0158759	0.0130746	0.0135373	0.00828498	0.0147066	0.013381	0.0202654	0.0102296	0.0113926	0.00518984	0.0081099	0.00800985	0.0203216	0.0137124	0.027156	0.0149192	0.0193024	0.0186834	0.0223538	0.0118491	0.0193462	0.0279313	0.0346719	0.0203967	0.0203529	0.00926667
146	— Eimeria tenella str. Penn State apicoplast	0.206349	0.98694	0.0714635	0.0107066	0.0631746	0.0150525	0.00938264	0.00713772	0.0117715	0.00342495	0.0674054	0.0111095	0.0657936	0.00834652	0.0143906	0.00647575	0.0111095	0.00791481	0.0107354	0.00368398	0.0104475	0.00555476	0.00613038	0.00356886	0.00909483	0.00267664	0.0140452	0.00578501	0.0165491	0.00546841	0.00348252	0.00215858	0.00345373	0.00253274	0.0630594	0.0140164	0.0683552	0.0144193	0.0102749	0.00820262	0.0144769	0.00354008	0.0661102	0.0161462	0.0896244	0.0114549	0.00900849	0.00448985
147	— Trachelium caeruleum chloroplast	0.383288	0.986538	0.0399354	0.0140778	0.031612	0.0208118	0.0114224	0.0110343	0.0138684	0.00724531	0.0252908	0.0196412	0.0329427	0.0157351	0.0213847	0.00991917	0.0139423	0.0122788	0.0198999	0.007578	0.0160986	0.00906895	0.0136281	0.0115272	0.0133632	0.0080832	0.0161972	0.0129935	0.0224629	0.0095988	0.0121741	0.00551407	0.00786756	0.00789837	0.0207563	0.0125006	0.0262396	0.0153285	0.0189943	0.0160124	0.0237013	0.0124821	0.0209658	0.0284575	0.044932	0.0212492	0.0191853	0.00898886
148	Euglena gracilis chloroplast	0.261261	0.98436	0.075128	0.0174479	0.0478805	0.0175597	0.0142349	0.00817216	0.0145702	0.0055878	0.0362299	0.0126634	0.051785	0.0120417	0.0126005	0.0078788	0.013746	0.0076064	0.0185166	0.00695681	0.0137949	0.00630723	0.00820708	0.00440738	0.00896842	0.00317108	0.0137879	0.00708952	0.0209752	0.00586021	0.00551097	0.00327585	0.00637009	0.00304535	0.0479573	0.0133548	0.0392962	0.0132012	0.0157646	0.00846552	0.0158694	0.00644693	0.0504648	0.0217296	0.0875958	0.0200113	0.0126703	0.00756449
149	— Micromonas sp. RCC299 chloroplast	0.388455	0.98419	0.0367441	0.0180759	0.0277475	0.0224295	0.0187372	0.0123032	0.0163124	0.0124409	0.020418	0.0144249	0.0302275	0.0167808	0.0149897	0.013116	0.0169874	0.0107325	0.0227188	0.0143284	0.0156786	0.0123032	0.0156097	0.00595181	0.0105672	0.00566248	0.010705	0.0110632	0.0220437	0.0134605	0.00872105	0.00551093	0.013488	0.00537316	0.023821	0.0185994	0.0233801	0.0109392	0.0171941	0.0137498	0.0168497	0.00958902	0.0272653	0.0221126	0.0365375	0.0220162	0.0185443	0.0142044
150	— Cycas taitungensis chloroplast	0.394526	0.984175	0.0339864	0.0147623	0.031373	0.0200197	0.0129078	0.0110105	0.0123325	0.00783406	0.0267337	0.0244386	0.0314281	0.0198177	0.0245488	0.0101659	0.0118184	0.0138871	0.0198422	0.0078157	0.0181958	0.0105637	0.0139605	0.0109065	0.0128405	0.00782182	0.0150928	0.0138565	0.0189425	0.0101231	0.0132445	0.00423529	0.00730771	0.00831757	0.0173573	0.0131649	0.0281843	0.0148358	0.0200381	0.017033	0.0226453	0.0129874	0.0189915	0.0261095	0.031122	0.01912	0.0191323	0.00943148
151	— Illicium oligandrum chloroplast	0.390473	0.983848	0.0373811	0.0150925	0.0323862	0.0201884	0.0138269	0.0112756	0.0129652	0.00768086	0.02692	0.0221877	0.032164	0.0194681	0.0222886	0.00996964	0.0125815	0.0139952	0.0206528	0.00861657	0.0185862	0.0106226	0.0148838	0.0109929	0.0125883	0.00770779	0.0141702	0.0124267	0.0181823	0.0101245	0.0117872	0.00451024	0.00731735	0.00796359	0.0186535	0.0135846	0.0275798	0.0143318	0.0203432	0.0168764	0.0197104	0.0114708	0.0197441	0.0253381	0.0339547	0.0199527	0.0190709	0.00911471
152	— Alsophila spinulosa chloroplast	0.404344	0.98279	0.0331612	0.015339	0.0291716	0.0197882	0.0122432	0.012007	0.014305	0.00901959	0.0245821	0.0210202	0.0300908	0.0157412	0.0230118	0.0113112	0.014905	0.0140432	0.0189328	0.00863659	0.0144837	0.0112984	0.0133858	0.0122559	0.0123261	0.00867489	0.0165136	0.0137305	0.0186392	0.0105899	0.0127091	0.00594284	0.00889831	0.00935152	0.020018	0.0145986	0.0256417	0.0170881	0.0182051	0.015422	0.0215372	0.0127219	0.0219075	0.0238927	0.0316547	0.018786	0.017586	0.00965792
153	— Epifagus virginiana chloroplast	0.359985	0.982339	0.0512381	0.0151944	0.0356582	0.019607	0.0129666	0.0117242	0.0136092	0.00719733	0.0361009	0.0185503	0.0340302	0.0160655	0.0193785	0.00928227	0.0133522	0.0135521	0.0176506	0.00858253	0.0149516	0.00919658	0.0127667	0.0121955	0.0124954	0.0075829	0.0153372	0.0108817	0.0180076	0.00878245	0.00921086	0.00519807	0.00745437	0.00745437	0.0310171	0.0135807	0.0357867	0.0155656	0.0163796	0.0138234	0.0178077	0.00928227	0.0301031	0.0200783	0.0424985	0.0165938	0.0158941	0.00798275
154	Aureoumbra lagunensis chloroplast	0.336389	0.980853	0.0533897	0.0211566	0.0415289	0.0185809	0.0174468	0.0106737	0.0141609	0.0105783	0.0274633	0.0152527	0.0420376	0.0159735	0.0143623	0.0115747	0.0148817	0.00929577	0.0235415	0.00942296	0.0142245	0.0102285	0.0122954	0.00405961	0.00702747	0.00501357	0.0126452	0.00598872	0.0161642	0.0102709	0.00934877	0.00595692	0.0102073	0.00550114	0.0372891	0.0154753	0.0291062	0.0139172	0.0163868	0.00850081	0.0121894	0.00946536	0.0397376	0.0184855	0.0454083	0.02104	0.016567	0.0110235
155	Ostreococcus tauri chloroplast	0.398948	0.980234	0.0383456	0.0186146	0.0279359	0.0236241	0.0158378	0.012754	0.0162006	0.0134377	0.0170378	0.0135075	0.0293592	0.014861	0.0165215	0.0133958	0.0174844	0.0103818	0.0226892	0.0123772	0.0142191	0.0127121	0.0160332	0.00799565	0.010019	0.00743749	0.0097399	0.0107864	0.0207077	0.0127958	0.0102701	0.00673979	0.015461	0.00700491	0.0240428	0.0176518	0.018517	0.0104236	0.0169541	0.013968	0.0148889	0.0116516	0.0265266	0.0225636	0.0380944	0.0219217	0.0190333	0.0133679
156	— Adiantum capillus-veneris chloroplast	0.420069	0.978275	0.03621	0.0159863	0.0286718	0.0189751	0.0131105	0.0120545	0.0146381	0.0100687	0.0188887	0.0185234	0.0291633	0.0148573	0.0202569	0.0113173	0.0151296	0.0136153	0.0210472	0.00943108	0.0132832	0.0116228	0.013861	0.0138743	0.012732	0.0105004	0.0148706	0.0137348	0.018457	0.0104871	0.0128714	0.00724599	0.00947757	0.0113107	0.0176866	0.0150167	0.0205624	0.0147709	0.0171818	0.0162321	0.0187094	0.0126257	0.0195861	0.0228737	0.0354795	0.0214325	0.0158203	0.0117424
157	— Trifolium subterraneum chloroplast	0.34399	0.976496	0.0557678	0.0158399	0.039845	0.0210209	0.0138573	0.00942243	0.012683	0.00705991	0.0340699	0.0192041	0.037966	0.0163373	0.0230587	0.00848295	0.0130905	0.0116468	0.0206962	0.0062655	0.0152113	0.00807538	0.0119231	0.00860729	0.00979546	0.00681123	0.0161024	0.0097471	0.0173873	0.00730169	0.0107488	0.00411713	0.00685958	0.00692866	0.0271206	0.0132563	0.0330614	0.0163511	0.0165583	0.0135188	0.0200192	0.0103136	0.0262156	0.0240327	0.0468427	0.0195495	0.0173942	0.00741222
158	— Bryopsis hypnoides chloroplast	0.331206	0.976155	0.0705118	0.0181152	0.0416083	0.0183108	0.0142366	0.0108339	0.012255	0.00811567	0.0305592	0.0181804	0.0400112	0.0142888	0.0148494	0.0104884	0.0135913	0.00854589	0.0223588	0.00858501	0.0139694	0.00778322	0.0136239	0.00759418	0.00870234	0.00706617	0.0133371	0.00857197	0.0149276	0.00782885	0.0114076	0.00698795	0.00848723	0.00616008	0.0338185	0.0122159	0.0311981	0.0128938	0.0160618	0.0118508	0.014002	0.0114662	0.0334796	0.0187475	0.0576701	0.0200512	0.0159901	0.00839597
159	— Pycnococcus provasolii chloroplast	0.395046	0.972986	0.0384496	0.0224788	0.0282761	0.0224663	0.0162077	0.0156716	0.0159458	0.0131407	0.0194866	0.015871	0.0270793	0.0126918	0.0173921	0.0127168	0.0157962	0.0126046	0.0238751	0.0127043	0.0150981	0.0121183	0.016831	0.00893915	0.011495	0.00635839	0.0125921	0.0108716	0.0215936	0.0110087	0.0110711	0.00617138	0.0125672	0.00683215	0.0283634	0.0163697	0.0172674	0.012243	0.0184269	0.0122305	0.0165318	0.0109589	0.0257203	0.0223915	0.0360932	0.0231021	0.0147864	0.01243
160	Phaeodactylum tricornutum chloroplast	0.325597	0.970318	0.0599913	0.021207	0.0451831	0.0190088	0.0155666	0.0113661	0.0149275	0.00962792	0.0264299	0.0156347	0.0450467	0.0153024	0.0162993	0.0108463	0.015115	0.00824763	0.023959	0.00839248	0.013428	0.00993465	0.0125419	0.00482248	0.00748933	0.00495028	0.0134961	0.00653506	0.0163163	0.00996873	0.00983241	0.00469468	0.0090315	0.00512069	0.0382816	0.0146975	0.0273331	0.0140755	0.0174836	0.00842656	0.0134706	0.00920191	0.0401561	0.0192218	0.0465378	0.0210536	0.0182419	0.00999429
161	— Cuscuta gronovii chloroplast	0.377167	0.9693	0.0542413	0.0171082	0.0338475	0.0202901	0.012981	0.01154	0.0149524	0.00836965	0.0256969	0.0176385	0.0321298	0.0151023	0.019045	0.0110097	0.0145374	0.0129003	0.0212239	0.00898066	0.014399	0.0103295	0.0140071	0.0102027	0.0121394	0.00789698	0.014814	0.0119896	0.0183994	0.0099721	0.0110558	0.00643287	0.00816214	0.00783934	0.0255701	0.0124738	0.0250628	0.014595	0.0179383	0.0143299	0.0174656	0.0111134	0.0248207	0.0222499	0.0434968	0.019437	0.0178576	0.00947638
162	— Euglena longa plastid	0.224146	0.962152	0.095442	0.017984	0.0613146	0.0165524	0.0162251	0.00696726	0.0138527	0.00354499	0.0575242	0.0127347	0.0541565	0.0119984	0.0138118	0.00602648	0.0131165	0.00894428	0.0177931	0.00518114	0.0128301	0.00554927	0.00722632	0.00278145	0.00679001	0.00190884	0.0145344	0.00514023	0.0154343	0.00539929	0.00359953	0.00148617	0.00353135	0.0022088	0.0606738	0.0135255	0.0508978	0.0136209	0.0129801	0.00680365	0.0141799	0.0033132	0.054102	0.0150798	0.0696863	0.0138527	0.0132528	0.00432216
163	Theileria parva strain Muguga apicoplast	0.19481	0.951781	0.0976121	0.0178395	0.0641819	0.0174858	0.0173594	0.00452306	0.0132407	0.00462413	0.0692862	0.0104106	0.0566014	0.0150095	0.0166014	0.00419457	0.0142767	0.00621605	0.0161718	0.00336071	0.0118509	0.00421984	0.00381554	0.000960202	0.00381554	0.00113708	0.0129122	0.00257738	0.0119015	0.00411876	0.00358812	0.000859128	0.00414403	0.00189514	0.0673152	0.0144283	0.0611244	0.0152622	0.0110929	0.00303222	0.0101579	0.00343651	0.059861	0.0110929	0.0664056	0.0137461	0.0122299	0.0036892
164	Aureococcus anophagefferens chloroplast	0.35987	0.942503	0.0518321	0.0213177	0.0362289	0.020302	0.0186055	0.0113843	0.0138286	0.0118308	0.0231258	0.0154135	0.0369878	0.015938	0.0144648	0.0124111	0.0153019	0.0104803	0.0238066	0.00995569	0.0134379	0.0100785	0.0112839	0.00570332	0.00804714	0.00700916	0.0125897	0.0065962	0.0166412	0.0102905	0.0103017	0.00647343	0.0127013	0.00715426	0.0324118	0.0168644	0.0260388	0.0144536	0.0154135	0.00899584	0.0130362	0.0105249	0.0367869	0.0176457	0.0395214	0.0205364	0.0167081	0.0115071
165	Cyanidioschyzon merolae strain 10D chloroplast	0.376293	0.929043	0.0411441	0.0179818	0.0307697	0.0250558	0.0182352	0.0110478	0.0116278	0.00815415	0.0216355	0.0179951	0.0310098	0.0222156	0.0203954	0.016495	0.0150415	0.0139947	0.0264626	0.0107944	0.0205354	0.0123946	0.0145215	0.00370037	0.00982098	0.00354035	0.0143014	0.00811414	0.0196686	0.00779411	0.0069807	0.00485382	0.00885422	0.00408708	0.0244158	0.0125879	0.0221889	0.0180085	0.0209621	0.00952762	0.0150948	0.0069807	0.0260359	0.0184152	0.0352169	0.0237224	0.0199953	0.0136147
166	— Babesia bovis T2Bo apicoplast	0.220156	0.924504	0.0911836	0.0196268	0.058852	0.0185159	0.0216209	0.00424441	0.0158382	0.00518445	0.0653753	0.00897308	0.0485401	0.0150691	0.0184874	0.00754878	0.0155249	0.0075203	0.0156673	0.00492807	0.0119926	0.00606751	0.00356075	0.00227888	0.00552628	0.00105398	0.0165788	0.00407349	0.0155818	0.00538385	0.00330437	0.00176613	0.00435835	0.00219342	0.065945	0.0178037	0.054864	0.0185444	0.00871671	0.00361772	0.0129041	0.00296254	0.0577126	0.011081	0.0557186	0.0104544	0.0104828	0.00515596
167	Cyanidium caldarium chloroplast	0.327314	0.904521	0.0595201	0.0219562	0.0425785	0.0231993	0.0186516	0.00945313	0.0187183	0.00510554	0.0337681	0.0171417	0.0354598	0.0151408	0.0216894	0.0136491	0.0144435	0.00975024	0.0257157	0.00776139	0.0157593	0.0102171	0.0121878	0.00550573	0.0107083	0.00300147	0.0192822	0.0105203	0.0217561	0.0108781	0.0065608	0.00374123	0.00420813	0.00295903	0.0389343	0.0138674	0.0281472	0.016972	0.0167112	0.00990789	0.0196642	0.00568158	0.033095	0.0182271	0.0401894	0.0196157	0.0167294	0.0116057
Average profile				0.0474863	0.0160587	0.0361515	0.0201469	0.0134829	0.0108587	0.0136283	0.00730537	0.0298473	0.0187322	0.035893	0.0159597	0.0199753	0.0102421	0.0137582	0.0116468	0.0203749	0.00772842	0.0162353	0.00927727	0.0135405	0.00954543	0.0117795	0.00656889	0.0151111	0.0112382	0.0202241	0.00929579	0.0100956	0.00458634	0.00742291	0.0064996	0.0274143	0.013694	0.0293415	0.0151562	0.0174471	0.0147471	0.020291	0.0101498	0.0268847	0.024911	0.0471077	0.0203165	0.0177111	0.00912234
Common profile 1				0.0508652	0.017428	0.0379003	0.0215797	0.0152337	0.00969835	0.0145859	0.00613758	0.0305968	0.0178631	0.0379761	0.0172012	0.0186457	0.0125275	0.0145958	0.00993765	0.0225104	0.00821001	0.0172064	0.0107286	0.0121237	0.00530185	0.00993767	0.00424227	0.0144395	0.00892669	0.0215513	0.0107048	0.00624583	0.00469921	0.00614354	0.00424909	0.0336064	0.0134954	0.0306452	0.0144562	0.0187636	0.0104781	0.0185822	0.0062512	0.0336521	0.0207771	0.0507878	0.0225336	0.0187819	0.0125196
Correlation of average profile with common profile 1			0.977406	P =	1.45676e-43
[truncated: 18 more columns]

## Sheet: Plasmid class 1
Additional file 6. Details of the trinucleotide frequency profiles of mitochondrial, chloroplast, virus and phage genomes, and plasmids (class 1 plasmids)
Plasmid		GC content	cWC	Trinucleotide frequency
(— indicates the complementary strand)				AAA	AAC	AAT	AAG	ACA	ACC	ACT	ACG	ATA	ATC	ATT	ATG	AGA	AGC	AGT	AGG	CAA	CAC	CAT	CAG	CCA	CCC	CCT	CCG	CTA	CTC	CTT	CTG	CGA	CGC	CGT	CGG	TAA	TAC	TAT	TAG	TCA	TCC	TCT	TCG	TTA	TTC	TTT	TTG	TGA	TGC
1	— Borrelia afzelii PKo plasmid lp34	0.23555	0.999033	0.0720726	0.013189	0.0545067	0.0223513	0.0133349	0.00455195	0.0133057	0.00145896	0.0513554	0.0153483	0.0545943	0.0148814	0.0189373	0.00898719	0.0147063	0.00691547	0.019054	0.00431852	0.0139768	0.00475621	0.00688629	0.00341397	0.00583584	0.00172157	0.0162528	0.00536897	0.0215342	0.00437688	0.00256777	0.00128388	0.00186747	0.00128388	0.053252	0.0113215	0.0514137	0.016778	0.0140644	0.00674039	0.0192291	0.00236351	0.0528727	0.0174783	0.0739401	0.019696	0.0150856	0.00837443
2	— Clostridium perfringens F5603 plasmid pBCNF5603	0.254204	0.997661	0.0650805	0.0166244	0.0470935	0.0239555	0.0135176	0.00697681	0.0167879	0.00166244	0.0476658	0.0155616	0.0488922	0.0152073	0.0215572	0.0090753	0.0164064	0.00825771	0.0162974	0.00482381	0.0169242	0.00686779	0.00975663	0.0026163	0.00921157	0.000708582	0.0184504	0.00836672	0.0235467	0.00673153	0.0016897	0.000545063	0.00179871	0.000899354	0.0487831	0.0143624	0.0472842	0.016897	0.0149892	0.0105742	0.0221841	0.00171695	0.0477203	0.0215572	0.062873	0.0176873	0.0167607	0.00694955
3	Clostridium acetobutylicum ATCC 824 plasmid pSOL1	0.309115	0.996722	0.0490422	0.0161616	0.0383702	0.0222554	0.0157033	0.00891155	0.016745	0.00376566	0.0407713	0.0159533	0.0395942	0.0177762	0.0162137	0.0132137	0.0160627	0.0108491	0.0198075	0.00759383	0.01912	0.0100001	0.0116355	0.00418754	0.0116876	0.00234377	0.01662	0.00839592	0.0235784	0.0110105	0.00294795	0.00250523	0.00383858	0.00218231	0.0384796	0.0167554	0.0410577	0.0165002	0.0169429	0.0117553	0.0180523	0.00295316	0.0391723	0.0203075	0.0522662	0.0197502	0.0163491	0.0118647
4	— Bacillus cereus E33L plasmid pE33L466	0.331222	0.994291	0.0478635	0.0182667	0.0375798	0.020591	0.017394	0.00958256	0.015327	0.00698161	0.0329482	0.0179365	0.0369965	0.0180287	0.0180608	0.0105003	0.014302	0.00967691	0.0213479	0.0085662	0.0194975	0.00936814	0.0121857	0.00678649	0.0109592	0.00382745	0.0148702	0.0096233	0.0223922	0.00978841	0.00714028	0.0041448	0.00686797	0.00359587	0.0327703	0.0165406	0.0316338	0.0143964	0.0186741	0.0126981	0.0198084	0.00707596	0.0313229	0.0247144	0.0491479	0.0210885	0.0176234	0.0106954
5	Legionella pneumophila str. Paris plasmid pLPP	0.374387	0.989829	0.0445622	0.0178567	0.0334994	0.0204879	0.0155592	0.0105624	0.0122912	0.00793885	0.0216859	0.0200026	0.0350235	0.0205258	0.0165905	0.0139063	0.0131935	0.0114799	0.025189	0.00957667	0.0202528	0.0125945	0.0140428	0.00620247	0.0114571	0.00480729	0.0115557	0.0103198	0.0197144	0.0112221	0.00872743	0.00691522	0.00736259	0.00538356	0.0261596	0.0118742	0.0245748	0.0109567	0.0217465	0.0111462	0.0159611	0.00856062	0.0285177	0.0198661	0.0422723	0.0234147	0.0202149	0.0150361
6	Lactococcus lactis subsp. lactis plasmid pK214	0.324495	0.989087	0.0592922	0.0178781	0.039305	0.0243396	0.0161706	0.00873816	0.0151327	0.00743246	0.0308681	0.0170076	0.0365596	0.0166728	0.0195186	0.0108808	0.0153671	0.00950819	0.0237035	0.00813553	0.0154675	0.0105461	0.010613	0.00505541	0.00823596	0.00398406	0.0127892	0.00974254	0.0219291	0.00984298	0.0068633	0.00378319	0.00843684	0.00341491	0.0324751	0.0132244	0.0302655	0.0127222	0.0197529	0.00944123	0.0202886	0.00749941	0.0323077	0.0229335	0.0532659	0.0216278	0.0197864	0.0109478
7	Methanococcus maripaludis C5 plasmid pMMC501	0.27242	0.980849	0.0776289	0.018713	0.0453942	0.0224556	0.014246	0.00977907	0.00905469	0.00446698	0.0474466	0.0132802	0.0473258	0.0131595	0.0239044	0.00410479	0.01159	0.00772667	0.0136424	0.00458771	0.0137631	0.00833032	0.00712302	0.00748521	0.00917542	0.00434625	0.00905469	0.00458771	0.0191959	0.00688156	0.00519136	0.00458771	0.00760594	0.00362188	0.045032	0.0106242	0.0469637	0.010262	0.0125558	0.00881323	0.0159363	0.00833032	0.0438247	0.0230593	0.0677291	0.0177472	0.0148497	0.00639865
8	— Nostoc sp. PCC 7120 plasmid pCC7120gamma	0.410258	0.966372	0.0335906	0.0191932	0.0292165	0.0206742	0.0164864	0.0120338	0.0177221	0.00674755	0.0179673	0.0167512	0.0274413	0.0157312	0.0199975	0.0167708	0.0188598	0.0125928	0.0254994	0.0106117	0.0132499	0.0180654	0.0154566	0.00995459	0.0114748	0.00628659	0.0152506	0.0110432	0.0178104	0.0173102	0.0073458	0.00792444	0.00739484	0.00611987	0.0234889	0.0142503	0.0173004	0.0161823	0.0197326	0.0106509	0.0160647	0.00811079	0.0232241	0.0175456	0.0312761	0.0229299	0.0203113	0.0157998
9	— Actinobacillus actinomycetemcomitans VT745 plasmid pVT745	0.390277	0.962645	0.0497242	0.0210402	0.0305753	0.0195429	0.0140662	0.0124507	0.0125296	0.0119385	0.0208038	0.0174153	0.0337273	0.0170607	0.0120173	0.0118991	0.0120567	0.00949567	0.0238771	0.00914106	0.0148148	0.00882585	0.0107959	0.00638298	0.00914106	0.0143814	0.0102837	0.00839243	0.0187943	0.0104019	0.0101261	0.0120173	0.0118991	0.0138692	0.0267928	0.0134752	0.0262805	0.00977147	0.0171395	0.0107565	0.0139874	0.0101261	0.0321119	0.0175335	0.0431836	0.0217494	0.0185185	0.0144996
10	— Lactobacillus casei ATCC 334 plasmid 1	0.42163	0.960556	0.0358581	0.0203723	0.0277367	0.0209229	0.0159331	0.0122854	0.0130768	0.0122165	0.0173784	0.0212671	0.025844	0.0188582	0.0155201	0.0149007	0.0133521	0.0108056	0.0257063	0.0112874	0.0172408	0.0142125	0.0158987	0.00681372	0.00905055	0.0104615	0.012423	0.00867201	0.0181011	0.0128704	0.0138683	0.0103582	0.0115627	0.00991087	0.0225748	0.0102206	0.0181355	0.0109777	0.0227124	0.00984205	0.0143157	0.0122854	0.0211294	0.0180667	0.0306273	0.0241233	0.0207853	0.0143845
11	Dictyostelium giganteum DG61 plasmid Dgp1	0.242133	0.953314	0.0814914	0.0221031	0.0457691	0.0223264	0.0225497	0.00937709	0.0140656	0.00245591	0.0462157	0.0176379	0.0491181	0.0200938	0.0250056	0.00357223	0.0154052	0.00491181	0.0265684	0.0087073	0.0174146	0.00759098	0.0125028	0.00111632	0.00424202	0.00223264	0.00692119	0.00290243	0.0136191	0.00491181	0.00357223	0.00133958	0.00424202	0.000446528	0.0390712	0.0136191	0.0480018	0.0136191	0.0196472	0.00803751	0.00803751	0.00401875	0.0437598	0.0149587	0.0741237	0.0189775	0.0212101	0.00379549
12	Enterococcus faecium plasmid pVEF1	0.362414	0.951051	0.0509792	0.0185241	0.0326822	0.0254139	0.0162275	0.00971633	0.0122653	0.0107511	0.0256663	0.0186251	0.034146	0.0176408	0.0210731	0.0127448	0.0140824	0.0108772	0.0233949	0.00845447	0.0154704	0.0107763	0.0116344	0.00552695	0.00943872	0.00625883	0.0119372	0.00726832	0.0199374	0.00979205	0.0118615	0.00547648	0.00971633	0.00699071	0.0252625	0.0136281	0.0280133	0.012341	0.0185241	0.010322	0.015748	0.0107258	0.0282152	0.0213255	0.0423985	0.0217293	0.0201393	0.0105996
13	Bacillus cereus E33L plasmid pE33L5	0.308927	0.950571	0.0634548	0.0189973	0.0383862	0.0258519	0.0195848	0.00783392	0.0117509	0.00607129	0.028398	0.0141011	0.0389738	0.0231101	0.0240893	0.00940071	0.0158637	0.0107716	0.0229142	0.00744222	0.0170388	0.00842146	0.00959655	0.00411281	0.00587544	0.00352526	0.0103799	0.00861731	0.0166471	0.0052879	0.00802977	0.00176263	0.00548374	0.00313357	0.0315315	0.012926	0.0313357	0.015472	0.0182139	0.00685468	0.0168429	0.00548374	0.0366236	0.0195848	0.0632589	0.019389	0.0197807	0.00665883
14	Dictyostelium firmibasis CR II 2B plasmid Dfp1	0.239482	0.945513	0.0865749	0.0201476	0.0442849	0.0235388	0.0231398	0.0095751	0.0135647	0.00299222	0.0546579	0.0125673	0.0454817	0.0209455	0.0261321	0.00438859	0.0163575	0.00498703	0.0235388	0.00877718	0.0173549	0.00598444	0.0101735	0.00119689	0.00498703	0.00259326	0.00997407	0.00379015	0.011171	0.00458807	0.00498703	0.000997407	0.00219429	0.000797925	0.0398963	0.0133653	0.0512667	0.0163575	0.015759	0.00498703	0.00937562	0.00299222	0.0410932	0.0121684	0.074606	0.0193497	0.0197487	0.00458807
15	Desulfotalea psychrophila LSv54 plasmid large	0.436066	0.937045	0.0352264	0.0187934	0.0231937	0.019583	0.0170991	0.0157009	0.0134721	0.0089567	0.0199202	0.019254	0.0226261	0.0152404	0.0182753	0.0157585	0.0126825	0.0140971	0.02423	0.0142616	0.0176173	0.016984	0.0187605	0.0111774	0.0142287	0.0105852	0.0113336	0.0129786	0.01779	0.0162109	0.0109306	0.00929391	0.00861126	0.0096558	0.0192129	0.0122548	0.019764	0.010906	0.0199778	0.0124028	0.0163425	0.0102973	0.0193856	0.0174281	0.0329564	0.0205535	0.0168853	0.0160546
16	Borrelia garinii PBi plasmid cp26	0.256013	0.935328	0.0881355	0.0171549	0.0571829	0.0240537	0.016417	0.00605032	0.0132443	0.00309894	0.0440862	0.0151258	0.0502103	0.0145355	0.0208441	0.0108463	0.012322	0.0085221	0.0257508	0.00442706	0.0146462	0.00822696	0.00973954	0.00317273	0.00759979	0.0014019	0.0148307	0.00627167	0.0194422	0.00630857	0.00280381	0.00206596	0.00225042	0.00136501	0.0489928	0.0126171	0.0385155	0.0137239	0.0161219	0.00885413	0.0169335	0.00217664	0.04416	0.018483	0.0595071	0.0188519	0.0147569	0.00878034
17	— Methanosarcina barkeri str. fusaro plasmid 1	0.335937	0.934481	0.0419463	0.0196116	0.0354549	0.016806	0.0163384	0.00943448	0.0182913	0.00453845	0.033447	0.0181538	0.0329794	0.0168335	0.0193916	0.0100671	0.0136704	0.0126527	0.019089	0.00764661	0.0149631	0.0153207	0.0125151	0.00594125	0.0100121	0.00341072	0.0160909	0.0107548	0.0267906	0.0139179	0.00511607	0.00266806	0.00514358	0.00341072	0.0305589	0.0144955	0.033392	0.0152382	0.0184014	0.0112774	0.0263505	0.00555617	0.0321267	0.0243976	0.0550391	0.0206843	0.0157883	0.0134778
18	Bacteroides fragilis NCTC 9343 plasmid pBF9343	0.322374	0.929283	0.0443405	0.0143334	0.0345205	0.0207615	0.0128289	0.00733082	0.013841	0.00429455	0.0370097	0.0168226	0.0370097	0.0174517	0.0185459	0.0105586	0.0148531	0.00982001	0.0163849	0.00527928	0.0192844	0.00919087	0.0103671	0.00462279	0.0107227	0.00423984	0.0155917	0.00776848	0.0266699	0.0109415	0.00415778	0.0025439	0.00596313	0.00465014	0.0299798	0.0139504	0.0376662	0.0165217	0.0168773	0.0127469	0.0242355	0.0053887	0.0300618	0.0283112	0.0600416	0.0257673	0.0179988	0.012446
19	— Fusobacterium nucleatum 12230 plasmid pFN1	0.232886	0.927502	0.0725573	0.0158029	0.0451997	0.0188615	0.011045	0.00407816	0.0190314	0.00101954	0.0385726	0.0159728	0.0523364	0.0127443	0.013254	0.00900595	0.0149533	0.00390824	0.0142736	0.00458794	0.0152931	0.00628717	0.00611725	0.00271878	0.00798641	0.00169924	0.0183517	0.0101954	0.031096	0.00934579	0.00186916	0.000679694	0.00152931	0.000339847	0.0472387	0.0115548	0.048938	0.0124044	0.0192014	0.00951572	0.0309261	0.00152931	0.0516568	0.0295667	0.0939677	0.0183517	0.0158029	0.00696686
20	Yersinia pseudotuberculosis IP 31758 plasmid_153kb	0.403551	0.912528	0.0387695	0.0209291	0.0292485	0.0182583	0.0186566	0.0127338	0.0156789	0.00986052	0.0233387	0.0199626	0.0284127	0.0203414	0.0180363	0.014301	0.0137198	0.0100891	0.0233649	0.0125771	0.0191856	0.0160054	0.0144577	0.00883528	0.0106311	0.00811697	0.0125705	0.0112971	0.0174028	0.0144773	0.0109576	0.00924668	0.00889405	0.00740518	0.0239199	0.0132758	0.0239199	0.0107225	0.0221372	0.00971685	0.0155352	0.0096842	0.024057	0.0171351	0.0293661	0.0195708	0.0229143	0.0146145
21	Fusobacterium nucleatum FDC 27-17 plasmid pPA52	0.231014	0.910196	0.0961937	0.0148113	0.0544673	0.0318522	0.0156076	0.00318522	0.0143335	0.00127409	0.0496894	0.0108297	0.0450709	0.0154483	0.0321707	0.0106705	0.0186335	0.00796305	0.0179965	0.003663	0.0117853	0.00828157	0.00430005	0.00222965	0.00414079	0.000318522	0.0113075	0.00350374	0.018315	0.0065297	0.00159261	0	0.00127409	0.00159261	0.0512821	0.0106705	0.0387004	0.0194298	0.0152891	0.00461857	0.0129001	0.00191113	0.047619	0.0172002	0.0710304	0.0148113	0.0194298	0.00414079
22	Sulfolobus islandicus REN1H1 plasmid pRN2	0.373617	0.898602	0.0454219	0.0205548	0.0327727	0.0252983	0.0172488	0.0100618	0.0156677	0.0100618	0.0281731	0.0150927	0.0274544	0.01768	0.0277418	0.00733075	0.014949	0.0142303	0.0183987	0.0135116	0.0123617	0.00905563	0.0103493	0.0113555	0.00905563	0.00891189	0.0150927	0.0113555	0.0183987	0.0106368	0.00488716	0.00790571	0.00948685	0.00718701	0.0297542	0.0114992	0.0252983	0.0156677	0.0162426	0.0109242	0.0204111	0.00459968	0.0268794	0.0198361	0.040391	0.0172488	0.0218485	0.00963059
23	Campylobacter concisus 13826 plasmid pCCON31	0.316068	0.889912	0.0705076	0.0160597	0.0373865	0.0274986	0.0143148	0.00610722	0.0147672	0.00568714	0.0439138	0.0152842	0.0293728	0.018774	0.0262384	0.018354	0.015672	0.0101787	0.0229101	0.00681811	0.0130869	0.00888616	0.00927392	0.0031667	0.00701199	0.00161567	0.0206482	0.00985556	0.0188387	0.00707661	0.00517013	0.00465312	0.00471774	0.00261738	0.040424	0.011762	0.0359001	0.0211329	0.0145087	0.00504088	0.0176431	0.00497625	0.0307623	0.0112127	0.04847	0.018871	0.0178369	0.011342
24	Campylobacter jejuni subsp. jejuni 81-176 plasmid pVir	0.258853	0.878961	0.0994102	0.0165194	0.0471832	0.0356276	0.0149716	0.00437672	0.011182	0.00440341	0.0363214	0.0132102	0.0433669	0.0186544	0.0300766	0.0124096	0.014678	0.0101679	0.0255398	0.00469697	0.00787275	0.00669851	0.00581783	0.00213498	0.00536415	0.00128099	0.0118759	0.00325585	0.0196152	0.00290892	0.00501721	0.00258867	0.00218836	0.00229511	0.0422994	0.00878012	0.0380294	0.015959	0.0132369	0.00429666	0.0111019	0.0029356	0.0461157	0.0120627	0.0702143	0.0180673	0.0184676	0.00894025
25	— Lactobacillus plantarum WCFS1 plasmid pWCFS103	0.408301	0.856613	0.0434192	0.0215987	0.0289461	0.0264785	0.0156098	0.015388	0.0135026	0.0115064	0.0187983	0.0187429	0.0275321	0.0153326	0.0158594	0.0182438	0.0161921	0.0101201	0.0284471	0.010231	0.0139463	0.013974	0.0175784	0.00748607	0.00934372	0.0110627	0.0137245	0.00515707	0.0168852	0.0111182	0.0126709	0.00934372	0.010425	0.0106469	0.0280589	0.0127818	0.0178557	0.0121441	0.0198242	0.00837331	0.0106746	0.00975961	0.0266449	0.0146671	0.0323842	0.0219314	0.0207669	0.0117004
26	Borrelia burgdorferi B31 plasmid cp32-1	0.293626	0.835767	0.0756147	0.0181475	0.0450436	0.0315142	0.0181475	0.00556134	0.0169767	0.00471575	0.0363926	0.0124561	0.0404254	0.0187329	0.0288799	0.0126512	0.0171393	0.0107649	0.0265383	0.00676467	0.0109926	0.00708989	0.00738259	0.00325224	0.00491089	0.00224405	0.0161311	0.00487837	0.0179849	0.00689476	0.00432548	0.00214648	0.00315468	0.00234162	0.0409132	0.0132692	0.0325875	0.0183101	0.0135619	0.00497593	0.012261	0.0018863	0.0393196	0.0124886	0.0475153	0.0213998	0.021725	0.01083
Average profile				0.0603368	0.0182071	0.0390384	0.0235116	0.0162384	0.00893783	0.0143695	0.00601143	0.0343651	0.0163216	0.0380967	0.0173639	0.0210743	0.0113286	0.0148873	0.00966807	0.0220563	0.00794186	0.0154854	0.01009	0.01096	0.00526711	0.00853001	0.00470639	0.0136274	0.00786011	0.0198923	0.00928397	0.00632373	0.00449143	0.0059196	0.00442914	0.0353156	0.0128115	0.0340036	0.0144382	0.0175321	0.00905242	0.0169672	0.00588245	0.0354109	0.0189957	0.0539174	0.0202065	0.0186687	0.010366
Common profile 1				0.0508652	0.017428	0.0379003	0.0215797	0.0152337	0.00969835	0.0145859	0.00613758	0.0305968	0.0178631	0.0379761	0.0172012	0.0186457	0.0125275	0.0145958	0.00993765	0.0225104	0.00821001	0.0172064	0.0107286	0.0121237	0.00530185	0.00993767	0.00424227	0.0144395	0.00892669	0.0215513	0.0107048	0.00624583	0.00469921	0.00614354	0.00424909	0.0336064	0.0134954	0.0306452	0.0144562	0.0187636	0.0104781	0.0185822	0.0062512	0.0336521	0.0207771	0.0507878	0.0225336	0.0187819	0.0125196
Correlation of average profile with common profile 1				0.992392	P =	3.94648e-58
[truncated: 18 more columns]

## Sheet: Plasmid class 2
Additional file 6. Details of the trinucleotide frequency profiles of mitochondrial, chloroplast, virus and phage genomes, and plasmids (class 2 plasmids)
Plasmid		GC content	cWC	Trinucleotide frequency
(— indicates the complementary strand)				AAA	AAC	AAT	AAG	ACA	ACC	ACT	ACG	ATA	ATC	ATT	ATG	AGA	AGC	AGT	AGG	CAA	CAC	CAT	CAG	CCA	CCC	CCT	CCG	CTA	CTC	CTT	CTG	CGA	CGC	CGT	CGG	TAA	TAC	TAT	TAG	TCA	TCC	TCT	TCG	TTA	TTC	TTT	TTG	TGA	TGC
1	Cupriavidus necator megaplasmid pHG1	0.623081	0.999323	0.00755274	0.0108724	0.00763899	0.0132234	0.00959408	0.0149507	0.00828479	0.0179607	0.00486339	0.0161582	0.00782256	0.0151807	0.0100121	0.0212007	0.00835998	0.0151785	0.0140041	0.0161361	0.0150059	0.0223243	0.0197941	0.0147184	0.0146941	0.028999	0.00498503	0.0138294	0.0130752	0.0217647	0.0246177	0.0395507	0.0177462	0.0292268	0.0027557	0.00713695	0.00519292	0.00492752	0.0129137	0.0148069	0.0096184	0.0241997	0.00284638	0.014484	0.00740677	0.0141722	0.0128076	0.025091
2	— Mesorhizobium loti MAFF303099 plasmid pMLb	0.598757	0.998125	0.0116747	0.0125004	0.00961534	0.0149919	0.0102634	0.014267	0.0072055	0.0164512	0.00627421	0.0195043	0.00953373	0.0148142	0.0116939	0.0202436	0.00697988	0.0159472	0.0166768	0.0121836	0.0152895	0.0190339	0.017949	0.0136717	0.0153951	0.0283804	0.00554934	0.0154431	0.0148382	0.0179922	0.0278043	0.0345394	0.0169024	0.0280395	0.00358115	0.0051413	0.00630302	0.00527571	0.0149823	0.0161296	0.0113627	0.0278091	0.00357155	0.0165424	0.0113819	0.0161344	0.013955	0.0200372
3	Dinoroseobacter shibae DFL 12 plasmid pDSHI01	0.601293	0.997781	0.0114223	0.0126192	0.00851951	0.0140522	0.0111074	0.016829	0.00645131	0.0161519	0.00611011	0.020745	0.00896044	0.0165823	0.0125982	0.0177792	0.00628333	0.0149971	0.0159157	0.0140627	0.0162674	0.0194484	0.0183566	0.0163304	0.0151913	0.028897	0.0044671	0.0136323	0.0131703	0.0197686	0.0258157	0.0347709	0.015606	0.028855	0.00283984	0.00540146	0.00650905	0.00425188	0.0152175	0.0158054	0.0120942	0.0253276	0.00311804	0.0162149	0.0112701	0.0145404	0.015333	0.0207502
4	— Burkholderia vietnamiensis G4 plasmid pBVIE02	0.617531	0.997516	0.00871566	0.0128043	0.00825258	0.0118028	0.0100522	0.0152289	0.00826764	0.0212903	0.0049282	0.0185871	0.00783468	0.0136514	0.00982629	0.0203679	0.0079928	0.0122734	0.0134029	0.0162567	0.0141484	0.0197279	0.0164562	0.0135046	0.0132749	0.0300888	0.00394558	0.0147658	0.0130038	0.0194229	0.0311279	0.0413758	0.0212376	0.0296257	0.00267305	0.00721348	0.00456678	0.00417147	0.0140806	0.0141107	0.00937827	0.0309698	0.00274835	0.0160985	0.00835799	0.0139827	0.0136439	0.0233271
5	Polaromonas naphthalenivorans CJ2 plasmid pPNAP04	0.589898	0.997144	0.0153049	0.0125152	0.0104351	0.0150753	0.0108595	0.0158753	0.00916206	0.014971	0.00484886	0.0149292	0.0103586	0.0164319	0.0096212	0.0215034	0.00875161	0.0146162	0.0186024	0.016244	0.0168632	0.0226443	0.0218303	0.015284	0.0157779	0.0237504	0.00451494	0.0130857	0.0147275	0.0236878	0.0192911	0.0322446	0.0151449	0.0235973	0.00452885	0.00666458	0.00491843	0.00418101	0.0167171	0.0126057	0.0095099	0.0194581	0.00443842	0.0150753	0.0154092	0.017538	0.0159936	0.0253157
6	Acidiphilium cryptum JF-5 plasmid pACRY01	0.623334	0.995649	0.00860075	0.010816	0.00870881	0.0109978	0.00915579	0.0154332	0.00647389	0.0160816	0.00619391	0.0217254	0.00876775	0.015109	0.0101087	0.0180562	0.00601708	0.0143035	0.013159	0.0144017	0.0158998	0.0185523	0.0181348	0.0162289	0.0151925	0.0336171	0.00439615	0.0166219	0.0115921	0.0202174	0.0275361	0.0394966	0.0158262	0.0334845	0.00313871	0.00504453	0.0064788	0.00411618	0.0143821	0.0161258	0.0109044	0.0283073	0.0032173	0.0147652	0.00870881	0.0126285	0.0138614	0.0212096
7	Novosphingobium aromaticivorans DSM 12444 plasmid pNL1	0.622529	0.994275	0.0073024	0.0118454	0.00808305	0.0134663	0.00896671	0.0184539	0.00684701	0.0149138	0.00492248	0.0207199	0.00838664	0.0144638	0.0103274	0.0191261	0.00630489	0.0154722	0.0145723	0.0136669	0.0155372	0.0188225	0.0186328	0.0175268	0.0164426	0.0324298	0.00444541	0.014762	0.014106	0.0190285	0.0310799	0.0393419	0.0143934	0.0307384	0.00259135	0.00504174	0.00499295	0.00396292	0.0137374	0.0154342	0.00988832	0.0302288	0.00233655	0.0168546	0.008018	0.014415	0.013629	0.0210723
8	— Xanthomonas campestris pv. vesicatoria str. 85-10 plasmid pXCV183	0.604928	0.993767	0.00901024	0.0120885	0.00847346	0.0141644	0.0104782	0.0156214	0.00853371	0.0176042	0.00546092	0.0167826	0.00831462	0.0140275	0.0113381	0.0230542	0.00942652	0.0152051	0.0158022	0.0162184	0.0139782	0.022605	0.0196582	0.0146191	0.0141535	0.0257107	0.00513776	0.0150025	0.0133538	0.0212959	0.0237443	0.0347538	0.0176645	0.0263899	0.00380676	0.00753136	0.00486389	0.00624966	0.0141754	0.0146903	0.010396	0.0235088	0.00330832	0.0141097	0.00771759	0.0163554	0.0143945	0.0238977
9	— Gluconobacter oxydans 621H plasmid pGOX1	0.583242	0.991894	0.0131385	0.0122316	0.0093943	0.0141558	0.0114349	0.0137268	0.00740881	0.017134	0.0074701	0.0190399	0.00924723	0.0160739	0.0150199	0.0184025	0.00784391	0.0168031	0.0131018	0.0132856	0.0160003	0.0228086	0.0169747	0.0159452	0.0159084	0.025554	0.00408741	0.0146706	0.0133408	0.0241813	0.0205351	0.0280849	0.0172137	0.026032	0.00501887	0.00569909	0.00716369	0.0042161	0.0166438	0.0175998	0.0149218	0.0206577	0.00484729	0.0174343	0.0134204	0.012875	0.0173792	0.0203267
10	Oligotropha carboxidovorans OM5 plasmid pHCG3	0.605533	0.990184	0.0100409	0.0107098	0.00967262	0.0133252	0.00928181	0.0132425	0.00611772	0.0176768	0.00632816	0.022111	0.0100259	0.0171356	0.0110254	0.0183457	0.00671146	0.0137987	0.0133327	0.0121678	0.0162263	0.0162789	0.0146104	0.0114162	0.0125286	0.0308291	0.00408099	0.0154221	0.0118221	0.0171582	0.0321744	0.0392617	0.0190972	0.0308442	0.00347974	0.00520833	0.00696699	0.003848	0.0141294	0.01561	0.0113937	0.0313101	0.00366763	0.0157678	0.00934193	0.0145728	0.0152116	0.0212993
11	Pseudomonas syringae pv. phaseolicola 1448A large plasmid	0.541084	0.990149	0.0182572	0.0134144	0.0138918	0.0150741	0.0119289	0.0153015	0.0106406	0.0150741	0.0095568	0.0170522	0.0136872	0.0160366	0.0112847	0.0202201	0.0113378	0.0156198	0.0177494	0.0147255	0.0160063	0.0222967	0.018242	0.013331	0.0158168	0.018674	0.00782884	0.0135432	0.0150969	0.0215236	0.0187801	0.0231379	0.0152105	0.0182723	0.00851093	0.00985237	0.00951132	0.00803347	0.018674	0.0132931	0.01155	0.0180374	0.00841998	0.0157789	0.0175524	0.0189848	0.018909	0.0223573
12	Rhizobium leguminosarum bv. viciae 3841 plasmid pRL7	0.576219	0.98891	0.0144165	0.0134598	0.0112165	0.0160528	0.0105699	0.0132685	0.00747549	0.0170689	0.00738972	0.0208496	0.0105633	0.0168116	0.0135984	0.0190219	0.00745569	0.0150499	0.016706	0.0115596	0.0153403	0.0176957	0.0158615	0.0127077	0.0139745	0.0260158	0.00560167	0.0153139	0.0153337	0.0177155	0.0269593	0.0299152	0.0165543	0.0267283	0.00494847	0.00608992	0.0077592	0.00504744	0.015017	0.0155976	0.0130904	0.0268339	0.00494187	0.017511	0.012833	0.016165	0.0160396	0.0192726
13	Roseobacter denitrificans plasmid pTB1	0.559938	0.980552	0.0165591	0.0140701	0.011938	0.0160237	0.0128115	0.0152348	0.00815276	0.0164652	0.0079743	0.0202598	0.0113368	0.016484	0.0143894	0.018015	0.00806823	0.0150751	0.0196399	0.0147182	0.0159862	0.0196681	0.0179586	0.0132435	0.013638	0.0213212	0.00523167	0.0123043	0.015432	0.0183719	0.0212272	0.0290231	0.0152817	0.0226455	0.00507199	0.00656541	0.00792734	0.00553223	0.0175829	0.0135629	0.013206	0.0199123	0.0050626	0.0164182	0.0169066	0.0198841	0.0185597	0.0202316
14	— Silicibacter sp. TM1040 plasmid unnamed	0.556962	0.969803	0.0148583	0.0132777	0.0109261	0.0155302	0.0126975	0.0153011	0.00937612	0.0131632	0.00866604	0.0195081	0.0111246	0.0164388	0.0143925	0.0181185	0.00905544	0.0148888	0.0178055	0.0139115	0.0155302	0.0187293	0.0166831	0.0147055	0.0155912	0.0211879	0.00722297	0.0154156	0.0155225	0.0207756	0.0192714	0.0268609	0.0142703	0.0210123	0.00617694	0.00780325	0.00952119	0.00693283	0.0167442	0.014026	0.0151102	0.0198975	0.00661215	0.0155531	0.0157592	0.0190806	0.0180727	0.0210046
15	— Corynebacterium sp. L2-79-05 plasmid pLEW279a	0.586372	0.963803	0.0123974	0.0120506	0.00921859	0.0144203	0.0101144	0.0150561	0.00965206	0.0180615	0.0071379	0.017339	0.00875621	0.0150272	0.0136978	0.0217316	0.00973876	0.0158941	0.0126864	0.0143914	0.013091	0.0203156	0.0154895	0.0155184	0.0149116	0.0245636	0.0072824	0.017079	0.0130332	0.0195353	0.0253439	0.0298231	0.0168767	0.0262686	0.00586637	0.00803375	0.00748468	0.00664663	0.0139868	0.014796	0.0120506	0.0247948	0.00629985	0.0135533	0.0110103	0.0139001	0.0159808	0.0208935
16	Acidiphilium cryptum JF-5 plasmid pACRY04	0.596205	0.934834	0.0131238	0.0127763	0.0114131	0.0116804	0.0101836	0.0172667	0.00625451	0.0139524	0.00833935	0.0218908	0.011226	0.0144602	0.0118408	0.0168391	0.00563975	0.0135782	0.0144869	0.0142731	0.0157699	0.0202871	0.0190843	0.0183626	0.0171064	0.0349878	0.00507845	0.0173736	0.013204	0.019699	0.0217304	0.0348809	0.0145671	0.0308182	0.00430332	0.00588031	0.00857991	0.00446369	0.0161976	0.0193516	0.0131505	0.0246438	0.00433005	0.0182824	0.0121615	0.0128832	0.0145137	0.0195387
17	Acidiphilium cryptum JF-5 plasmid pACRY06	0.609953	0.93044	0.0152637	0.00888484	0.0112769	0.0103656	0.00535368	0.0130994	0.00683449	0.0144663	0.00615104	0.0182253	0.0110491	0.0118465	0.0118465	0.0206174	0.00854311	0.0181114	0.0116186	0.0125299	0.0140107	0.0234651	0.021073	0.0214147	0.0144663	0.0288188	0.00432851	0.0176558	0.0108213	0.0200478	0.0207313	0.0308691	0.0168584	0.0348559	0.00467024	0.00432851	0.00523978	0.00774576	0.0189088	0.0164028	0.0110491	0.0244903	0.00467024	0.0175419	0.0143524	0.0119604	0.0140107	0.0189088
Average profile				0.0122141	0.0121727	0.00992205	0.0137884	0.0102855	0.0151857	0.00783167	0.0163816	0.00662444	0.0191428	0.00982326	0.015328	0.0119189	0.0195672	0.00791237	0.0151066	0.0152507	0.0141608	0.01535	0.0202767	0.0180464	0.0152076	0.0149449	0.0272838	0.00518731	0.0150541	0.0136161	0.0201286	0.0245747	0.0334077	0.0164971	0.0274961	0.00435072	0.00639037	0.0067047	0.00527074	0.0155347	0.0152911	0.0116867	0.0247286	0.00437862	0.0159992	0.0118593	0.0152984	0.0154291	0.0214432
Common profile 2				0.00603386	0.00993686	0.00556704	0.0104186	0.00837551	0.0173954	0.0059489	0.0192801	0.00359496	0.0165624	0.00557371	0.0127568	0.00862943	0.0197084	0.00594543	0.0150825	0.0102415	0.016573	0.0127681	0.0203367	0.0180631	0.0183468	0.015112	0.0375099	0.00346602	0.0152032	0.0103908	0.020358	0.0288533	0.0454488	0.0192835	0.0374484	0.00183204	0.00552179	0.00360621	0.00345161	0.0120655	0.0150265	0.00863142	0.028856	0.00183793	0.0138338	0.00602394	0.0101927	0.0120442	0.021401
Correlation of average profile with common profile 2				0.967112	P =	1.42803e-38
[truncated: 18 more columns]

## Sheet: Virus class 1
Additional file 6. Details of the trinucleotide frequency profiles of mitochondrial, chloroplast, virus and phage genomes, and plasmids (class 1 virus genomes)
Virus genome		GC content	cWC	Trinucleotide frequency
(— indicates the complementary strand)				AAA	AAC	AAT	AAG	ACA	ACC	ACT	ACG	ATA	ATC	ATT	ATG	AGA	AGC	AGT	AGG	CAA	CAC	CAT	CAG	CCA	CCC	CCT	CCG	CTA	CTC	CTT	CTG	CGA	CGC	CGT	CGG	TAA	TAC	TAT	TAG	TCA	TCC	TCT	TCG	TTA	TTC	TTT	TTG	TGA	TGC
1	Yaba-like disease virus	0.270005	0.999268	0.0682493	0.0247003	0.0421171	0.0167182	0.0219197	0.00708984	0.0150858	0.00827264	0.0437219	0.0154317	0.0419096	0.0171885	0.0164899	0.00621139	0.0153279	0.00691692	0.0199069	0.00626673	0.0174583	0.00722127	0.00852165	0.00245551	0.00626673	0.00300194	0.0148022	0.00511852	0.0164139	0.00724893	0.00503552	0.00264226	0.00829339	0.0030642	0.0463019	0.0165453	0.0427673	0.0154178	0.0129831	0.00835564	0.0161233	0.00504935	0.0457139	0.0167044	0.0661258	0.0198446	0.0129277	0.00730427
2	Camelpox virus	0.331734	0.999241	0.0366912	0.0177768	0.035612	0.0150547	0.019624	0.00797212	0.0159005	0.0101158	0.0423737	0.0241059	0.0355245	0.0215733	0.0236198	0.00654297	0.0159588	0.00760268	0.017422	0.00822003	0.02204	0.00927974	0.0116957	0.00323746	0.00727213	0.00511868	0.0185789	0.0103346	0.0143158	0.00898808	0.0098582	0.00432147	0.00996515	0.00517702	0.0314947	0.0182046	0.0418779	0.0189824	0.0182095	0.0122255	0.0226428	0.00981931	0.0313586	0.0192984	0.0360641	0.0165713	0.0177768	0.00727699
3	Cowpox virus	0.334033	0.999229	0.0357644	0.0178488	0.0351942	0.0148198	0.0192965	0.00796893	0.0158978	0.0105569	0.041858	0.0243923	0.0351541	0.0217286	0.0229892	0.00661033	0.0159512	0.00729186	0.0174479	0.00848118	0.0226907	0.0088999	0.0117774	0.00331408	0.00734086	0.00530965	0.0187709	0.010401	0.0144946	0.00919389	0.0096616	0.00457913	0.0104144	0.00528292	0.0311274	0.0179468	0.0417244	0.0188599	0.0186684	0.0123743	0.0230783	0.00980859	0.0306864	0.0196617	0.0359025	0.0166595	0.0177953	0.00759476
4	Taterapox virus	0.332643	0.999124	0.0357085	0.0178442	0.0358802	0.0147187	0.0197023	0.00800816	0.0159305	0.0101188	0.0421413	0.0245092	0.0356833	0.0214847	0.023055	0.00686197	0.0158042	0.00754363	0.0176068	0.00850804	0.0224188	0.00925028	0.0117446	0.00337292	0.00727601	0.00535729	0.0191166	0.00984105	0.0140925	0.0091594	0.00949265	0.00438783	0.0101087	0.00525125	0.0313055	0.0181522	0.0416263	0.0196114	0.0186773	0.0123	0.0223986	0.00949265	0.0311339	0.0194549	0.0356984	0.016703	0.0176977	0.00743759
5	Fowlpox virus	0.308877	0.99891	0.0428784	0.0179492	0.0351705	0.0180462	0.0175506	0.00860202	0.0166356	0.01038	0.0512239	0.0210649	0.034817	0.0176303	0.0229919	0.00793659	0.0165629	0.00827623	0.0131907	0.00651909	0.0175056	0.00812028	0.00780143	0.00326128	0.00815493	0.00547244	0.0221566	0.00750337	0.0178556	0.00796778	0.00857776	0.00453668	0.0103661	0.00540312	0.0380991	0.0222952	0.050711	0.0219591	0.01387	0.00947885	0.022472	0.00856736	0.0380333	0.0196439	0.0402375	0.013007	0.0139116	0.00645671
6	Variola virus	0.327339	0.998747	0.0379359	0.0185099	0.0363032	0.0152552	0.0201589	0.00804522	0.0159988	0.00996896	0.0423816	0.0234351	0.0363086	0.0211665	0.0223143	0.00675195	0.0162359	0.0075333	0.0182674	0.00827693	0.0220287	0.0089559	0.0119304	0.00325473	0.00718843	0.00493059	0.0191727	0.00964564	0.014393	0.00876191	0.00871341	0.0041708	0.00972108	0.0050707	0.0329515	0.0183537	0.0417188	0.0195446	0.0180303	0.0121621	0.0222389	0.00865952	0.0325581	0.0191673	0.0369875	0.0168826	0.0171897	0.00716688
7	Canarypox virus	0.303682	0.997264	0.0419618	0.0193663	0.0347699	0.0196609	0.0188328	0.00754757	0.0188078	0.0104543	0.0493426	0.0207919	0.034128	0.0179352	0.0241822	0.00806723	0.0183993	0.00817838	0.0134861	0.00682783	0.018088	0.0096401	0.00741696	0.00232596	0.00789216	0.00379602	0.021545	0.00864802	0.0184771	0.00966511	0.00671667	0.00388216	0.00988465	0.00368208	0.0403028	0.0233263	0.04832	0.0211087	0.0153202	0.00909821	0.0233319	0.00654438	0.0397553	0.0187189	0.0383659	0.012658	0.0153063	0.00651381
8	Goatpox virus Pellor	0.253063	0.995994	0.070349	0.0203346	0.0470197	0.0168185	0.0194188	0.00631697	0.0146995	0.00591589	0.0498874	0.0190244	0.0463378	0.0200472	0.0174937	0.00496668	0.0149869	0.00607633	0.0192584	0.00597606	0.0195458	0.00653088	0.00865659	0.0021324	0.00533433	0.00185164	0.0146193	0.00468592	0.015027	0.00618996	0.00483298	0.00184496	0.00592926	0.00171795	0.0454956	0.0155685	0.0490919	0.0153145	0.0170659	0.00771406	0.0158626	0.00466587	0.0450878	0.0172998	0.0636644	0.0188172	0.0175605	0.00573541
9	— African swine fever virus	0.38948	0.995294	0.0452207	0.0180659	0.0282483	0.0178308	0.0182776	0.0114286	0.0121811	0.0094592	0.0272253	0.0151559	0.0295299	0.0206821	0.0152323	0.0130453	0.0121753	0.0127514	0.0192594	0.00995891	0.0203411	0.012481	0.0139977	0.0105115	0.0126397	0.00852445	0.012528	0.00985896	0.0185304	0.0118519	0.00845978	0.00888306	0.00920052	0.00817759	0.0266139	0.0146738	0.0279426	0.0124633	0.0158731	0.0125398	0.0147737	0.00787189	0.0272371	0.0182835	0.0460379	0.0185598	0.0160612	0.0140859
10	Fiji disease virus segment 1	0.315093	0.8929	0.0485651	0.0203091	0.0390728	0.0245033	0.0174393	0.00949227	0.0116998	0.0101545	0.0293598	0.015011	0.0428256	0.0245033	0.0227373	0.00949227	0.018543	0.00750552	0.0229581	0.00353201	0.0169978	0.00905077	0.00684327	0.00375276	0.00905077	0.00441501	0.015011	0.00596026	0.0121413	0.00794702	0.00993377	0.00242826	0.00860927	0.00264901	0.0344371	0.0165563	0.0309051	0.0152318	0.0209713	0.00573951	0.0101545	0.00529801	0.0384106	0.0156733	0.0494481	0.0242826	0.0251656	0.0112583
Average profile				0.0463324	0.0192705	0.0369388	0.0173426	0.0192221	0.00824717	0.0152837	0.0095397	0.0419516	0.0202922	0.0372218	0.020394	0.0211106	0.00764867	0.0159946	0.00796762	0.0178804	0.00725668	0.0199115	0.00894301	0.0100386	0.00376186	0.0078416	0.00477777	0.0176301	0.00819974	0.0155741	0.0086974	0.00812823	0.00416766	0.00924925	0.00454758	0.0358129	0.0181623	0.0416685	0.0178493	0.0169669	0.0101988	0.0193077	0.00757769	0.0359975	0.0183906	0.0448532	0.0173986	0.0171393	0.00808306
Common profile 1				0.0508652	0.017428	0.0379003	0.0215797	0.0152337	0.00969835	0.0145859	0.00613758	0.0305968	0.0178631	0.0379761	0.0172012	0.0186457	0.0125275	0.0145958	0.00993765	0.0225104	0.00821001	0.0172064	0.0107286	0.0121237	0.00530185	0.00993767	0.00424227	0.0144395	0.00892669	0.0215513	0.0107048	0.00624583	0.00469921	0.00614354	0.00424909	0.0336064	0.0134954	0.0306452	0.0144562	0.0187636	0.0104781	0.0185822	0.0062512	0.0336521	0.0207771	0.0507878	0.0225336	0.0187819	0.0125196
Correlation of average profile with common profile 1				0.949578	P =	6.17887e-33
[truncated: 19 more columns]

## Sheet: Virus class 2
Additional file 6. Details of the trinucleotide frequency profiles of mitochondrial, chloroplast, virus and phage genomes, and plasmids (class 2 virus genomes)
Virus genome		GC content	cWC	Trinucleotide frequency
(— indicates the complementary strand)				AAA	AAC	AAT	AAG	ACA	ACC	ACT	ACG	ATA	ATC	ATT	ATG	AGA	AGC	AGT	AGG	CAA	CAC	CAT	CAG	CCA	CCC	CCT	CCG	CTA	CTC	CTT	CTG	CGA	CGC	CGT	CGG	TAA	TAC	TAT	TAG	TCA	TCC	TCT	TCG	TTA	TTC	TTT	TTG	TGA	TGC
1	— Bovine papular stomatitis virus	0.644955	0.998287	0.00575769	0.0101987	0.00342188	0.0113294	0.0111955	0.016611	0.00813812	0.0251359	0.0038087	0.011322	0.00316896	0.0128321	0.011069	0.019713	0.0089564	0.0140595	0.00841336	0.020561	0.0127279	0.0179574	0.0171912	0.0157332	0.0156068	0.0320467	0.00431455	0.021238	0.010764	0.0183145	0.0231795	0.0478394	0.0259989	0.0315483	0.00332518	0.00897128	0.00383102	0.00453771	0.0114261	0.0209776	0.0110021	0.0239234	0.00311689	0.0131222	0.00557915	0.00813069	0.0112104	0.0201445
2	— Human herpesvirus 2	0.703857	0.998167	0.00790984	0.00946079	0.00311482	0.00710851	0.00918291	0.0177713	0.00510521	0.0209378	0.00362534	0.00836866	0.00300496	0.00769658	0.00826526	0.0145466	0.0052603	0.0161363	0.00754795	0.0172349	0.0080714	0.0159489	0.0182107	0.0482087	0.0175063	0.043181	0.00331515	0.0169053	0.00797446	0.0183529	0.020395	0.0479308	0.0200395	0.042664	0.00284987	0.00663677	0.00335393	0.0034961	0.00664969	0.0189797	0.00842682	0.0198392	0.00323114	0.00992607	0.00784522	0.00722484	0.00675955	0.0150894
3	Lymantria dispar MNPV	0.574724	0.996683	0.0192867	0.015592	0.0127791	0.0117359	0.0131393	0.011947	0.00971163	0.0246703	0.0088423	0.0128102	0.0133814	0.0106058	0.0104319	0.0176784	0.00959986	0.0103326	0.0176101	0.0147724	0.0107176	0.0128288	0.0128164	0.0103823	0.0104878	0.025285	0.00514766	0.0179702	0.0125432	0.0137478	0.0312089	0.0423363	0.0240928	0.0250925	0.00845732	0.00911552	0.00922729	0.00514766	0.0128971	0.0108666	0.0103636	0.0303271	0.00892924	0.0143687	0.0185912	0.0171133	0.0123817	0.0176474
4	— Bovine herpesvirus 1	0.724185	0.993569	0.00860317	0.00682193	0.00307467	0.00977095	0.00714713	0.01187	0.00515894	0.0178715	0.00274947	0.00575023	0.00269773	0.00643759	0.00699192	0.0245678	0.00560241	0.0153438	0.00870664	0.016009	0.00663715	0.0205471	0.0173394	0.0311311	0.0144864	0.0464453	0.00402072	0.0185367	0.0088249	0.0167407	0.0197784	0.0716931	0.0202736	0.0442132	0.00286033	0.00625282	0.00260165	0.00431637	0.00597196	0.0146934	0.00707322	0.0213453	0.00249817	0.00767929	0.00710279	0.00781972	0.00504808	0.0186624
5	— Equid herpesvirus 1	0.56666	0.974438	0.0179002	0.0153906	0.00929957	0.0113698	0.0140392	0.0162426	0.0106908	0.0159364	0.0109971	0.0117692	0.00900001	0.0123484	0.0139727	0.0196775	0.0120089	0.0155836	0.0142323	0.0160562	0.0127877	0.0188321	0.0203965	0.0232323	0.0147848	0.0213817	0.00987871	0.0182863	0.0112766	0.018253	0.0149845	0.0257885	0.0170082	0.0220807	0.00953256	0.0114763	0.0102914	0.0117892	0.0115363	0.016915	0.013753	0.0160096	0.00911318	0.0127145	0.0171213	0.0143854	0.0116095	0.0150045
Average profile				0.0118915	0.0114928	0.00633801	0.0102629	0.0109408	0.0148884	0.00776095	0.0209104	0.00600457	0.0100041	0.00625062	0.00998408	0.0101462	0.0192367	0.00828557	0.0142912	0.0113021	0.0169267	0.0101884	0.0172229	0.0171908	0.0257375	0.0145744	0.0336679	0.00533536	0.0185873	0.0102766	0.0170818	0.0219093	0.0471176	0.0214826	0.0331197	0.00540505	0.00849055	0.00586106	0.00585741	0.00969622	0.0164865	0.0101237	0.0222889	0.00537772	0.0115622	0.0112479	0.0109348	0.00940184	0.0173096
Common profile 2				0.00603386	0.00993686	0.00556704	0.0104186	0.00837551	0.0173954	0.0059489	0.0192801	0.00359496	0.0165624	0.00557371	0.0127568	0.00862943	0.0197084	0.00594543	0.0150825	0.0102415	0.016573	0.0127681	0.0203367	0.0180631	0.0183468	0.015112	0.0375099	0.00346602	0.0152032	0.0103908	0.020358	0.0288533	0.0454488	0.0192835	0.0374484	0.00183204	0.00552179	0.00360621	0.00345161	0.0120655	0.0150265	0.00863142	0.028856	0.00183793	0.0138338	0.00602394	0.0101927	0.0120442	0.021401
Correlation of average profile with common profile 2				0.948655	P =	1.07985e-32
[truncated: 19 more columns]

## Sheet: Phage class 1
Additional file 6. Details of the trinucleotide frequency profiles of mitochondrial, chloroplast, virus and phage genomes, and plasmids (class 1 phage genomes)
Phage genome		GC content	cWC	Trinucleotide frequency
(— indicates the complementary strand)				AAA	AAC	AAT	AAG	ACA	ACC	ACT	ACG	ATA	ATC	ATT	ATG	AGA	AGC	AGT	AGG	CAA	CAC	CAT	CAG	CCA	CCC	CCT	CCG	CTA	CTC	CTT	CTG	CGA	CGC	CGT	CGG	TAA	TAC	TAT	TAG	TCA	TCC	TCT	TCG	TTA	TTC	TTT	TTG	TGA	TGC
1	— Spiroplasma phage SVTS2	0.22652	0.923597	0.0762128	0.0284332	0.0624359	0.0114319	0.019786	0.0120182	0.018467	0.0027847	0.0501246	0.0203723	0.0584787	0.00688847	0.00806097	0.00425033	0.0114319	0.00483658	0.0253554	0.00644878	0.0246226	0.0055694	0.0123113	0.00425033	0.0067419	0.00219845	0.0164151	0.00615565	0.018467	0.00512971	0.00351751	0.00219845	0.00381064	0.000732815	0.065074	0.0146563	0.039572	0.0102594	0.022131	0.00776784	0.0165616	0.00351751	0.0532024	0.0187601	0.0732815	0.0189066	0.0105525	0.00703503
2	— Spiroplasma phage 1-R8A2B	0.228938	0.895162	0.0826986	0.0292589	0.0650465	0.0082215	0.0174102	0.0135413	0.0207956	0.0054407	0.0551324	0.0188611	0.0540443	0.00906783	0.00640793	0.00302261	0.00870511	0.0026599	0.0275662	0.00930964	0.0193447	0.00531979	0.0128159	0.00241809	0.00592431	0.00338532	0.0135413	0.00773788	0.0198283	0.00592431	0.00519889	0.00398984	0.00314351	0.0026599	0.0635957	0.015113	0.0420747	0.00592431	0.0245436	0.00773788	0.0158385	0.00447346	0.0494499	0.0226091	0.0675855	0.0169266	0.0110023	0.0055616
3	— Spiroplasma phage 1-C74	0.231591	0.879429	0.0856297	0.0298738	0.0659284	0.00798352	0.0189287	0.0136492	0.0208602	0.00412053	0.0513778	0.021504	0.0542107	0.00721092	0.00476436	0.00399176	0.00798352	0.00257533	0.0301313	0.0101725	0.0207314	0.00399176	0.0123616	0.00283286	0.00566572	0.00399176	0.0133917	0.00643832	0.0207314	0.00540819	0.00502189	0.00412053	0.00399176	0.00244656	0.0618079	0.0150657	0.0378573	0.00592326	0.0270409	0.00695339	0.0144218	0.00553696	0.0472573	0.0230492	0.0703065	0.0182848	0.0114602	0.00579449
4	— Staphylococcus prophage phiNM3	0.329929	0.748688	0.0360199	0.019088	0.0350666	0.0140947	0.0140266	0.0133003	0.0167276	0.00746726	0.0309585	0.0211762	0.0376994	0.0139132	0.0101001	0.0101228	0.0127329	0.00567421	0.0199278	0.0102136	0.0229011	0.00748996	0.0134819	0.00483443	0.0117116	0.00512949	0.016024	0.0113711	0.0292335	0.0103952	0.00640051	0.00601466	0.0112576	0.0029052	0.0343857	0.0158651	0.031367	0.0129372	0.0233777	0.01153	0.026805	0.00907874	0.0335686	0.0289612	0.0590118	0.0263964	0.0177716	0.0126875
5	— Listeria phage A118	0.361072	0.70538	0.0341889	0.0186129	0.0313725	0.0153801	0.0133719	0.00940439	0.0175353	0.00688186	0.0240253	0.0196659	0.0330868	0.0131514	0.011731	0.0156005	0.0137147	0.00448178	0.0204007	0.00854722	0.0193966	0.0102126	0.012931	0.00604918	0.0110942	0.00771454	0.016825	0.0122943	0.0282866	0.0138617	0.00798393	0.0113636	0.0113147	0.00453076	0.0291683	0.0139107	0.0247355	0.0150127	0.020768	0.0139351	0.0238783	0.012931	0.0290948	0.030001	0.0589244	0.0249069	0.0164087	0.0150617
6	— Clostridium phage phiC2	0.287258	0.700176	0.0374982	0.017281	0.0353049	0.0146986	0.0145571	0.00986982	0.0212608	0.00162728	0.0370207	0.0221629	0.0450863	0.0109311	0.0111787	0.00859629	0.0160959	0.00443965	0.0189614	0.00937456	0.023348	0.00578393	0.0130536	0.00489953	0.0143448	0.00113202	0.0220921	0.0150877	0.0341375	0.0105596	0.0020341	0.00139734	0.00238786	0.000919768	0.0363308	0.0171749	0.0471027	0.0151762	0.0216499	0.0151585	0.0356056	0.00284774	0.0427692	0.0321742	0.0695309	0.0214377	0.0124169	0.0116917
7	— Spiroplasma phage 4	0.320516	0.678605	0.0396017	0.0289658	0.0400543	0.0128988	0.019914	0.0162933	0.0194614	0.0142566	0.0334917	0.0253451	0.0371125	0.0108622	0.00746775	0.00973071	0.0135777	0.0104096	0.0280606	0.0176511	0.0230821	0.0110885	0.0192351	0.00158407	0.0135777	0.00135777	0.0196877	0.0126726	0.0239873	0.00905182	0.00633628	0.0049785	0.00724146	0.00226296	0.0416384	0.0167459	0.0332654	0.0110885	0.0264766	0.0142566	0.0251188	0.00362073	0.0341706	0.0230821	0.0552161	0.0153881	0.0147092	0.00927812
8	— Staphylococcus phage 42e	0.337302	0.669113	0.032927	0.0183606	0.0318367	0.0139994	0.013825	0.0126475	0.0175756	0.00617109	0.0288929	0.0221985	0.0351076	0.0140212	0.0112737	0.010336	0.0139994	0.00514621	0.0188186	0.0101616	0.0240302	0.0080464	0.0143047	0.00525524	0.0131272	0.00453564	0.0165725	0.0125602	0.0308554	0.0129964	0.00595303	0.00597484	0.00883142	0.00246407	0.0320548	0.0155477	0.0300704	0.0145664	0.0236159	0.0126475	0.0285222	0.00817724	0.0324691	0.0291764	0.0602717	0.0262108	0.0164853	0.0142829
9	— Staphylococcus prophage tp310-2	0.3359	0.655197	0.0325764	0.0186401	0.0324232	0.0146364	0.0137175	0.0131268	0.0179181	0.00555701	0.0286821	0.0217467	0.0353986	0.0141988	0.0105452	0.0108734	0.0140676	0.00555701	0.0192089	0.0108077	0.0239127	0.00837928	0.0150083	0.00533823	0.0135206	0.00400368	0.0166929	0.012383	0.0331452	0.0127986	0.00588518	0.00573204	0.00809486	0.0019909	0.0330139	0.014877	0.029776	0.0140894	0.0236064	0.0127111	0.0292509	0.00820425	0.0331233	0.0308699	0.0605364	0.025116	0.0162554	0.0146583
10	— Staphylococcus phage ROSA	0.350597	0.651875	0.0294997	0.0193961	0.0320951	0.0133479	0.0140431	0.0130466	0.0176118	0.00862049	0.0291289	0.0211805	0.0326744	0.0135796	0.00917665	0.0104512	0.0146687	0.00572382	0.0193266	0.0108451	0.0215976	0.00757769	0.013765	0.00581651	0.0129539	0.00597873	0.016175	0.0121428	0.0292448	0.011494	0.00767038	0.00723009	0.0132088	0.00363822	0.0322805	0.0173337	0.0284337	0.0146224	0.0224318	0.0123514	0.0254907	0.0111464	0.0314231	0.0267884	0.0536927	0.0276226	0.0161055	0.0142284
11	— Streptococcus prophage 315.2	0.382548	0.65069	0.0320916	0.0181398	0.026467	0.0156805	0.0141709	0.0136353	0.0152179	0.00822985	0.0220599	0.021159	0.0294132	0.0120526	0.0112978	0.0159727	0.0140492	0.00715851	0.0227417	0.0105186	0.0208181	0.0107134	0.0164841	0.00713416	0.0142196	0.00681763	0.0153153	0.0154127	0.0270027	0.0136353	0.00878987	0.0082055	0.011176	0.00525931	0.0281227	0.012637	0.0209155	0.0149988	0.0224738	0.0150231	0.0248356	0.0110056	0.026467	0.0239104	0.0547115	0.0258583	0.0158023	0.0143657
12	— Bacillus phage Gamma	0.352213	0.523771	0.0315965	0.0184156	0.0322676	0.0125366	0.013852	0.0117044	0.0171002	0.00791925	0.0239457	0.0238114	0.03565	0.0127513	0.00987893	0.0104427	0.0109796	0.00456364	0.0195431	0.011087	0.0242678	0.00829508	0.0154895	0.00875144	0.0151942	0.0055569	0.0153016	0.014013	0.0335561	0.0140399	0.00724813	0.00668438	0.00942257	0.00426834	0.0301737	0.0150063	0.0252074	0.00995946	0.0238114	0.0182814	0.0303079	0.00979839	0.0275429	0.0362406	0.0625755	0.0245631	0.0152748	0.0140667
Average profile				0.0458784	0.0220388	0.0408582	0.0129092	0.0156336	0.0126864	0.0183776	0.00658972	0.03457	0.0215986	0.0406635	0.0115524	0.00932359	0.00944925	0.0126672	0.00526885	0.0225035	0.0104281	0.0223377	0.00770565	0.0142702	0.00493034	0.0115063	0.00431683	0.0165029	0.0115224	0.027373	0.0104412	0.00600331	0.00565748	0.00782343	0.0028399	0.0406372	0.0153278	0.0325315	0.0120465	0.0234939	0.0123628	0.0247198	0.00752817	0.0367115	0.0271352	0.062137	0.0226348	0.0145204	0.0115594
Common profile 1				0.0508652	0.017428	0.0379003	0.0215797	0.0152337	0.00969835	0.0145859	0.00613758	0.0305968	0.0178631	0.0379761	0.0172012	0.0186457	0.0125275	0.0145958	0.00993765	0.0225104	0.00821001	0.0172064	0.0107286	0.0121237	0.00530185	0.00993767	0.00424227	0.0144395	0.00892669	0.0215513	0.0107048	0.00624583	0.00469921	0.00614354	0.00424909	0.0336064	0.0134954	0.0306452	0.0144562	0.0187636	0.0104781	0.0185822	0.0062512	0.0336521	0.0207771	0.0507878	0.0225336	0.0187819	0.0125196
Correlation of average profile with common profile 1				0.948418	P =	1.24123e-32
[truncated: 19 more columns]

[truncated: 1 more sheets: Phage class 2]
