# Supplementary material for: Two common profiles exist for genomic oligonucleotide frequencies
Source: BMC Res Notes. 2012 Nov 17;5:639. doi: 10.1186/1756-0500-5-639 (PMC3532236; doi:10.1186/1756-0500-5-639)
Supplement: Additional file 7 — “Profile correlation” and “profile similarity.” Excel spreadsheet showing the data and figures for the comparison of mononucleotide frequency profiles and that of dinucleotide frequency profiles. [file 1756-0500-5-639-S7.xls]

## Sheet: 1nt-2nt
Additional file 7. “Profile correlation” and “profile similarity”
	Profile 1	Profile 2				Profile 1	Profile 3
Nucleotide	Frequency	Frequency	r		Nucleotide	Frequency	Frequency	r
A	0.1	0.2	1		A	0.1	0.15	1
C	0.4	0.3			C	0.4	0.35
T	0.1	0.2			T	0.1	0.15
G	0.4	0.3			G	0.4	0.35
										Fig. 1 Comparison of profile 1 and profile 2. The correlation coefficient is 1.							Fig. 2 Comparison of profile 1 and profile 3. The correlation coefficient is 1.
	Profile 1'	Profile 2'				Profile 1'	Profile 3'
Dinucleotide	Frequency	Frequency	r		Dinucleotide	Frequency	Frequency	r
AA	0.01	0.04	0.966195		AA	0.01	0.0225	0.992122
AC	0.04	0.06			AC	0.04	0.0525
AT	0.01	0.04			AT	0.01	0.0225
AG	0.04	0.06			AG	0.04	0.0525
CA	0.04	0.06			CA	0.04	0.0525
CC	0.16	0.09			CC	0.16	0.1225
CT	0.04	0.06			CT	0.04	0.0525
CG	0.16	0.09			CG	0.16	0.1225
TA	0.01	0.04			TA	0.01	0.0225
TC	0.04	0.06			TC	0.04	0.0525
TT	0.01	0.04			TT	0.01	0.0225
TG	0.04	0.06			TG	0.04	0.0525
GA	0.04	0.06			GA	0.04	0.0525
GC	0.16	0.09			GC	0.16	0.1225
GT	0.04	0.06			GT	0.04	0.0525
GG	0.16	0.09			GG	0.16	0.1225			Fig. 3 Comparison of profile 1' and profile 2'. The correlation coefficient is 0.966.							Fig. 4 Comparison of profile 1' and profile 3'. The correlation coefficient is 0.992.
